# Supplementary material for: Diversity, origin, and evolution of the ESCRT systems
Source: mBio. 2024 Feb 21;15(3):e00335-24. doi: 10.1128/mbio.00335-24 (PMC10936438; doi:10.1128/mbio.00335-24)
Supplement: Table S1 — ESCRT and cell division system components in archaea. [file mbio.00335-24-s0008.xlsx]

## Sheet: all components
Supplementary Table 1
ESCRT and cell division system components in archaea. The first worksheet contains information on the presence and absence, and the number of paralogs for each gene in these systems is provided for each of 524 archaeal genomes. The second worksheet contains the list of all components of ESCRT systems (protein accession, taxonomy information and other metadata is provided. The third and fourth wor…
List of ESCRT system components
Protein accession	arCOG	Organism	Archaeal lineage	Comment	Gene/protein name	Description
WP_058826381_1	arCOG15286	Haloferax_sp_Q22	Halobacteria		ESCRTIII	Snf7/Vps24/ESCRT-III family
WP_049900957_1	arCOG15286	Natrinema_altunense_AJ2	Halobacteria		ESCRTIII	Snf7/Vps24/ESCRT-III family
WP_013775779_1	arCOG00452	Acidianus_hospitalis_W1	Sulfolobales		ESCRTIII	Archaeal division protein CdvB, Snf7/Vps24/ESCRT-III family
WP_013776157_1	arCOG00452	Acidianus_hospitalis_W1	Sulfolobales		ESCRTIII	Archaeal division protein CdvB, Snf7/Vps24/ESCRT-III family
ARM76099_1	arCOG00452	Acidianus_manzaensis_YN-25	Sulfolobales		ESCRTIII	Archaeal division protein CdvB, Snf7/Vps24/ESCRT-III family
ARM76536_1	arCOG00452	Acidianus_manzaensis_YN-25	Sulfolobales		ESCRTIII	Archaeal division protein CdvB, Snf7/Vps24/ESCRT-III family
WP_013267157_1	arCOG00452	Acidilobus_saccharovorans_345-15	Acidilobales		ESCRTIII	Archaeal division protein CdvB, Snf7/Vps24/ESCRT-III family
WP_048812718_1	arCOG00452	Acidilobus_saccharovorans_345-15	Acidilobales		ESCRTIII	Archaeal division protein CdvB, Snf7/Vps24/ESCRT-III family
BAN89580_1	arCOG00452	Aeropyrum_camini_SY1_JCM_12091	Desulfurococcales		ESCRTIII	Archaeal division protein CdvB, Snf7/Vps24/ESCRT-III family
BAA79054_2	arCOG00452	Aeropyrum_pernix_K1	Desulfurococcales		ESCRTIII	Archaeal division protein CdvB, Snf7/Vps24/ESCRT-III family
GBC70200_1	arCOG00452	archaeon_HR01_	unclassified		ESCRTIII	Archaeal division protein CdvB, Snf7/Vps24/ESCRT-III family
GBC70235_1	arCOG00452	archaeon_HR01_	unclassified		ESCRTIII	Archaeal division protein CdvB, Snf7/Vps24/ESCRT-III family
GBC70330_1	arCOG00452	archaeon_HR02_	unclassified		ESCRTIII	Archaeal division protein CdvB, Snf7/Vps24/ESCRT-III family
GBC71137_1	arCOG00452	archaeon_HR02_	unclassified		ESCRTIII	Archaeal division protein CdvB, Snf7/Vps24/ESCRT-III family
WP_015232407_1	arCOG00452	Caldisphaera_lagunensis_DSM_15908	Acidilobales		ESCRTIII	Archaeal division protein CdvB, Snf7/Vps24/ESCRT-III family
WP_048099368_1	arCOG00452	Candidatus_Acidianus_copahuensis_ALE1	Sulfolobales		ESCRTIII	Archaeal division protein CdvB, Snf7/Vps24/ESCRT-III family
WP_048100534_1	arCOG00452	Candidatus_Acidianus_copahuensis_ALE1	Sulfolobales		ESCRTIII	Archaeal division protein CdvB, Snf7/Vps24/ESCRT-III family
KYH37567_1	arCOG00452	Candidatus_Bathyarchaeota_archaeon_B24_	Candidatus Bathyarchaeota		ESCRTIII	Archaeal division protein CdvB, Snf7/Vps24/ESCRT-III family
KYH37565_1	arCOG00452	Candidatus_Bathyarchaeota_archaeon_B24_	Candidatus Bathyarchaeota		ESCRTIII	Archaeal division protein CdvB, Snf7/Vps24/ESCRT-III family
KYH37033_1	arCOG00452	Candidatus_Bathyarchaeota_archaeon_B24_	Candidatus Bathyarchaeota		ESCRTIII	Archaeal division protein CdvB, Snf7/Vps24/ESCRT-III family
PDM26159_1	arCOG00452	Candidatus_Bathyarchaeota_archaeon_B24-2_	Candidatus Bathyarchaeota		ESCRTIII	Archaeal division protein CdvB, Snf7/Vps24/ESCRT-III family
PDM26815_1	arCOG00452	Candidatus_Bathyarchaeota_archaeon_B24-2_	Candidatus Bathyarchaeota		ESCRTIII	Archaeal division protein CdvB, Snf7/Vps24/ESCRT-III family
KPV61739_1	arCOG00452	Candidatus_Bathyarchaeota_archaeon_BA2_	Candidatus Bathyarchaeota		ESCRTIII	Archaeal division protein CdvB, Snf7/Vps24/ESCRT-III family
BAJ49945_1	arCOG00452	Candidatus_Caldiarchaeum_subterraneum_	Thaumarchaeota		ESCRTIII	Archaeal division protein CdvB, Snf7/Vps24/ESCRT-III family
BAJ51210_1	arCOG00452	Candidatus_Caldiarchaeum_subterraneum_	Thaumarchaeota		ESCRTIII	Archaeal division protein CdvB, Snf7/Vps24/ESCRT-III family
WP_007550733_1	arCOG00452	Candidatus_Nitrosoarchaeum_koreensis_MY1	Thaumarchaeota		ESCRTIII	Archaeal division protein CdvB, Snf7/Vps24/ESCRT-III family
WP_007551727_1	arCOG00452	Candidatus_Nitrosoarchaeum_koreensis_MY1	Thaumarchaeota		ESCRTIII	Archaeal division protein CdvB, Snf7/Vps24/ESCRT-III family
WP_048109676_1	arCOG00452	Candidatus_Nitrosoarchaeum_koreensis_MY1	Thaumarchaeota		ESCRTIII	Archaeal division protein CdvB, Snf7/Vps24/ESCRT-III family
WP_048110206_1	arCOG00452	Candidatus_Nitrosoarchaeum_koreensis_MY1	Thaumarchaeota		ESCRTIII	Archaeal division protein CdvB, Snf7/Vps24/ESCRT-III family
EGG41565_1	arCOG00452	Candidatus_Nitrosoarchaeum_limnia_SFB1	Thaumarchaeota		ESCRTIII	Archaeal division protein CdvB, Snf7/Vps24/ESCRT-III family
EGG41600_1	arCOG00452	Candidatus_Nitrosoarchaeum_limnia_SFB1	Thaumarchaeota		ESCRTIII	Archaeal division protein CdvB, Snf7/Vps24/ESCRT-III family
EGG42458_1	arCOG00452	Candidatus_Nitrosoarchaeum_limnia_SFB1	Thaumarchaeota		ESCRTIII	Archaeal division protein CdvB, Snf7/Vps24/ESCRT-III family
EGG42703_1	arCOG00452	Candidatus_Nitrosoarchaeum_limnia_SFB1	Thaumarchaeota		ESCRTIII	Archaeal division protein CdvB, Snf7/Vps24/ESCRT-III family
PHY08742_1	arCOG00452	Candidatus_Nitrosoarchaeum_sp_	Thaumarchaeota		ESCRTIII	Archaeal division protein CdvB, Snf7/Vps24/ESCRT-III family
PHY08769_1	arCOG00452	Candidatus_Nitrosoarchaeum_sp_	Thaumarchaeota		ESCRTIII	Archaeal division protein CdvB, Snf7/Vps24/ESCRT-III family
PHY08921_1	arCOG00452	Candidatus_Nitrosoarchaeum_sp_	Thaumarchaeota		ESCRTIII	Archaeal division protein CdvB, Snf7/Vps24/ESCRT-III family
PHY09066_1	arCOG00452	Candidatus_Nitrosoarchaeum_sp_	Thaumarchaeota		ESCRTIII	Archaeal division protein CdvB, Snf7/Vps24/ESCRT-III family
WP_103286740_1	arCOG00452	Candidatus_Nitrosocaldus_islandicus_	Thaumarchaeota		ESCRTIII	Archaeal division protein CdvB, Snf7/Vps24/ESCRT-III family
WP_103287255_1	arCOG00452	Candidatus_Nitrosocaldus_islandicus_	Thaumarchaeota		ESCRTIII	Archaeal division protein CdvB, Snf7/Vps24/ESCRT-III family
WP_103287826_1	arCOG00452	Candidatus_Nitrosocaldus_islandicus_	Thaumarchaeota		ESCRTIII	Archaeal division protein CdvB, Snf7/Vps24/ESCRT-III family
WP_067957342_1	arCOG00452	Candidatus_Nitrosomarinus_catalina_SPOT01	Thaumarchaeota		ESCRTIII	Archaeal division protein CdvB, Snf7/Vps24/ESCRT-III family
WP_086906913_1	arCOG00452	Candidatus_Nitrosomarinus_catalina_SPOT01	Thaumarchaeota		ESCRTIII	Archaeal division protein CdvB, Snf7/Vps24/ESCRT-III family
WP_086907514_1	arCOG00452	Candidatus_Nitrosomarinus_catalina_SPOT01	Thaumarchaeota		ESCRTIII	Archaeal division protein CdvB, Snf7/Vps24/ESCRT-III family
WP_048104278_1	arCOG00452	Candidatus_Nitrosopelagicus_brevis_CN25	Thaumarchaeota		ESCRTIII	Archaeal division protein CdvB, Snf7/Vps24/ESCRT-III family
WP_048104306_1	arCOG00452	Candidatus_Nitrosopelagicus_brevis_CN25	Thaumarchaeota		ESCRTIII	Archaeal division protein CdvB, Snf7/Vps24/ESCRT-III family
WP_048106880_1	arCOG00452	Candidatus_Nitrosopelagicus_brevis_CN25	Thaumarchaeota		ESCRTIII	Archaeal division protein CdvB, Snf7/Vps24/ESCRT-III family
WP_048114353_1	arCOG00452	Candidatus_Nitrosopumilus_adriaticus_NF5	Thaumarchaeota		ESCRTIII	Archaeal division protein CdvB, Snf7/Vps24/ESCRT-III family
WP_048114441_1	arCOG00452	Candidatus_Nitrosopumilus_adriaticus_NF5	Thaumarchaeota		ESCRTIII	Archaeal division protein CdvB, Snf7/Vps24/ESCRT-III family
WP_048116208_1	arCOG00452	Candidatus_Nitrosopumilus_adriaticus_NF5	Thaumarchaeota		ESCRTIII	Archaeal division protein CdvB, Snf7/Vps24/ESCRT-III family
AFS80783_1	arCOG00452	Candidatus_Nitrosopumilus_koreensis_AR1	Thaumarchaeota		ESCRTIII	Archaeal division protein CdvB, Snf7/Vps24/ESCRT-III family
AFS81792_1	arCOG00452	Candidatus_Nitrosopumilus_koreensis_AR1	Thaumarchaeota		ESCRTIII	Archaeal division protein CdvB, Snf7/Vps24/ESCRT-III family
AJM91508_1	arCOG00452	Candidatus_Nitrosopumilus_piranensis_D3C	Thaumarchaeota		ESCRTIII	Archaeal division protein CdvB, Snf7/Vps24/ESCRT-III family
AJM91543_1	arCOG00452	Candidatus_Nitrosopumilus_piranensis_D3C	Thaumarchaeota		ESCRTIII	Archaeal division protein CdvB, Snf7/Vps24/ESCRT-III family
AJM92618_1	arCOG00452	Candidatus_Nitrosopumilus_piranensis_D3C	Thaumarchaeota		ESCRTIII	Archaeal division protein CdvB, Snf7/Vps24/ESCRT-III family
WP_014965080_1	arCOG00452	Candidatus_Nitrosopumilus_sediminis_AR2	Thaumarchaeota		ESCRTIII	Archaeal division protein CdvB, Snf7/Vps24/ESCRT-III family
WP_014966108_1	arCOG00452	Candidatus_Nitrosopumilus_sediminis_AR2	Thaumarchaeota		ESCRTIII	Archaeal division protein CdvB, Snf7/Vps24/ESCRT-III family
WP_014966136_1	arCOG00452	Candidatus_Nitrosopumilus_sediminis_AR2	Thaumarchaeota		ESCRTIII	Archaeal division protein CdvB, Snf7/Vps24/ESCRT-III family
AIF82492_1	arCOG00452	Candidatus_Nitrososphaera_evergladensis_SR1_	Thaumarchaeota		ESCRTIII	Archaeal division protein CdvB, Snf7/Vps24/ESCRT-III family
AIF83849_1	arCOG00452	Candidatus_Nitrososphaera_evergladensis_SR1_	Thaumarchaeota		ESCRTIII	Archaeal division protein CdvB, Snf7/Vps24/ESCRT-III family
AIF84271_1	arCOG00452	Candidatus_Nitrososphaera_evergladensis_SR1_	Thaumarchaeota		ESCRTIII	Archaeal division protein CdvB, Snf7/Vps24/ESCRT-III family
AIF85057_1	arCOG00452	Candidatus_Nitrososphaera_evergladensis_SR1_	Thaumarchaeota		ESCRTIII	Archaeal division protein CdvB, Snf7/Vps24/ESCRT-III family
AFU57507_1	arCOG00452	Candidatus_Nitrososphaera_gargensis_Ga9_2_	Thaumarchaeota		ESCRTIII	Archaeal division protein CdvB, Snf7/Vps24/ESCRT-III family
AFU58693_1	arCOG00452	Candidatus_Nitrososphaera_gargensis_Ga9_2_	Thaumarchaeota		ESCRTIII	Archaeal division protein CdvB, Snf7/Vps24/ESCRT-III family
AFU59123_1	arCOG00452	Candidatus_Nitrososphaera_gargensis_Ga9_2_	Thaumarchaeota		ESCRTIII	Archaeal division protein CdvB, Snf7/Vps24/ESCRT-III family
AFU60449_1	arCOG00452	Candidatus_Nitrososphaera_gargensis_Ga9_2_	Thaumarchaeota		ESCRTIII	Archaeal division protein CdvB, Snf7/Vps24/ESCRT-III family
CUR50804_1	arCOG00452	Candidatus_Nitrosotalea_devanaterra_	Thaumarchaeota		ESCRTIII	Archaeal division protein CdvB, Snf7/Vps24/ESCRT-III family
CUR50846_1	arCOG00452	Candidatus_Nitrosotalea_devanaterra_	Thaumarchaeota		ESCRTIII	Archaeal division protein CdvB, Snf7/Vps24/ESCRT-III family
CUR51715_1	arCOG00452	Candidatus_Nitrosotalea_devanaterra_	Thaumarchaeota		ESCRTIII	Archaeal division protein CdvB, Snf7/Vps24/ESCRT-III family
WP_042683917_1	arCOG00452	Candidatus_Nitrosotenuis_chungbukensis_MY2	Thaumarchaeota		ESCRTIII	Archaeal division protein CdvB, Snf7/Vps24/ESCRT-III family
WP_042683958_1	arCOG00452	Candidatus_Nitrosotenuis_chungbukensis_MY2	Thaumarchaeota		ESCRTIII	Archaeal division protein CdvB, Snf7/Vps24/ESCRT-III family
WP_042686387_1	arCOG00452	Candidatus_Nitrosotenuis_chungbukensis_MY2	Thaumarchaeota		ESCRTIII	Archaeal division protein CdvB, Snf7/Vps24/ESCRT-III family
WP_048186680_1	arCOG00452	Candidatus_Nitrosotenuis_cloacae_SAT1	Thaumarchaeota		ESCRTIII	Archaeal division protein CdvB, Snf7/Vps24/ESCRT-III family
WP_048186733_1	arCOG00452	Candidatus_Nitrosotenuis_cloacae_SAT1	Thaumarchaeota		ESCRTIII	Archaeal division protein CdvB, Snf7/Vps24/ESCRT-III family
WP_048187909_1	arCOG00452	Candidatus_Nitrosotenuis_cloacae_SAT1	Thaumarchaeota		ESCRTIII	Archaeal division protein CdvB, Snf7/Vps24/ESCRT-III family
WP_100182150_1	arCOG00452	Candidatus_Nitrosotenuis_sp_AQ6f_AQ6F	Thaumarchaeota		ESCRTIII	Archaeal division protein CdvB, Snf7/Vps24/ESCRT-III family
WP_100182818_1	arCOG00452	Candidatus_Nitrosotenuis_sp_AQ6f_AQ6F	Thaumarchaeota		ESCRTIII	Archaeal division protein CdvB, Snf7/Vps24/ESCRT-III family
WP_100182850_1	arCOG00452	Candidatus_Nitrosotenuis_sp_AQ6f_AQ6F	Thaumarchaeota		ESCRTIII	Archaeal division protein CdvB, Snf7/Vps24/ESCRT-III family
ABK77618_1	arCOG00452	Cenarchaeum_symbiosum_A_	Thaumarchaeota		ESCRTIII	Archaeal division protein CdvB, Snf7/Vps24/ESCRT-III family
ABK78494_1	arCOG00452	Cenarchaeum_symbiosum_A_	Thaumarchaeota		ESCRTIII	Archaeal division protein CdvB, Snf7/Vps24/ESCRT-III family
ABK78524_1	arCOG00452	Cenarchaeum_symbiosum_A_	Thaumarchaeota		ESCRTIII	Archaeal division protein CdvB, Snf7/Vps24/ESCRT-III family
OLD03891_1	arCOG00452	Crenarchaeota_archaeon_13_1_40CM_3_53_5_	Unclassified Crenarchaeota		ESCRTIII	Archaeal division protein CdvB, Snf7/Vps24/ESCRT-III family
OLD03907_1	arCOG00452	Crenarchaeota_archaeon_13_1_40CM_3_53_5_	Unclassified Crenarchaeota		ESCRTIII	Archaeal division protein CdvB, Snf7/Vps24/ESCRT-III family
OLD03895_1	arCOG00452	Crenarchaeota_archaeon_13_1_40CM_3_53_5_	Unclassified Crenarchaeota		ESCRTIII	Archaeal division protein CdvB, Snf7/Vps24/ESCRT-III family
WP_014766903_1	arCOG00452	Desulfurococcus_amylolyticus_DSM_16532	Desulfurococcales		ESCRTIII	Archaeal division protein CdvB, Snf7/Vps24/ESCRT-III family
WP_013561722_1	arCOG00452	Desulfurococcus_mucosus_DSM_2162	Desulfurococcales		ESCRTIII	Archaeal division protein CdvB, Snf7/Vps24/ESCRT-III family
AFH42124_1	arCOG00452	Fervidicoccus_fontis_Kam940	Fervidicoccales		ESCRTIII	Archaeal division protein CdvB, Snf7/Vps24/ESCRT-III family
WP_011822610_1	arCOG00452	Hyperthermus_butylicus_DSM_5456	Desulfurococcales		ESCRTIII	Archaeal division protein CdvB, Snf7/Vps24/ESCRT-III family
WP_011998137_1	arCOG00452	Ignicoccus_hospitalis_KIN4/I	Desulfurococcales		ESCRTIII	Archaeal division protein CdvB, Snf7/Vps24/ESCRT-III family
WP_012123297_1	arCOG00452	Ignicoccus_hospitalis_KIN4/I	Desulfurococcales		ESCRTIII	Archaeal division protein CdvB, Snf7/Vps24/ESCRT-III family
WP_075049551_1	arCOG00452	Ignicoccus_islandicus_DSM_13165	Desulfurococcales		ESCRTIII	Archaeal division protein CdvB, Snf7/Vps24/ESCRT-III family
WP_075050536_1	arCOG00452	Ignicoccus_islandicus_DSM_13165	Desulfurococcales		ESCRTIII	Archaeal division protein CdvB, Snf7/Vps24/ESCRT-III family
ADM27093_1	arCOG00452	Ignisphaera_aggregans_DSM_17230	Desulfurococcales		ESCRTIII	Archaeal division protein CdvB, Snf7/Vps24/ESCRT-III family
KFM14430_1	arCOG00452	Marine_Group_I_thaumarchaeote_SCGC_AAA799-D11_	Thaumarchaeota		ESCRTIII	Archaeal division protein CdvB, Snf7/Vps24/ESCRT-III family
KFM14463_1	arCOG00452	Marine_Group_I_thaumarchaeote_SCGC_AAA799-D11_	Thaumarchaeota		ESCRTIII	Archaeal division protein CdvB, Snf7/Vps24/ESCRT-III family
KER05992_1	arCOG00452	Marine_Group_I_thaumarchaeote_SCGC_AAA799-E16_	Thaumarchaeota		ESCRTIII	Archaeal division protein CdvB, Snf7/Vps24/ESCRT-III family
KER06426_1	arCOG00452	Marine_Group_I_thaumarchaeote_SCGC_AAA799-E16_	Thaumarchaeota		ESCRTIII	Archaeal division protein CdvB, Snf7/Vps24/ESCRT-III family
KER06462_1	arCOG00452	Marine_Group_I_thaumarchaeote_SCGC_AAA799-E16_	Thaumarchaeota		ESCRTIII	Archaeal division protein CdvB, Snf7/Vps24/ESCRT-III family
KEQ57079_1	arCOG00452	Marine_Group_I_thaumarchaeote_SCGC_AAA799-N04_	Thaumarchaeota		ESCRTIII	Archaeal division protein CdvB, Snf7/Vps24/ESCRT-III family
KEQ57352_1	arCOG00452	Marine_Group_I_thaumarchaeote_SCGC_AAA799-N04_	Thaumarchaeota		ESCRTIII	Archaeal division protein CdvB, Snf7/Vps24/ESCRT-III family
KEQ57385_1	arCOG00452	Marine_Group_I_thaumarchaeote_SCGC_AAA799-N04_	Thaumarchaeota		ESCRTIII	Archaeal division protein CdvB, Snf7/Vps24/ESCRT-III family
KFM18025_1	arCOG00452	Marine_Group_I_thaumarchaeote_SCGC_RSA3_	Thaumarchaeota		ESCRTIII	Archaeal division protein CdvB, Snf7/Vps24/ESCRT-III family
KFM20660_1	arCOG00452	Marine_Group_I_thaumarchaeote_SCGC_RSA3_	Thaumarchaeota		ESCRTIII	Archaeal division protein CdvB, Snf7/Vps24/ESCRT-III family
KFM20802_1	arCOG00452	Marine_Group_I_thaumarchaeote_SCGC_RSA3_	Thaumarchaeota		ESCRTIII	Archaeal division protein CdvB, Snf7/Vps24/ESCRT-III family
KFM20963_1	arCOG00452	Marine_Group_I_thaumarchaeote_SCGC_RSA3_	Thaumarchaeota		ESCRTIII	Archaeal division protein CdvB, Snf7/Vps24/ESCRT-III family
WP_013736718_1	arCOG00452	Metallosphaera_cuprina_Ar-4	Sulfolobales		ESCRTIII	Archaeal division protein CdvB, Snf7/Vps24/ESCRT-III family
WP_013737137_1	arCOG00452	Metallosphaera_cuprina_Ar-4	Sulfolobales		ESCRTIII	Archaeal division protein CdvB, Snf7/Vps24/ESCRT-III family
WP_012021637_1	arCOG00452	Metallosphaera_sedula_ARS50-1	Sulfolobales		ESCRTIII	Archaeal division protein CdvB, Snf7/Vps24/ESCRT-III family
WP_012022105_1	arCOG00452	Metallosphaera_sedula_ARS50-1	Sulfolobales		ESCRTIII	Archaeal division protein CdvB, Snf7/Vps24/ESCRT-III family
WP_009074782_1	arCOG00452	Metallosphaera_yellowstonensis_MK1	Sulfolobales		ESCRTIII	Archaeal division protein CdvB, Snf7/Vps24/ESCRT-III family
WP_009075719_1	arCOG00452	Metallosphaera_yellowstonensis_MK1	Sulfolobales		ESCRTIII	Archaeal division protein CdvB, Snf7/Vps24/ESCRT-III family
KON33403_1	arCOG00452	miscellaneous_Crenarchaeota_group-6_archaeon_AD8-1_	Candidatus Bathyarchaeota		ESCRTIII	Archaeal division protein CdvB, Snf7/Vps24/ESCRT-III family
KON34542_1	arCOG00452	miscellaneous_Crenarchaeota_group-6_archaeon_AD8-1_	Candidatus Bathyarchaeota		ESCRTIII	Archaeal division protein CdvB, Snf7/Vps24/ESCRT-III family
ABX11929_1	arCOG00452	Nitrosopumilus_maritimus_SCM1	Thaumarchaeota		ESCRTIII	Archaeal division protein CdvB, Snf7/Vps24/ESCRT-III family
ABX11961_1	arCOG00452	Nitrosopumilus_maritimus_SCM1	Thaumarchaeota		ESCRTIII	Archaeal division protein CdvB, Snf7/Vps24/ESCRT-III family
ABX12712_1	arCOG00452	Nitrosopumilus_maritimus_SCM1	Thaumarchaeota		ESCRTIII	Archaeal division protein CdvB, Snf7/Vps24/ESCRT-III family
WP_014963169_1	arCOG00452	Nitrosopumilus_sp_AR	Thaumarchaeota		ESCRTIII	Archaeal division protein CdvB, Snf7/Vps24/ESCRT-III family
WP_014964165_1	arCOG00452	Nitrosopumilus_sp_AR	Thaumarchaeota		ESCRTIII	Archaeal division protein CdvB, Snf7/Vps24/ESCRT-III family
WP_067957262_1	arCOG00452	Nitrosopumilus_sp_Nsub	Thaumarchaeota		ESCRTIII	Archaeal division protein CdvB, Snf7/Vps24/ESCRT-III family
WP_067960548_1	arCOG00452	Nitrosopumilus_sp_Nsub	Thaumarchaeota		ESCRTIII	Archaeal division protein CdvB, Snf7/Vps24/ESCRT-III family
WP_016939453_1	arCOG00452	Nitrosopumilus_sp_SJ	Thaumarchaeota		ESCRTIII	Archaeal division protein CdvB, Snf7/Vps24/ESCRT-III family
WP_075054140_1	arCOG00452	Nitrososphaera_viennensis_EN76	Thaumarchaeota		ESCRTIII	Archaeal division protein CdvB, Snf7/Vps24/ESCRT-III family
WP_075054977_1	arCOG00452	Nitrososphaera_viennensis_EN76	Thaumarchaeota		ESCRTIII	Archaeal division protein CdvB, Snf7/Vps24/ESCRT-III family
WP_075055496_1	arCOG00452	Nitrososphaera_viennensis_EN76	Thaumarchaeota		ESCRTIII	Archaeal division protein CdvB, Snf7/Vps24/ESCRT-III family
WP_084790579_1	arCOG00452	Nitrososphaera_viennensis_EN76	Thaumarchaeota		ESCRTIII	Archaeal division protein CdvB, Snf7/Vps24/ESCRT-III family
WP_055410932_1	arCOG00452	Pyrodictium_delaneyi_Su06	Desulfurococcales		ESCRTIII	Archaeal division protein CdvB, Snf7/Vps24/ESCRT-III family
WP_058370948_1	arCOG00452	Pyrodictium_occultum_PL-19	Desulfurococcales		ESCRTIII	Archaeal division protein CdvB, Snf7/Vps24/ESCRT-III family
WP_058371476_1	arCOG00452	Pyrodictium_occultum_PL-19	Desulfurococcales		ESCRTIII	Archaeal division protein CdvB, Snf7/Vps24/ESCRT-III family
WP_014026546_1	arCOG00452	Pyrolobus_fumarii_1A	Desulfurococcales		ESCRTIII	Archaeal division protein CdvB, Snf7/Vps24/ESCRT-III family
WP_014027015_1	arCOG00452	Pyrolobus_fumarii_1A	Desulfurococcales		ESCRTIII	Archaeal division protein CdvB, Snf7/Vps24/ESCRT-III family
WP_013142654_1	arCOG00452	Staphylothermus_hellenicus_DSM_12710	Desulfurococcales		ESCRTIII	Archaeal division protein CdvB, Snf7/Vps24/ESCRT-III family
WP_011838780_1	arCOG00452	Staphylothermus_marinus_F1	Desulfurococcales		ESCRTIII	Archaeal division protein CdvB, Snf7/Vps24/ESCRT-III family
EWG07032_1	arCOG00452	Sulfolobales_archaeon_AZ1_	Sulfolobales		ESCRTIII	Archaeal division protein CdvB, Snf7/Vps24/ESCRT-III family
EWG08266_1	arCOG00452	Sulfolobales_archaeon_AZ1_	Sulfolobales		ESCRTIII	Archaeal division protein CdvB, Snf7/Vps24/ESCRT-III family
WP_011277365_1	arCOG00452	Sulfolobus_acidocaldarius_DSM_639	Sulfolobales		ESCRTIII	Archaeal division protein CdvB, Snf7/Vps24/ESCRT-III family
WP_011278248_1	arCOG00452	Sulfolobus_acidocaldarius_DSM_639	Sulfolobales		ESCRTIII	Archaeal division protein CdvB, Snf7/Vps24/ESCRT-III family
ACR41924_1	arCOG00452	Sulfolobus_islandicus_M.16.4	Sulfolobales		ESCRTIII	Archaeal division protein CdvB, Snf7/Vps24/ESCRT-III family
ACR42304_1	arCOG00452	Sulfolobus_islandicus_M.16.4	Sulfolobales		ESCRTIII	Archaeal division protein CdvB, Snf7/Vps24/ESCRT-III family
WP_009988708_1	arCOG00452	Sulfolobus_solfataricus_P1	Sulfolobales		ESCRTIII	Archaeal division protein CdvB, Snf7/Vps24/ESCRT-III family
WP_009992298_1	arCOG00452	Sulfolobus_solfataricus_P1	Sulfolobales		ESCRTIII	Archaeal division protein CdvB, Snf7/Vps24/ESCRT-III family
WP_069281808_1	arCOG00452	Sulfolobus_sp_A20	Sulfolobales		ESCRTIII	Archaeal division protein CdvB, Snf7/Vps24/ESCRT-III family
WP_069282302_1	arCOG00452	Sulfolobus_sp_A20	Sulfolobales		ESCRTIII	Archaeal division protein CdvB, Snf7/Vps24/ESCRT-III family
WP_010979256_1	arCOG00452	Sulfolobus_tokodaii_str_7	Sulfolobales		ESCRTIII	Archaeal division protein CdvB, Snf7/Vps24/ESCRT-III family
WP_052846860_1	arCOG00452	Sulfolobus_tokodaii_str_7	Sulfolobales		ESCRTIII	Archaeal division protein CdvB, Snf7/Vps24/ESCRT-III family
PHY04049_1	arCOG00452	Thaumarchaeota_archaeon_	Thaumarchaeota		ESCRTIII	Archaeal division protein CdvB, Snf7/Vps24/ESCRT-III family
PHY04200_1	arCOG00452	Thaumarchaeota_archaeon_	Thaumarchaeota		ESCRTIII	Archaeal division protein CdvB, Snf7/Vps24/ESCRT-III family
PHY04226_1	arCOG00452	Thaumarchaeota_archaeon_	Thaumarchaeota		ESCRTIII	Archaeal division protein CdvB, Snf7/Vps24/ESCRT-III family
KRT60581_1	arCOG00452	Thaumarchaeota_archaeon_CSP1-1_	Thaumarchaeota		ESCRTIII	Archaeal division protein CdvB, Snf7/Vps24/ESCRT-III family
KRT61030_1	arCOG00452	Thaumarchaeota_archaeon_CSP1-1_	Thaumarchaeota		ESCRTIII	Archaeal division protein CdvB, Snf7/Vps24/ESCRT-III family
WP_048195481_1	arCOG00452	Thaumarchaeota_archaeon_N4	Thaumarchaeota		ESCRTIII	Archaeal division protein CdvB, Snf7/Vps24/ESCRT-III family
WP_048197198_1	arCOG00452	Thaumarchaeota_archaeon_N4	Thaumarchaeota		ESCRTIII	Archaeal division protein CdvB, Snf7/Vps24/ESCRT-III family
WP_048197228_1	arCOG00452	Thaumarchaeota_archaeon_N4	Thaumarchaeota		ESCRTIII	Archaeal division protein CdvB, Snf7/Vps24/ESCRT-III family
WP_014737409_1	arCOG00452	Thermogladius_calderae_1633	Desulfurococcales		ESCRTIII	Archaeal division protein CdvB, Snf7/Vps24/ESCRT-III family
WP_013129923_1	arCOG00452	Thermosphaera_aggregans_DSM_11486	Desulfurococcales		ESCRTIII	Archaeal division protein CdvB, Snf7/Vps24/ESCRT-III family
WP_052891634_1	arCOG00452	Thermosphaera_aggregans_DSM_11486	Desulfurococcales		ESCRTIII	Archaeal division protein CdvB, Snf7/Vps24/ESCRT-III family
ESQ21775_1	arCOG00452	uncultured_Acidilobus_sp_CIS_	Acidilobales		ESCRTIII	Archaeal division protein CdvB, Snf7/Vps24/ESCRT-III family
ESQ24366_1	arCOG00452	uncultured_Acidilobus_sp_JCHS_	Acidilobales		ESCRTIII	Archaeal division protein CdvB, Snf7/Vps24/ESCRT-III family
ESQ22841_1	arCOG00452	uncultured_Acidilobus_sp_MG_	Acidilobales		ESCRTIII	Archaeal division protein CdvB, Snf7/Vps24/ESCRT-III family
ESQ23228_1	arCOG00452	uncultured_Acidilobus_sp_OSP8_	Acidilobales		ESCRTIII	Archaeal division protein CdvB, Snf7/Vps24/ESCRT-III family
ESQ25389_1	arCOG00452	uncultured_Acidilobus_sp_OSP8_	Acidilobales		ESCRTIII	Archaeal division protein CdvB, Snf7/Vps24/ESCRT-III family
WP_013776132_1	arCOG00453	Acidianus_hospitalis_W1	Sulfolobales		ESCRTIII	Archaeal division protein CdvB, Snf7/Vps24/ESCRT-III family
ARM76514_1	arCOG00453	Acidianus_manzaensis_YN-25	Sulfolobales		ESCRTIII	Archaeal division protein CdvB, Snf7/Vps24/ESCRT-III family
WP_013266869_1	arCOG00453	Acidilobus_saccharovorans_345-15	Acidilobales		ESCRTIII	Archaeal division protein CdvB, Snf7/Vps24/ESCRT-III family
BAN90100_1	arCOG00453	Aeropyrum_camini_SY1_JCM_12091	Desulfurococcales		ESCRTIII	Archaeal division protein CdvB, Snf7/Vps24/ESCRT-III family
BAA79946_1	arCOG00453	Aeropyrum_pernix_K1	Desulfurococcales		ESCRTIII	Archaeal division protein CdvB, Snf7/Vps24/ESCRT-III family
GBC68899_1	arCOG00453	archaeon_HR01_	unclassified		ESCRTIII	Archaeal division protein CdvB, Snf7/Vps24/ESCRT-III family
GBC71698_1	arCOG00453	archaeon_HR02_	unclassified		ESCRTIII	Archaeal division protein CdvB, Snf7/Vps24/ESCRT-III family
WP_015232244_1	arCOG00453	Caldisphaera_lagunensis_DSM_15908	Acidilobales		ESCRTIII	Archaeal division protein CdvB, Snf7/Vps24/ESCRT-III family
WP_048099389_1	arCOG00453	Candidatus_Acidianus_copahuensis_ALE1	Sulfolobales		ESCRTIII	Archaeal division protein CdvB, Snf7/Vps24/ESCRT-III family
PDM26157_1	arCOG00453	Candidatus_Bathyarchaeota_archaeon_B24-2_	Candidatus Bathyarchaeota		ESCRTIII	Archaeal division protein CdvB, Snf7/Vps24/ESCRT-III family
KYH40606_1	arCOG00453	Candidatus_Bathyarchaeota_archaeon_B26-2_	Candidatus Bathyarchaeota		ESCRTIII	Archaeal division protein CdvB, Snf7/Vps24/ESCRT-III family
KPV61741_1	arCOG00453	Candidatus_Bathyarchaeota_archaeon_BA2_	Candidatus Bathyarchaeota		ESCRTIII	Archaeal division protein CdvB, Snf7/Vps24/ESCRT-III family
BAJ51252_1	arCOG00453	Candidatus_Caldiarchaeum_subterraneum_	Thaumarchaeota		ESCRTIII	Archaeal division protein CdvB, Snf7/Vps24/ESCRT-III family
WP_007549839_1	arCOG00453	Candidatus_Nitrosoarchaeum_koreensis_MY1	Thaumarchaeota		ESCRTIII	Archaeal division protein CdvB, Snf7/Vps24/ESCRT-III family
EGG41492_1	arCOG00453	Candidatus_Nitrosoarchaeum_limnia_SFB1	Thaumarchaeota		ESCRTIII	Archaeal division protein CdvB, Snf7/Vps24/ESCRT-III family
WP_103286741_1	arCOG00453	Candidatus_Nitrosocaldus_islandicus_	Thaumarchaeota		ESCRTIII	Archaeal division protein CdvB, Snf7/Vps24/ESCRT-III family
AIF82190_1	arCOG00453	Candidatus_Nitrososphaera_evergladensis_SR1_	Thaumarchaeota		ESCRTIII	Archaeal division protein CdvB, Snf7/Vps24/ESCRT-III family
AIF85056_1	arCOG00453	Candidatus_Nitrososphaera_evergladensis_SR1_	Thaumarchaeota		ESCRTIII	Archaeal division protein CdvB, Snf7/Vps24/ESCRT-III family
AFU56973_1	arCOG00453	Candidatus_Nitrososphaera_gargensis_Ga9_2_	Thaumarchaeota		ESCRTIII	Archaeal division protein CdvB, Snf7/Vps24/ESCRT-III family
WP_014767072_1	arCOG00453	Desulfurococcus_amylolyticus_DSM_16532	Desulfurococcales		ESCRTIII	Archaeal division protein CdvB, Snf7/Vps24/ESCRT-III family
AFH42379_1	arCOG00453	Fervidicoccus_fontis_Kam940	Fervidicoccales		ESCRTIII	Archaeal division protein CdvB, Snf7/Vps24/ESCRT-III family
KUO42991_1	arCOG00453	Hadesarchaea_archaeon_YNP_N21_	Hadesarchaea		ESCRTIII	Archaeal division protein CdvB, Snf7/Vps24/ESCRT-III family
WP_011821968_1	arCOG00453	Hyperthermus_butylicus_DSM_5456	Desulfurococcales		ESCRTIII	Archaeal division protein CdvB, Snf7/Vps24/ESCRT-III family
WP_052570197_1	arCOG00453	Ignicoccus_hospitalis_KIN4/I	Desulfurococcales		ESCRTIII	Archaeal division protein CdvB, Snf7/Vps24/ESCRT-III family
WP_075049344_1	arCOG00453	Ignicoccus_islandicus_DSM_13165	Desulfurococcales		ESCRTIII	Archaeal division protein CdvB, Snf7/Vps24/ESCRT-III family
ADM28323_1	arCOG00453	Ignisphaera_aggregans_DSM_17230	Desulfurococcales		ESCRTIII	Archaeal division protein CdvB, Snf7/Vps24/ESCRT-III family
WP_048057415_1	arCOG00453	Metallosphaera_cuprina_Ar-4	Sulfolobales		ESCRTIII	Archaeal division protein CdvB, Snf7/Vps24/ESCRT-III family
WP_012021613_1	arCOG00453	Metallosphaera_sedula_ARS50-1	Sulfolobales		ESCRTIII	Archaeal division protein CdvB, Snf7/Vps24/ESCRT-III family
WP_009074738_1	arCOG00453	Metallosphaera_yellowstonensis_MK1	Sulfolobales		ESCRTIII	Archaeal division protein CdvB, Snf7/Vps24/ESCRT-III family
KON33383_1	arCOG00453	miscellaneous_Crenarchaeota_group-6_archaeon_AD8-1_	Candidatus Bathyarchaeota		ESCRTIII	Archaeal division protein CdvB, Snf7/Vps24/ESCRT-III family
WP_075055081_1	arCOG00453	Nitrososphaera_viennensis_EN76	Thaumarchaeota		ESCRTIII	Archaeal division protein CdvB, Snf7/Vps24/ESCRT-III family
WP_075055497_1	arCOG00453	Nitrososphaera_viennensis_EN76	Thaumarchaeota		ESCRTIII	Archaeal division protein CdvB, Snf7/Vps24/ESCRT-III family
WP_055409277_1	arCOG00453	Pyrodictium_delaneyi_Su06	Desulfurococcales		ESCRTIII	Archaeal division protein CdvB, Snf7/Vps24/ESCRT-III family
WP_058370887_1	arCOG00453	Pyrodictium_occultum_PL-19	Desulfurococcales		ESCRTIII	Archaeal division protein CdvB, Snf7/Vps24/ESCRT-III family
WP_014026445_1	arCOG00453	Pyrolobus_fumarii_1A	Desulfurococcales		ESCRTIII	Archaeal division protein CdvB, Snf7/Vps24/ESCRT-III family
WP_048191836_1	arCOG00453	Pyrolobus_fumarii_1A	Desulfurococcales		ESCRTIII	Archaeal division protein CdvB, Snf7/Vps24/ESCRT-III family
WP_013143472_1	arCOG00453	Staphylothermus_hellenicus_DSM_12710	Desulfurococcales		ESCRTIII	Archaeal division protein CdvB, Snf7/Vps24/ESCRT-III family
WP_011839559_1	arCOG00453	Staphylothermus_marinus_F1	Desulfurococcales		ESCRTIII	Archaeal division protein CdvB, Snf7/Vps24/ESCRT-III family
EWG07006_1	arCOG00453	Sulfolobales_archaeon_AZ1_	Sulfolobales		ESCRTIII	Archaeal division protein CdvB, Snf7/Vps24/ESCRT-III family
WP_011278209_1	arCOG00453	Sulfolobus_acidocaldarius_DSM_639	Sulfolobales		ESCRTIII	Archaeal division protein CdvB, Snf7/Vps24/ESCRT-III family
ACR41899_1	arCOG00453	Sulfolobus_islandicus_M.16.4	Sulfolobales		ESCRTIII	Archaeal division protein CdvB, Snf7/Vps24/ESCRT-III family
WP_009992338_1	arCOG00453	Sulfolobus_solfataricus_P1	Sulfolobales		ESCRTIII	Archaeal division protein CdvB, Snf7/Vps24/ESCRT-III family
WP_069281849_1	arCOG00453	Sulfolobus_sp_A20	Sulfolobales		ESCRTIII	Archaeal division protein CdvB, Snf7/Vps24/ESCRT-III family
WP_010979233_1	arCOG00453	Sulfolobus_tokodaii_str_7	Sulfolobales		ESCRTIII	Archaeal division protein CdvB, Snf7/Vps24/ESCRT-III family
WP_014736711_1	arCOG00453	Thermogladius_calderae_1633	Desulfurococcales		ESCRTIII	Archaeal division protein CdvB, Snf7/Vps24/ESCRT-III family
WP_052891611_1	arCOG00453	Thermosphaera_aggregans_DSM_11486	Desulfurococcales		ESCRTIII	Archaeal division protein CdvB, Snf7/Vps24/ESCRT-III family
ESQ20828_1	arCOG00453	uncultured_Acidilobus_sp_CIS_	Acidilobales		ESCRTIII	Archaeal division protein CdvB, Snf7/Vps24/ESCRT-III family
ESQ25793_1	arCOG00453	uncultured_Acidilobus_sp_JCHS_	Acidilobales		ESCRTIII	Archaeal division protein CdvB, Snf7/Vps24/ESCRT-III family
ESQ23134_1	arCOG00453	uncultured_Acidilobus_sp_MG_	Acidilobales		ESCRTIII	Archaeal division protein CdvB, Snf7/Vps24/ESCRT-III family
ESQ24216_1	arCOG00453	uncultured_Acidilobus_sp_OSP8_	Acidilobales		ESCRTIII	Archaeal division protein CdvB, Snf7/Vps24/ESCRT-III family
WP_048054615_1	arCOG00454	Acidianus_hospitalis_W1	Sulfolobales		ESCRTIII	Archaeal division protein CdvB, Snf7/Vps24/ESCRT-III family
ARM76274_1	arCOG00454	Acidianus_manzaensis_YN-25	Sulfolobales		ESCRTIII	Archaeal division protein CdvB, Snf7/Vps24/ESCRT-III family
WP_048100977_1	arCOG00454	Acidiplasma_sp_MBA-1	Thermoplasmata		ESCRTIII	Archaeal division protein CdvB, Snf7/Vps24/ESCRT-III family
BAN90708_1	arCOG00454	Aeropyrum_camini_SY1_JCM_12091	Desulfurococcales		ESCRTIII	Archaeal division protein CdvB, Snf7/Vps24/ESCRT-III family
BAA80985_2	arCOG00454	Aeropyrum_pernix_K1	Desulfurococcales		ESCRTIII	Archaeal division protein CdvB, Snf7/Vps24/ESCRT-III family
OYT37418_1	arCOG00454	Archaeoglobales_archaeon_ex4484_92_	Archaeoglobi		ESCRTIII	Archaeal division protein CdvB, Snf7/Vps24/ESCRT-III family
OYT38399_1	arCOG00454	Archaeoglobales_archaeon_ex4484_92_	Archaeoglobi		ESCRTIII	Archaeal division protein CdvB, Snf7/Vps24/ESCRT-III family
OYT38400_1	arCOG00454	Archaeoglobales_archaeon_ex4484_92_	Archaeoglobi		ESCRTIII	Archaeal division protein CdvB, Snf7/Vps24/ESCRT-III family
WP_048099757_1	arCOG00454	Candidatus_Acidianus_copahuensis_ALE1	Sulfolobales		ESCRTIII	Archaeal division protein CdvB, Snf7/Vps24/ESCRT-III family
MBS85520_1	arCOG00454	Candidatus_Heimdallarchaeota_archaeon_	Asgard group		ESCRTIII	Archaeal division protein CdvB, Snf7/Vps24/ESCRT-III family
MBS85521_1	arCOG00454	Candidatus_Heimdallarchaeota_archaeon_	Asgard group		ESCRTIII	Archaeal division protein CdvB, Snf7/Vps24/ESCRT-III family
OLS31933_1	arCOG00454	Candidatus_Heimdallarchaeota_archaeon_AB_125_	Asgard group		ESCRTIII	Archaeal division protein CdvB, Snf7/Vps24/ESCRT-III family
OLS31932_1	arCOG00454	Candidatus_Heimdallarchaeota_archaeon_AB_125_	Asgard group		ESCRTIII	Archaeal division protein CdvB, Snf7/Vps24/ESCRT-III family
OLS27541_1	arCOG00454	Candidatus_Heimdallarchaeota_archaeon_LC_3_	Asgard group		ESCRTIII	Archaeal division protein CdvB, Snf7/Vps24/ESCRT-III family
OLS27540_1	arCOG00454	Candidatus_Heimdallarchaeota_archaeon_LC_3_	Asgard group		ESCRTIII	Archaeal division protein CdvB, Snf7/Vps24/ESCRT-III family
OLS15111_1	arCOG00454	Candidatus_Lokiarchaeota_archaeon_CR_4_	Asgard group		ESCRTIII	Archaeal division protein CdvB, Snf7/Vps24/ESCRT-III family
OLS18193_1	arCOG00454	Candidatus_Odinarchaeota_archaeon_LCB_4_	Asgard group		ESCRTIII	Archaeal division protein CdvB, Snf7/Vps24/ESCRT-III family
OLS18194_1	arCOG00454	Candidatus_Odinarchaeota_archaeon_LCB_4_	Asgard group		ESCRTIII	Archaeal division protein CdvB, Snf7/Vps24/ESCRT-III family
KXH75181_1	arCOG00454	Candidatus_Thorarchaeota_archaeon_SMTZ1-45_	Asgard group		ESCRTIII	Archaeal division protein CdvB, Snf7/Vps24/ESCRT-III family
KXH77688_1	arCOG00454	Candidatus_Thorarchaeota_archaeon_SMTZ1-83_	Asgard group		ESCRTIII	Archaeal division protein CdvB, Snf7/Vps24/ESCRT-III family
WP_014767025_1	arCOG00454	Desulfurococcus_amylolyticus_DSM_16532	Desulfurococcales		ESCRTIII	Archaeal division protein CdvB, Snf7/Vps24/ESCRT-III family
WP_013562366_1	arCOG00454	Desulfurococcus_mucosus_DSM_2162	Desulfurococcales		ESCRTIII	Archaeal division protein CdvB, Snf7/Vps24/ESCRT-III family
WP_048078643_1	arCOG00454	Desulfurococcus_mucosus_DSM_2162	Desulfurococcales		ESCRTIII	Archaeal division protein CdvB, Snf7/Vps24/ESCRT-III family
AFH43240_1	arCOG00454	Fervidicoccus_fontis_Kam940	Fervidicoccales		ESCRTIII	Archaeal division protein CdvB, Snf7/Vps24/ESCRT-III family
WP_011822358_1	arCOG00454	Hyperthermus_butylicus_DSM_5456	Desulfurococcales		ESCRTIII	Archaeal division protein CdvB, Snf7/Vps24/ESCRT-III family
KKK44605_1	arCOG00454	Lokiarchaeum_sp_GC14_75_	Asgard group		ESCRTIII	Archaeal division protein CdvB, Snf7/Vps24/ESCRT-III family
KKK42122_1	arCOG00454	Lokiarchaeum_sp_GC14_75_	Asgard group		ESCRTIII	Archaeal division protein CdvB, Snf7/Vps24/ESCRT-III family
WP_013736921_1	arCOG00454	Metallosphaera_cuprina_Ar-4	Sulfolobales		ESCRTIII	Archaeal division protein CdvB, Snf7/Vps24/ESCRT-III family
WP_012021896_1	arCOG00454	Metallosphaera_sedula_ARS50-1	Sulfolobales		ESCRTIII	Archaeal division protein CdvB, Snf7/Vps24/ESCRT-III family
WP_009075463_1	arCOG00454	Metallosphaera_yellowstonensis_MK1	Sulfolobales		ESCRTIII	Archaeal division protein CdvB, Snf7/Vps24/ESCRT-III family
WP_048205007_1	arCOG00454	Methanococcoides_methylutens_MM1	Methanomicrobia		ESCRTIII	Archaeal division protein CdvB, Snf7/Vps24/ESCRT-III family
WP_072360869_1	arCOG00454	Methanohalophilus_portucalensis_FDF-1T	Methanomicrobia		ESCRTIII	Archaeal division protein CdvB, Snf7/Vps24/ESCRT-III family
WP_013898574_1	arCOG00454	Methanosalsum_zhilinae_DSM_4017	Methanomicrobia		ESCRTIII	Archaeal division protein CdvB, Snf7/Vps24/ESCRT-III family
WP_055408953_1	arCOG00454	Pyrodictium_delaneyi_Su06	Desulfurococcales		ESCRTIII	Archaeal division protein CdvB, Snf7/Vps24/ESCRT-III family
WP_013142920_1	arCOG00454	Staphylothermus_hellenicus_DSM_12710	Desulfurococcales		ESCRTIII	Archaeal division protein CdvB, Snf7/Vps24/ESCRT-III family
WP_011838526_1	arCOG00454	Staphylothermus_marinus_F1	Desulfurococcales		ESCRTIII	Archaeal division protein CdvB, Snf7/Vps24/ESCRT-III family
EWG08060_1	arCOG00454	Sulfolobales_archaeon_AZ1_	Sulfolobales		ESCRTIII	Archaeal division protein CdvB, Snf7/Vps24/ESCRT-III family
WP_011278416_1	arCOG00454	Sulfolobus_acidocaldarius_DSM_639	Sulfolobales		ESCRTIII	Archaeal division protein CdvB, Snf7/Vps24/ESCRT-III family
ACR42111_1	arCOG00454	Sulfolobus_islandicus_M.16.4	Sulfolobales		ESCRTIII	Archaeal division protein CdvB, Snf7/Vps24/ESCRT-III family
WP_009991153_1	arCOG00454	Sulfolobus_solfataricus_P1	Sulfolobales		ESCRTIII	Archaeal division protein CdvB, Snf7/Vps24/ESCRT-III family
WP_069282154_1	arCOG00454	Sulfolobus_sp_A20	Sulfolobales		ESCRTIII	Archaeal division protein CdvB, Snf7/Vps24/ESCRT-III family
WP_010979534_1	arCOG00454	Sulfolobus_tokodaii_str_7	Sulfolobales		ESCRTIII	Archaeal division protein CdvB, Snf7/Vps24/ESCRT-III family
WP_014738034_1	arCOG00454	Thermogladius_calderae_1633	Desulfurococcales		ESCRTIII	Archaeal division protein CdvB, Snf7/Vps24/ESCRT-III family
WP_048161997_1	arCOG00454	Thermoplasma_acidophilum_DSM_1728	Thermoplasmata		ESCRTIII	Archaeal division protein CdvB, Snf7/Vps24/ESCRT-III family
WP_010916641_1	arCOG00454	Thermoplasma_volcanium_GSS1	Thermoplasmata		ESCRTIII	Archaeal division protein CdvB, Snf7/Vps24/ESCRT-III family
ESQ20912_1	arCOG00454	uncultured_Acidilobus_sp_CIS_	Acidilobales		ESCRTIII	Archaeal division protein CdvB, Snf7/Vps24/ESCRT-III family
ESQ26385_1	arCOG00454	uncultured_Acidilobus_sp_JCHS_	Acidilobales		ESCRTIII	Archaeal division protein CdvB, Snf7/Vps24/ESCRT-III family
ESQ23463_1	arCOG00454	uncultured_Acidilobus_sp_MG_	Acidilobales		ESCRTIII	Archaeal division protein CdvB, Snf7/Vps24/ESCRT-III family
ESQ26125_1	arCOG00454	uncultured_Acidilobus_sp_OSP8_	Acidilobales		ESCRTIII	Archaeal division protein CdvB, Snf7/Vps24/ESCRT-III family
MBS85868_1	arCOG00454	Candidatus_Heimdallarchaeota_archaeon_	Asgard group		ESCRTIII	Archaeal division protein CdvB, Snf7/Vps24/ESCRT-III family
KXH71213_1	arCOG00454	Candidatus_Thorarchaeota_archaeon_SMTZ1-83_	Asgard group		ESCRTIII	Archaeal division protein CdvB, Snf7/Vps24/ESCRT-III family
KXH70284_1	arCOG00454	Candidatus_Thorarchaeota_archaeon_SMTZ1-45_	Asgard group		ESCRTIII	Archaeal division protein CdvB, Snf7/Vps24/ESCRT-III family
OLS16333_1	arCOG00454	Candidatus_Lokiarchaeota_archaeon_CR_4_	Asgard group		ESCRTIII	Archaeal division protein CdvB, Snf7/Vps24/ESCRT-III family
WP_048054653_1	arCOG01307	Acidianus_hospitalis_W1	Sulfolobales		Vps4	Cell division ATPase of the AAA+ class, ESCRT system component
ARM76971_1	arCOG01307	Acidianus_manzaensis_YN-25	Sulfolobales		Vps4	Cell division ATPase of the AAA+ class, ESCRT system component
ARM77171_1	arCOG01307	Acidianus_manzaensis_YN-25	Sulfolobales		Vps4	Cell division ATPase of the AAA+ class, ESCRT system component
WP_013266870_1	arCOG01307	Acidilobus_saccharovorans_345-15	Acidilobales		Vps4	Cell division ATPase of the AAA+ class, ESCRT system component
WP_048101338_1	arCOG01307	Acidiplasma_sp_MBA-1	Thermoplasmata		Vps4	Cell division ATPase of the AAA+ class, ESCRT system component
BAN90099_1	arCOG01307	Aeropyrum_camini_SY1_JCM_12091	Desulfurococcales		Vps4	Cell division ATPase of the AAA+ class, ESCRT system component
BAA79944_1	arCOG01307	Aeropyrum_pernix_K1	Desulfurococcales		Vps4	Cell division ATPase of the AAA+ class, ESCRT system component
GBC68898_1	arCOG01307	archaeon_HR01_	unclassified		Vps4	Cell division ATPase of the AAA+ class, ESCRT system component
GBC70437_1	arCOG01307	archaeon_HR02_	unclassified		Vps4	Cell division ATPase of the AAA+ class, ESCRT system component
WP_015232243_1	arCOG01307	Caldisphaera_lagunensis_DSM_15908	Acidilobales		Vps4	Cell division ATPase of the AAA+ class, ESCRT system component
WP_048099388_1	arCOG01307	Candidatus_Acidianus_copahuensis_ALE1	Sulfolobales		Vps4	Cell division ATPase of the AAA+ class, ESCRT system component
WP_052349468_1	arCOG01307	Candidatus_Acidianus_copahuensis_ALE1	Sulfolobales		Vps4	Cell division ATPase of the AAA+ class, ESCRT system component
PKP60341_1	arCOG01307	Candidatus_Altiarchaeales_archaeon_HGW-Altiarchaeales-1_	Candidatus Altiarchaeales		Vps4	Cell division ATPase of the AAA+ class, ESCRT system component
PKP60341_1	arCOG01307	Candidatus_Altiarchaeales_archaeon_HGW-Altiarchaeales-1_	Candidatus Altiarchaeales		Vps4	Cell division ATPase of the AAA+ class, ESCRT system component
PJC15637_1	arCOG01307	Candidatus_Altiarchaeum_sp_CG_4_9_14_0_8_um_filter_32_206_	Candidatus Altiarchaeales		Vps4	Cell division ATPase of the AAA+ class, ESCRT system component
PIV28399_1	arCOG01307	Candidatus_Altiarchaeum_sp_CG03_land_8_20_14_0_80_32_618_	Candidatus Altiarchaeales		Vps4	Cell division ATPase of the AAA+ class, ESCRT system component
PIN67046_1	arCOG01307	Candidatus_Altiarchaeum_sp_CG12_big_fil_rev_8_21_14_0_65_33_22_	Candidatus Altiarchaeales		Vps4	Cell division ATPase of the AAA+ class, ESCRT system component
OIQ04724_1	arCOG01307	Candidatus_Altiarchaeum_sp_CG2_30_32_3053_	Candidatus Altiarchaeales		Vps4	Cell division ATPase of the AAA+ class, ESCRT system component
KYH37564_1	arCOG01307	Candidatus_Bathyarchaeota_archaeon_B24_	Candidatus Bathyarchaeota		Vps4	Cell division ATPase of the AAA+ class, ESCRT system component
PDM26156_1	arCOG01307	Candidatus_Bathyarchaeota_archaeon_B24-2_	Candidatus Bathyarchaeota		Vps4	Cell division ATPase of the AAA+ class, ESCRT system component
KYH40605_1	arCOG01307	Candidatus_Bathyarchaeota_archaeon_B26-2_	Candidatus Bathyarchaeota		Vps4	Cell division ATPase of the AAA+ class, ESCRT system component
KPV61742_1	arCOG01307	Candidatus_Bathyarchaeota_archaeon_BA2_	Candidatus Bathyarchaeota		Vps4	Cell division ATPase of the AAA+ class, ESCRT system component
BAJ51253_1	arCOG01307	Candidatus_Caldiarchaeum_subterraneum_	Thaumarchaeota		Vps4	Cell division ATPase of the AAA+ class, ESCRT system component
MBS85519_1	arCOG01307	Candidatus_Heimdallarchaeota_archaeon_	Asgard group		Vps4	Cell division ATPase of the AAA+ class, ESCRT system component
OLS31934_1	arCOG01307	Candidatus_Heimdallarchaeota_archaeon_AB_125_	Asgard group		Vps4	Cell division ATPase of the AAA+ class, ESCRT system component
OLS27542_1	arCOG01307	Candidatus_Heimdallarchaeota_archaeon_LC_3_	Asgard group		Vps4	Cell division ATPase of the AAA+ class, ESCRT system component
OKY77360_1	arCOG01307	Candidatus_Methanohalarchaeum_thermophilum_	Methanonatronarchaeia		Vps4	Cell division ATPase of the AAA+ class, ESCRT system component
WP_007550904_1	arCOG01307	Candidatus_Nitrosoarchaeum_koreensis_MY1	Thaumarchaeota		Vps4	Cell division ATPase of the AAA+ class, ESCRT system component
EGG42327_1	arCOG01307	Candidatus_Nitrosoarchaeum_limnia_SFB1	Thaumarchaeota		Vps4	Cell division ATPase of the AAA+ class, ESCRT system component
PHY09981_1	arCOG01307	Candidatus_Nitrosoarchaeum_sp_	Thaumarchaeota		Vps4	Cell division ATPase of the AAA+ class, ESCRT system component
WP_103286742_1	arCOG01307	Candidatus_Nitrosocaldus_islandicus_	Thaumarchaeota		Vps4	Cell division ATPase of the AAA+ class, ESCRT system component
WP_086907311_1	arCOG01307	Candidatus_Nitrosomarinus_catalina_SPOT01	Thaumarchaeota		Vps4	Cell division ATPase of the AAA+ class, ESCRT system component
WP_048105488_1	arCOG01307	Candidatus_Nitrosopelagicus_brevis_CN25	Thaumarchaeota		Vps4	Cell division ATPase of the AAA+ class, ESCRT system component
WP_048115908_1	arCOG01307	Candidatus_Nitrosopumilus_adriaticus_NF5	Thaumarchaeota		Vps4	Cell division ATPase of the AAA+ class, ESCRT system component
AFS81178_1	arCOG01307	Candidatus_Nitrosopumilus_koreensis_AR1	Thaumarchaeota		Vps4	Cell division ATPase of the AAA+ class, ESCRT system component
AJM92244_1	arCOG01307	Candidatus_Nitrosopumilus_piranensis_D3C	Thaumarchaeota		Vps4	Cell division ATPase of the AAA+ class, ESCRT system component
WP_014965437_1	arCOG01307	Candidatus_Nitrosopumilus_sediminis_AR2	Thaumarchaeota		Vps4	Cell division ATPase of the AAA+ class, ESCRT system component
WP_014965437_1	arCOG01307	Candidatus_Nitrosopumilus_sediminis_AR2	Thaumarchaeota		Vps4	Cell division ATPase of the AAA+ class, ESCRT system component
AIF85055_1	arCOG01307	Candidatus_Nitrososphaera_evergladensis_SR1_	Thaumarchaeota		Vps4	Cell division ATPase of the AAA+ class, ESCRT system component
AFU57509_1	arCOG01307	Candidatus_Nitrososphaera_gargensis_Ga9_2_	Thaumarchaeota		Vps4	Cell division ATPase of the AAA+ class, ESCRT system component
CUR51256_1	arCOG01307	Candidatus_Nitrosotalea_devanaterra_	Thaumarchaeota		Vps4	Cell division ATPase of the AAA+ class, ESCRT system component
CUR51602_1	arCOG01307	Candidatus_Nitrosotalea_devanaterra_	Thaumarchaeota		Vps4	Cell division ATPase of the AAA+ class, ESCRT system component
WP_042686953_1	arCOG01307	Candidatus_Nitrosotenuis_chungbukensis_MY2	Thaumarchaeota		Vps4	Cell division ATPase of the AAA+ class, ESCRT system component
WP_048187581_1	arCOG01307	Candidatus_Nitrosotenuis_cloacae_SAT1	Thaumarchaeota		Vps4	Cell division ATPase of the AAA+ class, ESCRT system component
WP_100181895_1	arCOG01307	Candidatus_Nitrosotenuis_sp_AQ6f_AQ6F	Thaumarchaeota		Vps4	Cell division ATPase of the AAA+ class, ESCRT system component
OLS18192_1	arCOG01307	Candidatus_Odinarchaeota_archaeon_LCB_4_	Asgard group		Vps4	Cell division ATPase of the AAA+ class, ESCRT system component
EFD92792_1	arCOG01307	Candidatus_Parvarchaeum_acidophilus_ARMAN-5_	DPANN group		Vps4	Cell division ATPase of the AAA+ class, ESCRT system component
KXH75180_1	arCOG01307	Candidatus_Thorarchaeota_archaeon_SMTZ1-45_	Asgard group		Vps4	Cell division ATPase of the AAA+ class, ESCRT system component
KXH77687_1	arCOG01307	Candidatus_Thorarchaeota_archaeon_SMTZ1-83_	Asgard group		Vps4	Cell division ATPase of the AAA+ class, ESCRT system component
PIU30269_1	arCOG01307	Candidatus_Woesearchaeota_archaeon_CG07_land_8_20_14_0_80_44_23_	DPANN group		Vps4	Cell division ATPase of the AAA+ class, ESCRT system component
PIN73072_1	arCOG01307	Candidatus_Woesearchaeota_archaeon_CG10_big_fil_rev_8_21_14_0_10_45_16_	DPANN group		Vps4	Cell division ATPase of the AAA+ class, ESCRT system component
ABK77456_1	arCOG01307	Cenarchaeum_symbiosum_A_	Thaumarchaeota		Vps4	Cell division ATPase of the AAA+ class, ESCRT system component
OLD03906_1	arCOG01307	Crenarchaeota_archaeon_13_1_40CM_3_53_5_	Unclassified Crenarchaeota		Vps4	Cell division ATPase of the AAA+ class, ESCRT system component
WP_048815828_1	arCOG01307	Desulfurococcus_amylolyticus_DSM_16532	Desulfurococcales		Vps4	Cell division ATPase of the AAA+ class, ESCRT system component
WP_013562367_1	arCOG01307	Desulfurococcus_mucosus_DSM_2162	Desulfurococcales		Vps4	Cell division ATPase of the AAA+ class, ESCRT system component
WP_009887543_1	arCOG01307	Ferroplasma_acidarmanus_fer1	Thermoplasmata		Vps4	Cell division ATPase of the AAA+ class, ESCRT system component
WP_081141630_1	arCOG01307	Ferroplasma_acidiphilum_Y	Thermoplasmata		Vps4	Cell division ATPase of the AAA+ class, ESCRT system component
AFH42378_1	arCOG01307	Fervidicoccus_fontis_Kam940	Fervidicoccales		Vps4	Cell division ATPase of the AAA+ class, ESCRT system component
WP_081758153_1	arCOG01307	haloarchaeon_3A1_DGR	Halobacteria		Vps4	Cell division ATPase of the AAA+ class, ESCRT system component
WP_012289789_1	arCOG01307	Halobacterium_salinarum_R1_DSM_671_R1	Halobacteria		Vps4	Cell division ATPase of the AAA+ class, ESCRT system component
WP_007141547_1	arCOG01307	Halobiforma_lacisalsi_AJ5	Halobacteria		Vps4	Cell division ATPase of the AAA+ class, ESCRT system component
WP_058826382_1	arCOG01307	Haloferax_sp_Q22	Halobacteria		Vps4	Cell division ATPase of the AAA+ class, ESCRT system component
WP_006054658_1	arCOG01307	Halogeometricum_borinquense_DSM_11551_PR_3	Halobacteria		Vps4	Cell division ATPase of the AAA+ class, ESCRT system component
WP_008388176_1	arCOG01307	Halogeometricum_pallidum_JCM_14848	Halobacteria		Vps4	Cell division ATPase of the AAA+ class, ESCRT system component
WP_018258794_1	arCOG01307	Halomicrobium_katesii_DSM_19301	Halobacteria		Vps4	Cell division ATPase of the AAA+ class, ESCRT system component
WP_012807435_1	arCOG01307	Halomicrobium_mukohataei_DSM_12286	Halobacteria		Vps4	Cell division ATPase of the AAA+ class, ESCRT system component
ERH05445_1	arCOG01307	Halonotius_sp_J07HN4_	Halobacteria		Vps4	Cell division ATPase of the AAA+ class, ESCRT system component
ERH02006_1	arCOG01307	Halonotius_sp_J07HN6_	Halobacteria		Vps4	Cell division ATPase of the AAA+ class, ESCRT system component
WP_096388994_1	arCOG01307	Halopenitus_persicus_CBA1233	Halobacteria		Vps4	Cell division ATPase of the AAA+ class, ESCRT system component
WP_049937826_1	arCOG01307	Haloplanus_natans_DSM_17983	Halobacteria		Vps4	Cell division ATPase of the AAA+ class, ESCRT system component
WP_014555335_1	arCOG01307	Haloquadratum_walsbyi_C23_	Halobacteria		Vps4	Cell division ATPase of the AAA+ class, ESCRT system component
WP_008446009_1	arCOG01307	Halorubrum_californiensis_DSM_19288	Halobacteria		Vps4	Cell division ATPase of the AAA+ class, ESCRT system component
WP_008367576_1	arCOG01307	Halorubrum_litoreum_JCM_13561	Halobacteria		Vps4	Cell division ATPase of the AAA+ class, ESCRT system component
WP_076148083_1	arCOG01307	Haloterrigena_saccharevitans_AB14	Halobacteria		Vps4	Cell division ATPase of the AAA+ class, ESCRT system component
WP_011821970_1	arCOG01307	Hyperthermus_butylicus_DSM_5456	Desulfurococcales		Vps4	Cell division ATPase of the AAA+ class, ESCRT system component
WP_012123137_1	arCOG01307	Ignicoccus_hospitalis_KIN4/I	Desulfurococcales		Vps4	Cell division ATPase of the AAA+ class, ESCRT system component
WP_075049343_1	arCOG01307	Ignicoccus_islandicus_DSM_13165	Desulfurococcales		Vps4	Cell division ATPase of the AAA+ class, ESCRT system component
ADM28324_1	arCOG01307	Ignisphaera_aggregans_DSM_17230	Desulfurococcales		Vps4	Cell division ATPase of the AAA+ class, ESCRT system component
KKK42121_1	arCOG01307	Lokiarchaeum_sp_GC14_75_	Asgard group		Vps4	Cell division ATPase of the AAA+ class, ESCRT system component
KFM16108_1	arCOG01307	Marine_Group_I_thaumarchaeote_SCGC_AAA799-D11_	Thaumarchaeota		Vps4	Cell division ATPase of the AAA+ class, ESCRT system component
KER06578_1	arCOG01307	Marine_Group_I_thaumarchaeote_SCGC_AAA799-E16_	Thaumarchaeota		Vps4	Cell division ATPase of the AAA+ class, ESCRT system component
KEQ57052_1	arCOG01307	Marine_Group_I_thaumarchaeote_SCGC_AAA799-N04_	Thaumarchaeota		Vps4	Cell division ATPase of the AAA+ class, ESCRT system component
KFM17845_1	arCOG01307	Marine_Group_I_thaumarchaeote_SCGC_RSA3_	Thaumarchaeota		Vps4	Cell division ATPase of the AAA+ class, ESCRT system component
WP_013737161_1	arCOG01307	Metallosphaera_cuprina_Ar-4	Sulfolobales		Vps4	Cell division ATPase of the AAA+ class, ESCRT system component
WP_012021614_1	arCOG01307	Metallosphaera_sedula_ARS50-1	Sulfolobales		Vps4	Cell division ATPase of the AAA+ class, ESCRT system component
WP_009074740_1	arCOG01307	Metallosphaera_yellowstonensis_MK1	Sulfolobales		Vps4	Cell division ATPase of the AAA+ class, ESCRT system component
WP_013099900_1	arCOG01307	Methanocaldococcus_infernus_ME	Methanococci		Vps4	Cell division ATPase of the AAA+ class, ESCRT system component
WP_015733079_1	arCOG01307	Methanocaldococcus_vulcanius_M7	Methanococci		Vps4	Cell division ATPase of the AAA+ class, ESCRT system component
WP_052721302_1	arCOG01307	Methanococcoides_methylutens_MM1	Methanomicrobia		Vps4	Cell division ATPase of the AAA+ class, ESCRT system component
WP_042700467_1	arCOG01307	Methanocorpusculum_bavaricum_DSM_4179	Methanomicrobia		Vps4	Cell division ATPase of the AAA+ class, ESCRT system component
WP_095642221_1	arCOG01307	Methanocorpusculum_parvum_XII	Methanomicrobia		Vps4	Cell division ATPase of the AAA+ class, ESCRT system component
CDF30874_1	arCOG01307	Methanoculleus_sp_CAG_1088_	Methanomicrobia		Vps4	Cell division ATPase of the AAA+ class, ESCRT system component
WP_085503682_1	arCOG01307	Methanohalophilus_portucalensis_FDF-1T	Methanomicrobia		Vps4	Cell division ATPase of the AAA+ class, ESCRT system component
PKL62240_1	arCOG01307	Methanomicrobiales_archaeon_HGW-Methanomicrobiales-2_	Methanomicrobia		Vps4	Cell division ATPase of the AAA+ class, ESCRT system component
WP_004077847_1	arCOG01307	Methanoplanus_limicola_DSM_2279	Methanomicrobia		Vps4	Cell division ATPase of the AAA+ class, ESCRT system component
WP_013898573_1	arCOG01307	Methanosalsum_zhilinae_DSM_4017	Methanomicrobia		Vps4	Cell division ATPase of the AAA+ class, ESCRT system component
WP_048177845_1	arCOG01307	Methanosarcina_sp_MTP4	Methanomicrobia		Vps4	Cell division ATPase of the AAA+ class, ESCRT system component
WP_018153912_1	arCOG01307	Methanothermococcus_thermolithotrophicus_DSM_2095	Methanococci		Vps4	Cell division ATPase of the AAA+ class, ESCRT system component
WP_013799795_1	arCOG01307	Methanotorris_igneus_Kol_5	Methanococci		Vps4	Cell division ATPase of the AAA+ class, ESCRT system component
KON33384_1	arCOG01307	miscellaneous_Crenarchaeota_group-6_archaeon_AD8-1_	Candidatus Bathyarchaeota		Vps4	Cell division ATPase of the AAA+ class, ESCRT system component
WP_007110748_1	arCOG01307	Natrinema_altunense_AJ2	Halobacteria		Vps4	Cell division ATPase of the AAA+ class, ESCRT system component
WP_006431814_1	arCOG01307	Natrinema_versiforme_JCM_10478	Halobacteria		Vps4	Cell division ATPase of the AAA+ class, ESCRT system component
WP_087715647_1	arCOG01307	Natronolimnobius_baerhuensis_CGMCC_1_3597	Halobacteria		Vps4	Cell division ATPase of the AAA+ class, ESCRT system component
WP_015409489_1	arCOG01307	Natronomonas_moolapensis_8_8_11	Halobacteria		Vps4	Cell division ATPase of the AAA+ class, ESCRT system component
WP_015409848_1	arCOG01307	Natronomonas_moolapensis_8_8_11	Halobacteria		Vps4	Cell division ATPase of the AAA+ class, ESCRT system component
WP_006088663_1	arCOG01307	Natronorubrum_tibetense_GA33	Halobacteria		Vps4	Cell division ATPase of the AAA+ class, ESCRT system component
WP_006092981_1	arCOG01307	Natronorubrum_tibetense_GA33	Halobacteria		Vps4	Cell division ATPase of the AAA+ class, ESCRT system component
ABX12984_1	arCOG01307	Nitrosopumilus_maritimus_SCM1	Thaumarchaeota		Vps4	Cell division ATPase of the AAA+ class, ESCRT system component
WP_016939276_1	arCOG01307	Nitrosopumilus_sp_AR	Thaumarchaeota		Vps4	Cell division ATPase of the AAA+ class, ESCRT system component
WP_016939276_1	arCOG01307	Nitrosopumilus_sp_AR	Thaumarchaeota		Vps4	Cell division ATPase of the AAA+ class, ESCRT system component
WP_067958205_1	arCOG01307	Nitrosopumilus_sp_Nsub	Thaumarchaeota		Vps4	Cell division ATPase of the AAA+ class, ESCRT system component
WP_075055498_1	arCOG01307	Nitrososphaera_viennensis_EN76	Thaumarchaeota		Vps4	Cell division ATPase of the AAA+ class, ESCRT system component
WP_048152306_1	arCOG01307	Palaeococcus_ferrophilus_DSM_13482	Thermococci		Vps4	Cell division ATPase of the AAA+ class, ESCRT system component
WP_048165619_1	arCOG01307	Palaeococcus_pacificus_DY20341	Thermococci		Vps4	Cell division ATPase of the AAA+ class, ESCRT system component
WP_010867980_1	arCOG01307	Pyrococcus_abyssi_GE5_	Thermococci		Vps4	Cell division ATPase of the AAA+ class, ESCRT system component
WP_010885365_1	arCOG01307	Pyrococcus_horikoshii_OT3	Thermococci		Vps4	Cell division ATPase of the AAA+ class, ESCRT system component
WP_068324571_1	arCOG01307	Pyrococcus_kukulkanii_NCB100	Thermococci		Vps4	Cell division ATPase of the AAA+ class, ESCRT system component
WP_013749317_1	arCOG01307	Pyrococcus_sp_NA2	Thermococci		Vps4	Cell division ATPase of the AAA+ class, ESCRT system component
WP_014734285_1	arCOG01307	Pyrococcus_sp_ST04	Thermococci		Vps4	Cell division ATPase of the AAA+ class, ESCRT system component
WP_055409284_1	arCOG01307	Pyrodictium_delaneyi_Su06	Desulfurococcales		Vps4	Cell division ATPase of the AAA+ class, ESCRT system component
WP_058370811_1	arCOG01307	Pyrodictium_occultum_PL-19	Desulfurococcales		Vps4	Cell division ATPase of the AAA+ class, ESCRT system component
WP_048192431_1	arCOG01307	Pyrolobus_fumarii_1A	Desulfurococcales		Vps4	Cell division ATPase of the AAA+ class, ESCRT system component
WP_103425608_1	arCOG01307	Salinigranum_rubrum_GX10	Halobacteria		Vps4	Cell division ATPase of the AAA+ class, ESCRT system component
WP_013142813_1	arCOG01307	Staphylothermus_hellenicus_DSM_12710	Desulfurococcales		Vps4	Cell division ATPase of the AAA+ class, ESCRT system component
WP_013143471_1	arCOG01307	Staphylothermus_hellenicus_DSM_12710	Desulfurococcales		Vps4	Cell division ATPase of the AAA+ class, ESCRT system component
WP_011839560_1	arCOG01307	Staphylothermus_marinus_F1	Desulfurococcales		Vps4	Cell division ATPase of the AAA+ class, ESCRT system component
EWG07007_1	arCOG01307	Sulfolobales_archaeon_AZ1_	Sulfolobales		Vps4	Cell division ATPase of the AAA+ class, ESCRT system component
WP_011278208_1	arCOG01307	Sulfolobus_acidocaldarius_DSM_639	Sulfolobales		Vps4	Cell division ATPase of the AAA+ class, ESCRT system component
ACR41900_1	arCOG01307	Sulfolobus_islandicus_M.16.4	Sulfolobales		Vps4	Cell division ATPase of the AAA+ class, ESCRT system component
WP_009992337_1	arCOG01307	Sulfolobus_solfataricus_P1	Sulfolobales		Vps4	Cell division ATPase of the AAA+ class, ESCRT system component
WP_069284542_1	arCOG01307	Sulfolobus_sp_A20	Sulfolobales		Vps4	Cell division ATPase of the AAA+ class, ESCRT system component
WP_010979234_1	arCOG01307	Sulfolobus_tokodaii_str_7	Sulfolobales		Vps4	Cell division ATPase of the AAA+ class, ESCRT system component
PHY03863_1	arCOG01307	Thaumarchaeota_archaeon_	Thaumarchaeota		Vps4	Cell division ATPase of the AAA+ class, ESCRT system component
KRT61155_1	arCOG01307	Thaumarchaeota_archaeon_CSP1-1_	Thaumarchaeota		Vps4	Cell division ATPase of the AAA+ class, ESCRT system component
WP_048196156_1	arCOG01307	Thaumarchaeota_archaeon_N4	Thaumarchaeota		Vps4	Cell division ATPase of the AAA+ class, ESCRT system component
WP_056934139_1	arCOG01307	Thermococcus_barophilus_CH5	Thermococci		Vps4	Cell division ATPase of the AAA+ class, ESCRT system component
WP_058937982_1	arCOG01307	Thermococcus_celericrescens_DSM_17994	Thermococci		Vps4	Cell division ATPase of the AAA+ class, ESCRT system component
WP_068578190_1	arCOG01307	Thermococcus_chitonophagus_	Thermococci		Vps4	Cell division ATPase of the AAA+ class, ESCRT system component
WP_014789553_1	arCOG01307	Thermococcus_cleftensis_CL1	Thermococci		Vps4	Cell division ATPase of the AAA+ class, ESCRT system component
WP_014789544_1	arCOG01307	Thermococcus_cleftensis_CL1	Thermococci		Vps4	Cell division ATPase of the AAA+ class, ESCRT system component
WP_050003595_1	arCOG01307	Thermococcus_eurythermalis_A501	Thermococci		Vps4	Cell division ATPase of the AAA+ class, ESCRT system component
WP_050003284_1	arCOG01307	Thermococcus_eurythermalis_A501	Thermococci		Vps4	Cell division ATPase of the AAA+ class, ESCRT system component
WP_015858588_1	arCOG01307	Thermococcus_gammatolerans_EJ3_DSM_15229	Thermococci		Vps4	Cell division ATPase of the AAA+ class, ESCRT system component
WP_015858582_1	arCOG01307	Thermococcus_gammatolerans_EJ3_DSM_15229	Thermococci		Vps4	Cell division ATPase of the AAA+ class, ESCRT system component
WP_011250090_1	arCOG01307	Thermococcus_kodakarensis_KOD1	Thermococci		Vps4	Cell division ATPase of the AAA+ class, ESCRT system component
WP_042690078_1	arCOG01307	Thermococcus_nautili_30-1	Thermococci		Vps4	Cell division ATPase of the AAA+ class, ESCRT system component
WP_042690293_1	arCOG01307	Thermococcus_nautili_30-1	Thermococci		Vps4	Cell division ATPase of the AAA+ class, ESCRT system component
WP_062390964_1	arCOG01307	Thermococcus_peptonophilus_OG-1	Thermococci		Vps4	Cell division ATPase of the AAA+ class, ESCRT system component
WP_088858750_1	arCOG01307	Thermococcus_profundus_DT_5432	Thermococci		Vps4	Cell division ATPase of the AAA+ class, ESCRT system component
WP_088857539_1	arCOG01307	Thermococcus_profundus_DT_5432	Thermococci		Vps4	Cell division ATPase of the AAA+ class, ESCRT system component
WP_088858756_1	arCOG01307	Thermococcus_profundus_DT_5432	Thermococci		Vps4	Cell division ATPase of the AAA+ class, ESCRT system component
WP_014011612_1	arCOG01307	Thermococcus_sp_4557	Thermococci		Vps4	Cell division ATPase of the AAA+ class, ESCRT system component
WP_014011602_1	arCOG01307	Thermococcus_sp_4557	Thermococci		Vps4	Cell division ATPase of the AAA+ class, ESCRT system component
WP_014121457_1	arCOG01307	Thermococcus_sp_AM4	Thermococci		Vps4	Cell division ATPase of the AAA+ class, ESCRT system component
WP_014121450_1	arCOG01307	Thermococcus_sp_AM4	Thermococci		Vps4	Cell division ATPase of the AAA+ class, ESCRT system component
WP_042698632_1	arCOG01307	Thermococcus_sp_PK	Thermococci		Vps4	Cell division ATPase of the AAA+ class, ESCRT system component
WP_074631179_1	arCOG01307	Thermococcus_thioreducens_OGL-20P	Thermococci		Vps4	Cell division ATPase of the AAA+ class, ESCRT system component
WP_010476897_1	arCOG01307	Thermococcus_zilligii_AN1	Thermococci		Vps4	Cell division ATPase of the AAA+ class, ESCRT system component
WP_048162763_1	arCOG01307	Thermogladius_calderae_1633	Desulfurococcales		Vps4	Cell division ATPase of the AAA+ class, ESCRT system component
WP_010901582_1	arCOG01307	Thermoplasma_acidophilum_DSM_1728	Thermoplasmata		Vps4	Cell division ATPase of the AAA+ class, ESCRT system component
WP_010916640_1	arCOG01307	Thermoplasma_volcanium_GSS1	Thermoplasmata		Vps4	Cell division ATPase of the AAA+ class, ESCRT system component
EQB68980_1	arCOG01307	Thermoplasmatales_archaeon_Gpl_Cuniculiplasma_divulgatum	Thermoplasmata		Vps4	Cell division ATPase of the AAA+ class, ESCRT system component
EQB69933_1	arCOG01307	Thermoplasmatales_archaeon_Gpl_Cuniculiplasma_divulgatum	Thermoplasmata		Vps4	Cell division ATPase of the AAA+ class, ESCRT system component
EQB69936_1	arCOG01307	Thermoplasmatales_archaeon_Gpl_Cuniculiplasma_divulgatum	Thermoplasmata		Vps4	Cell division ATPase of the AAA+ class, ESCRT system component
WP_052891612_1	arCOG01307	Thermosphaera_aggregans_DSM_11486	Desulfurococcales		Vps4	Cell division ATPase of the AAA+ class, ESCRT system component
ESQ20829_1	arCOG01307	uncultured_Acidilobus_sp_CIS_	Acidilobales		Vps4	Cell division ATPase of the AAA+ class, ESCRT system component
ESQ25794_1	arCOG01307	uncultured_Acidilobus_sp_JCHS_	Acidilobales		Vps4	Cell division ATPase of the AAA+ class, ESCRT system component
ESQ23133_1	arCOG01307	uncultured_Acidilobus_sp_MG_	Acidilobales		Vps4	Cell division ATPase of the AAA+ class, ESCRT system component
ESQ24217_1	arCOG01307	uncultured_Acidilobus_sp_OSP8_	Acidilobales		Vps4	Cell division ATPase of the AAA+ class, ESCRT system component
ESS09463_1	arCOG01307	uncultured_archaeon_A07HN63_	Halobacteria		Vps4	Cell division ATPase of the AAA+ class, ESCRT system component
ARM74604_1	arCOG03682	Acidianus_manzaensis_YN-25	Sulfolobales		SPS1	Membrane associated serine/threonine protein kinase
ARM74616_1	arCOG03682	Acidianus_manzaensis_YN-25	Sulfolobales		SPS1	Membrane associated serine/threonine protein kinase
WP_052349469_1	arCOG03682	Candidatus_Acidianus_copahuensis_ALE1	Sulfolobales		SPS1	Membrane associated serine/threonine protein kinase
WP_052349469_1	arCOG03682	Candidatus_Acidianus_copahuensis_ALE1	Sulfolobales		SPS1	Membrane associated serine/threonine protein kinase
PKP60872_1	arCOG03682	Candidatus_Altiarchaeales_archaeon_HGW-Altiarchaeales-1_	Candidatus Altiarchaeales		SPS1	Membrane associated serine/threonine protein kinase
PKP60874_1	arCOG03682	Candidatus_Altiarchaeales_archaeon_HGW-Altiarchaeales-1_	Candidatus Altiarchaeales		SPS1	Membrane associated serine/threonine protein kinase
OKY77362_1	arCOG03682	Candidatus_Methanohalarchaeum_thermophilum_	Methanonatronarchaeia		SPS1	Membrane associated serine/threonine protein kinase
WP_013099899_1	arCOG03682	Methanocaldococcus_infernus_ME	Methanococci		SPS1	Membrane associated serine/threonine protein kinase
WP_015733081_1	arCOG03682	Methanocaldococcus_vulcanius_M7	Methanococci		SPS1	Membrane associated serine/threonine protein kinase
WP_015733081_1	arCOG03682	Methanocaldococcus_vulcanius_M7	Methanococci		SPS1	Membrane associated serine/threonine protein kinase
WP_015733077_1	arCOG03682	Methanocaldococcus_vulcanius_M7	Methanococci		SPS1	Membrane associated serine/threonine protein kinase
WP_015733077_1	arCOG03682	Methanocaldococcus_vulcanius_M7	Methanococci		SPS1	Membrane associated serine/threonine protein kinase
WP_015733068_1	arCOG03682	Methanocaldococcus_vulcanius_M7	Methanococci		SPS1	Membrane associated serine/threonine protein kinase
WP_015733068_1	arCOG03682	Methanocaldococcus_vulcanius_M7	Methanococci		SPS1	Membrane associated serine/threonine protein kinase
WP_015733082_1	arCOG03682	Methanocaldococcus_vulcanius_M7	Methanococci		SPS1	Membrane associated serine/threonine protein kinase
WP_015733082_1	arCOG03682	Methanocaldococcus_vulcanius_M7	Methanococci		SPS1	Membrane associated serine/threonine protein kinase
PKL62234_1	arCOG03682	Methanomicrobiales_archaeon_HGW-Methanomicrobiales-2_	Methanomicrobia		SPS1	Membrane associated serine/threonine protein kinase
PKL62235_1	arCOG03682	Methanomicrobiales_archaeon_HGW-Methanomicrobiales-2_	Methanomicrobia		SPS1	Membrane associated serine/threonine protein kinase
PKL62233_1	arCOG03682	Methanomicrobiales_archaeon_HGW-Methanomicrobiales-2_	Methanomicrobia		SPS1	Membrane associated serine/threonine protein kinase
WP_082090706_1	arCOG03682	Methanosarcina_sp_MTP4	Methanomicrobia		SPS1	Membrane associated serine/threonine protein kinase
WP_082090706_1	arCOG03682	Methanosarcina_sp_MTP4	Methanomicrobia		SPS1	Membrane associated serine/threonine protein kinase
WP_018153911_1	arCOG03682	Methanothermococcus_thermolithotrophicus_DSM_2095	Methanococci		SPS1	Membrane associated serine/threonine protein kinase
WP_018153911_1	arCOG03682	Methanothermococcus_thermolithotrophicus_DSM_2095	Methanococci		SPS1	Membrane associated serine/threonine protein kinase
WP_013798293_1	arCOG03682	Methanotorris_igneus_Kol_5	Methanococci		SPS1	Membrane associated serine/threonine protein kinase
WP_013799794_1	arCOG03682	Methanotorris_igneus_Kol_5	Methanococci		SPS1	Membrane associated serine/threonine protein kinase
WP_087715644_1	arCOG03682	Natronolimnobius_baerhuensis_CGMCC_1_3597	Halobacteria		SPS1	Membrane associated serine/threonine protein kinase
WP_087715644_1	arCOG03682	Natronolimnobius_baerhuensis_CGMCC_1_3597	Halobacteria		SPS1	Membrane associated serine/threonine protein kinase
WP_087715642_1	arCOG03682	Natronolimnobius_baerhuensis_CGMCC_1_3597	Halobacteria		SPS1	Membrane associated serine/threonine protein kinase
WP_087715643_1	arCOG03682	Natronolimnobius_baerhuensis_CGMCC_1_3597	Halobacteria		SPS1	Membrane associated serine/threonine protein kinase
WP_015409493_1	arCOG03682	Natronomonas_moolapensis_8_8_11	Halobacteria		SPS1	Membrane associated serine/threonine protein kinase
WP_015409493_1	arCOG03682	Natronomonas_moolapensis_8_8_11	Halobacteria		SPS1	Membrane associated serine/threonine protein kinase
WP_084593970_1	arCOG03682	Palaeococcus_ferrophilus_DSM_13482	Thermococci		SPS1	Membrane associated serine/threonine protein kinase
WP_084593970_1	arCOG03682	Palaeococcus_ferrophilus_DSM_13482	Thermococci		SPS1	Membrane associated serine/threonine protein kinase
WP_048166012_1	arCOG03682	Palaeococcus_pacificus_DY20341	Thermococci		SPS1	Membrane associated serine/threonine protein kinase
WP_048166012_1	arCOG03682	Palaeococcus_pacificus_DY20341	Thermococci		SPS1	Membrane associated serine/threonine protein kinase
WP_011011775_1	arCOG03682	Pyrococcus_furiosus_DSM_3638	Thermococci		SPS1	Membrane associated serine/threonine protein kinase
WP_013142820_1	arCOG03682	Staphylothermus_hellenicus_DSM_12710	Desulfurococcales		SPS1	Membrane associated serine/threonine protein kinase
WP_013142812_1	arCOG03682	Staphylothermus_hellenicus_DSM_12710	Desulfurococcales		SPS1	Membrane associated serine/threonine protein kinase
WP_013142826_1	arCOG03682	Staphylothermus_hellenicus_DSM_12710	Desulfurococcales		SPS1	Membrane associated serine/threonine protein kinase
WP_082585129_1	arCOG03682	Thermococcus_barophilus_CH5	Thermococci		SPS1	Membrane associated serine/threonine protein kinase
WP_082585129_1	arCOG03682	Thermococcus_barophilus_CH5	Thermococci		SPS1	Membrane associated serine/threonine protein kinase
WP_082585130_1	arCOG03682	Thermococcus_barophilus_CH5	Thermococci		SPS1	Membrane associated serine/threonine protein kinase
WP_082585130_1	arCOG03682	Thermococcus_barophilus_CH5	Thermococci		SPS1	Membrane associated serine/threonine protein kinase
WP_056934138_1	arCOG03682	Thermococcus_barophilus_CH5	Thermococci		SPS1	Membrane associated serine/threonine protein kinase
WP_056934138_1	arCOG03682	Thermococcus_barophilus_CH5	Thermococci		SPS1	Membrane associated serine/threonine protein kinase
WP_058938014_1	arCOG03682	Thermococcus_celericrescens_DSM_17994	Thermococci		SPS1	Membrane associated serine/threonine protein kinase
WP_058938014_1	arCOG03682	Thermococcus_celericrescens_DSM_17994	Thermococci		SPS1	Membrane associated serine/threonine protein kinase
WP_014789549_1	arCOG03682	Thermococcus_cleftensis_CL1	Thermococci		SPS1	Membrane associated serine/threonine protein kinase
WP_014789549_1	arCOG03682	Thermococcus_cleftensis_CL1	Thermococci		SPS1	Membrane associated serine/threonine protein kinase
WP_014789552_1	arCOG03682	Thermococcus_cleftensis_CL1	Thermococci		SPS1	Membrane associated serine/threonine protein kinase
WP_014789552_1	arCOG03682	Thermococcus_cleftensis_CL1	Thermococci		SPS1	Membrane associated serine/threonine protein kinase
WP_014789554_1	arCOG03682	Thermococcus_cleftensis_CL1	Thermococci		SPS1	Membrane associated serine/threonine protein kinase
WP_014789554_1	arCOG03682	Thermococcus_cleftensis_CL1	Thermococci		SPS1	Membrane associated serine/threonine protein kinase
WP_014789555_1	arCOG03682	Thermococcus_cleftensis_CL1	Thermococci		SPS1	Membrane associated serine/threonine protein kinase
WP_014789555_1	arCOG03682	Thermococcus_cleftensis_CL1	Thermococci		SPS1	Membrane associated serine/threonine protein kinase
WP_081947228_1	arCOG03682	Thermococcus_eurythermalis_A501	Thermococci		SPS1	Membrane associated serine/threonine protein kinase
WP_081947228_1	arCOG03682	Thermococcus_eurythermalis_A501	Thermococci		SPS1	Membrane associated serine/threonine protein kinase
WP_050003283_1	arCOG03682	Thermococcus_eurythermalis_A501	Thermococci		SPS1	Membrane associated serine/threonine protein kinase
WP_050003283_1	arCOG03682	Thermococcus_eurythermalis_A501	Thermococci		SPS1	Membrane associated serine/threonine protein kinase
WP_081947227_1	arCOG03682	Thermococcus_eurythermalis_A501	Thermococci		SPS1	Membrane associated serine/threonine protein kinase
WP_081947227_1	arCOG03682	Thermococcus_eurythermalis_A501	Thermococci		SPS1	Membrane associated serine/threonine protein kinase
WP_081947231_1	arCOG03682	Thermococcus_eurythermalis_A501	Thermococci		SPS1	Membrane associated serine/threonine protein kinase
WP_081947231_1	arCOG03682	Thermococcus_eurythermalis_A501	Thermococci		SPS1	Membrane associated serine/threonine protein kinase
WP_015858597_1	arCOG03682	Thermococcus_gammatolerans_EJ3_DSM_15229	Thermococci		SPS1	Membrane associated serine/threonine protein kinase
WP_015858597_1	arCOG03682	Thermococcus_gammatolerans_EJ3_DSM_15229	Thermococci		SPS1	Membrane associated serine/threonine protein kinase
WP_015858605_1	arCOG03682	Thermococcus_gammatolerans_EJ3_DSM_15229	Thermococci		SPS1	Membrane associated serine/threonine protein kinase
WP_015858605_1	arCOG03682	Thermococcus_gammatolerans_EJ3_DSM_15229	Thermococci		SPS1	Membrane associated serine/threonine protein kinase
WP_015858419_1	arCOG03682	Thermococcus_gammatolerans_EJ3_DSM_15229	Thermococci		SPS1	Membrane associated serine/threonine protein kinase
WP_015858419_1	arCOG03682	Thermococcus_gammatolerans_EJ3_DSM_15229	Thermococci		SPS1	Membrane associated serine/threonine protein kinase
WP_015858590_1	arCOG03682	Thermococcus_gammatolerans_EJ3_DSM_15229	Thermococci		SPS1	Membrane associated serine/threonine protein kinase
WP_015858590_1	arCOG03682	Thermococcus_gammatolerans_EJ3_DSM_15229	Thermococci		SPS1	Membrane associated serine/threonine protein kinase
WP_015858584_1	arCOG03682	Thermococcus_gammatolerans_EJ3_DSM_15229	Thermococci		SPS1	Membrane associated serine/threonine protein kinase
WP_015858584_1	arCOG03682	Thermococcus_gammatolerans_EJ3_DSM_15229	Thermococci		SPS1	Membrane associated serine/threonine protein kinase
WP_015858595_1	arCOG03682	Thermococcus_gammatolerans_EJ3_DSM_15229	Thermococci		SPS1	Membrane associated serine/threonine protein kinase
WP_015858595_1	arCOG03682	Thermococcus_gammatolerans_EJ3_DSM_15229	Thermococci		SPS1	Membrane associated serine/threonine protein kinase
WP_062374177_1	arCOG03682	Thermococcus_guaymasensis_DSM_11113	Thermococci		SPS1	Membrane associated serine/threonine protein kinase
WP_062374177_1	arCOG03682	Thermococcus_guaymasensis_DSM_11113	Thermococci		SPS1	Membrane associated serine/threonine protein kinase
WP_084606347_1	arCOG03682	Thermococcus_nautili_30-1	Thermococci		SPS1	Membrane associated serine/threonine protein kinase
WP_084606347_1	arCOG03682	Thermococcus_nautili_30-1	Thermococci		SPS1	Membrane associated serine/threonine protein kinase
WP_084606314_1	arCOG03682	Thermococcus_nautili_30-1	Thermococci		SPS1	Membrane associated serine/threonine protein kinase
WP_084606314_1	arCOG03682	Thermococcus_nautili_30-1	Thermococci		SPS1	Membrane associated serine/threonine protein kinase
WP_042690075_1	arCOG03682	Thermococcus_nautili_30-1	Thermococci		SPS1	Membrane associated serine/threonine protein kinase
WP_042690075_1	arCOG03682	Thermococcus_nautili_30-1	Thermococci		SPS1	Membrane associated serine/threonine protein kinase
WP_082781442_1	arCOG03682	Thermococcus_peptonophilus_OG-1	Thermococci		SPS1	Membrane associated serine/threonine protein kinase
WP_082781442_1	arCOG03682	Thermococcus_peptonophilus_OG-1	Thermococci		SPS1	Membrane associated serine/threonine protein kinase
WP_088858754_1	arCOG03682	Thermococcus_profundus_DT_5432	Thermococci		SPS1	Membrane associated serine/threonine protein kinase
WP_088858754_1	arCOG03682	Thermococcus_profundus_DT_5432	Thermococci		SPS1	Membrane associated serine/threonine protein kinase
WP_088858757_1	arCOG03682	Thermococcus_profundus_DT_5432	Thermococci		SPS1	Membrane associated serine/threonine protein kinase
WP_088858757_1	arCOG03682	Thermococcus_profundus_DT_5432	Thermococci		SPS1	Membrane associated serine/threonine protein kinase
WP_088857970_1	arCOG03682	Thermococcus_profundus_DT_5432	Thermococci		SPS1	Membrane associated serine/threonine protein kinase
WP_088857970_1	arCOG03682	Thermococcus_profundus_DT_5432	Thermococci		SPS1	Membrane associated serine/threonine protein kinase
WP_088858752_1	arCOG03682	Thermococcus_profundus_DT_5432	Thermococci		SPS1	Membrane associated serine/threonine protein kinase
WP_088858752_1	arCOG03682	Thermococcus_profundus_DT_5432	Thermococci		SPS1	Membrane associated serine/threonine protein kinase
WP_088858989_1	arCOG03682	Thermococcus_profundus_DT_5432	Thermococci		SPS1	Membrane associated serine/threonine protein kinase
WP_088858989_1	arCOG03682	Thermococcus_profundus_DT_5432	Thermococci		SPS1	Membrane associated serine/threonine protein kinase
WP_088859023_1	arCOG03682	Thermococcus_profundus_DT_5432	Thermococci		SPS1	Membrane associated serine/threonine protein kinase
WP_088859023_1	arCOG03682	Thermococcus_profundus_DT_5432	Thermococci		SPS1	Membrane associated serine/threonine protein kinase
WP_088859049_1	arCOG03682	Thermococcus_profundus_DT_5432	Thermococci		SPS1	Membrane associated serine/threonine protein kinase
WP_088859049_1	arCOG03682	Thermococcus_profundus_DT_5432	Thermococci		SPS1	Membrane associated serine/threonine protein kinase
WP_083818269_1	arCOG03682	Thermococcus_sp_4557	Thermococci		SPS1	Membrane associated serine/threonine protein kinase
WP_083818269_1	arCOG03682	Thermococcus_sp_4557	Thermococci		SPS1	Membrane associated serine/threonine protein kinase
WP_014011607_1	arCOG03682	Thermococcus_sp_4557	Thermococci		SPS1	Membrane associated serine/threonine protein kinase
WP_014011611_1	arCOG03682	Thermococcus_sp_4557	Thermococci		SPS1	Membrane associated serine/threonine protein kinase
WP_014011613_1	arCOG03682	Thermococcus_sp_4557	Thermococci		SPS1	Membrane associated serine/threonine protein kinase
WP_014011614_1	arCOG03682	Thermococcus_sp_4557	Thermococci		SPS1	Membrane associated serine/threonine protein kinase
WP_083818291_1	arCOG03682	Thermococcus_sp_4557	Thermococci		SPS1	Membrane associated serine/threonine protein kinase
WP_083818291_1	arCOG03682	Thermococcus_sp_4557	Thermococci		SPS1	Membrane associated serine/threonine protein kinase
WP_014121466_1	arCOG03682	Thermococcus_sp_AM4	Thermococci		SPS1	Membrane associated serine/threonine protein kinase
WP_083820397_1	arCOG03682	Thermococcus_sp_AM4	Thermococci		SPS1	Membrane associated serine/threonine protein kinase
WP_083820397_1	arCOG03682	Thermococcus_sp_AM4	Thermococci		SPS1	Membrane associated serine/threonine protein kinase
WP_083820395_1	arCOG03682	Thermococcus_sp_AM4	Thermococci		SPS1	Membrane associated serine/threonine protein kinase
WP_083820395_1	arCOG03682	Thermococcus_sp_AM4	Thermococci		SPS1	Membrane associated serine/threonine protein kinase
WP_048149655_1	arCOG03682	Thermococcus_sp_AM4	Thermococci		SPS1	Membrane associated serine/threonine protein kinase
WP_048149655_1	arCOG03682	Thermococcus_sp_AM4	Thermococci		SPS1	Membrane associated serine/threonine protein kinase
WP_083820432_1	arCOG03682	Thermococcus_sp_AM4	Thermococci		SPS1	Membrane associated serine/threonine protein kinase
WP_083820432_1	arCOG03682	Thermococcus_sp_AM4	Thermococci		SPS1	Membrane associated serine/threonine protein kinase
WP_014121464_1	arCOG03682	Thermococcus_sp_AM4	Thermococci		SPS1	Membrane associated serine/threonine protein kinase
WP_014121938_1	arCOG03682	Thermococcus_sp_AM4	Thermococci		SPS1	Membrane associated serine/threonine protein kinase
WP_014121938_1	arCOG03682	Thermococcus_sp_AM4	Thermococci		SPS1	Membrane associated serine/threonine protein kinase
WP_083820438_1	arCOG03682	Thermococcus_sp_AM4	Thermococci		SPS1	Membrane associated serine/threonine protein kinase
WP_083820438_1	arCOG03682	Thermococcus_sp_AM4	Thermococci		SPS1	Membrane associated serine/threonine protein kinase
WP_083965029_1	arCOG03682	Thermococcus_sp_PK	Thermococci		SPS1	Membrane associated serine/threonine protein kinase
WP_083965029_1	arCOG03682	Thermococcus_sp_PK	Thermococci		SPS1	Membrane associated serine/threonine protein kinase
WP_083965028_1	arCOG03682	Thermococcus_sp_PK	Thermococci		SPS1	Membrane associated serine/threonine protein kinase
WP_083965028_1	arCOG03682	Thermococcus_sp_PK	Thermococci		SPS1	Membrane associated serine/threonine protein kinase
WP_052315923_1	arCOG03682	Thermococcus_sp_PK	Thermococci		SPS1	Membrane associated serine/threonine protein kinase
WP_052315923_1	arCOG03682	Thermococcus_sp_PK	Thermococci		SPS1	Membrane associated serine/threonine protein kinase
WP_055429806_1	arCOG03682	Thermococcus_thioreducens_OGL-20P	Thermococci		SPS1	Membrane associated serine/threonine protein kinase
WP_055429806_1	arCOG03682	Thermococcus_thioreducens_OGL-20P	Thermococci		SPS1	Membrane associated serine/threonine protein kinase
WP_010476901_1	arCOG03682	Thermococcus_zilligii_AN1	Thermococci		SPS1	Membrane associated serine/threonine protein kinase
WP_010476896_1	arCOG03682	Thermococcus_zilligii_AN1	Thermococci		SPS1	Membrane associated serine/threonine protein kinase
WP_029551078_1	arCOG03682	Thermococcus_zilligii_AN1	Thermococci		SPS1	Membrane associated serine/threonine protein kinase
WP_029551078_1	arCOG03682	Thermococcus_zilligii_AN1	Thermococci		SPS1	Membrane associated serine/threonine protein kinase
KYH37769_1	arCOG03733	Candidatus_Bathyarchaeota_archaeon_B24_	Candidatus Bathyarchaeota		-	Uncharacterized coiled-coil protein fused to zinc ribbon domain, CdvA-like
OLD04171_1	arCOG03733	Crenarchaeota_archaeon_13_1_40CM_3_53_5_	Unclassified Crenarchaeota		-	Uncharacterized coiled-coil protein fused to zinc ribbon domain, CdvA-like
WP_020962542_1	arCOG03733	Thermofilum_adornatus_	Thermoproteales		-	Uncharacterized coiled-coil protein fused to zinc ribbon domain, CdvA-like
WP_052887275_1	arCOG03733	Thermofilum_carboxyditrophus_1505	Thermoproteales		-	Uncharacterized coiled-coil protein fused to zinc ribbon domain, CdvA-like
PDM26499_1	arCOG03733	Candidatus_Bathyarchaeota_archaeon_B24-2_	Candidatus Bathyarchaeota		-	Uncharacterized coiled-coil protein fused to zinc ribbon domain, CdvA-like
WP_012309185_1	arCOG03733	Candidatus_Korarchaeum_cryptofilum_OPF8_	Candidatus Korarchaeota		-	Uncharacterized coiled-coil protein fused to zinc ribbon domain, CdvA-like
WP_013336624_1	arCOG03733	Vulcanisaeta_distributa_DSM_14429	Thermoproteales		-	Uncharacterized coiled-coil protein fused to zinc ribbon domain, CdvA-like
WP_013603481_1	arCOG03733	Vulcanisaeta_moutnovskia_768-28	Thermoproteales		-	Uncharacterized coiled-coil protein fused to zinc ribbon domain, CdvA-like
WP_011752398_1	arCOG03733	Thermofilum_pendens_Hrk_5	Thermoproteales		-	Uncharacterized coiled-coil protein fused to zinc ribbon domain, CdvA-like
WP_069807408_1	arCOG03733	Vulcanisaeta_thermophila_CBA1501	Thermoproteales		-	Uncharacterized coiled-coil protein fused to zinc ribbon domain, CdvA-like
OYT38428_1	arCOG03733	Archaeoglobales_archaeon_ex4484_92_	Archaeoglobi		-	Uncharacterized coiled-coil protein fused to zinc ribbon domain, CdvA-like
WP_020962655_1	arCOG03733	Thermofilum_adornatus_	Thermoproteales		-	Uncharacterized coiled-coil protein fused to zinc ribbon domain, CdvA-like
WP_052886390_1	arCOG03733	Thermofilum_carboxyditrophus_1505	Thermoproteales		-	Uncharacterized coiled-coil protein fused to zinc ribbon domain, CdvA-like
WP_066795750_1	arCOG03733	Caldivirga_sp_MU80	Thermoproteales		-	Uncharacterized coiled-coil protein fused to zinc ribbon domain, CdvA-like
WP_012186692_1	arCOG03733	Caldivirga_maquilingensis_IC-167	Thermoproteales		-	Uncharacterized coiled-coil protein fused to zinc ribbon domain, CdvA-like
AAL63069_1	arCOG03733	Pyrobaculum_aerophilum_str_IM2	Thermoproteales		-	Uncharacterized coiled-coil protein fused to zinc ribbon domain, CdvA-like
AET33704_1	arCOG03733	Pyrobaculum_ferrireducens_1860	Thermoproteales		-	Uncharacterized coiled-coil protein fused to zinc ribbon domain, CdvA-like
AKT33754_1	arCOG03733	Pyrobaculum_sp_WP30	Thermoproteales		-	Uncharacterized coiled-coil protein fused to zinc ribbon domain, CdvA-like
WP_011762866_1	arCOG03733	Pyrobaculum_islandicum_DSM_4184	Thermoproteales		-	Uncharacterized coiled-coil protein fused to zinc ribbon domain, CdvA-like
WP_013680418_1	arCOG03733	Thermoproteus_uzoniensis_768-20	Thermoproteales		-	Uncharacterized coiled-coil protein fused to zinc ribbon domain, CdvA-like
WP_014127748_1	arCOG03733	Thermoproteus_tenax_Kra_1	Thermoproteales		-	Uncharacterized coiled-coil protein fused to zinc ribbon domain, CdvA-like
ABO07484_1	arCOG03733	Pyrobaculum_calidifontis_JCM_11548	Thermoproteales		-	Uncharacterized coiled-coil protein fused to zinc ribbon domain, CdvA-like
ABP49696_1	arCOG03733	Pyrobaculum_arsenaticum_DSM_13514	Thermoproteales		-	Uncharacterized coiled-coil protein fused to zinc ribbon domain, CdvA-like
ACB39031_1	arCOG03733	Pyrobaculum_neutrophilum_V24Sta	Thermoproteales		-	Uncharacterized coiled-coil protein fused to zinc ribbon domain, CdvA-like
AFA40435_1	arCOG03733	Pyrobaculum_oguniense_TE7	Thermoproteales		-	Uncharacterized coiled-coil protein fused to zinc ribbon domain, CdvA-like
WP_052884464_1	arCOG03733	Thermofilum_uzonense_1807-2	Thermoproteales		-	Uncharacterized coiled-coil protein fused to zinc ribbon domain, CdvA-like
PLJ76824_1	arCOG03733	Thermofilum_sp_NZ13_	Thermoproteales		-	Uncharacterized coiled-coil protein fused to zinc ribbon domain, CdvA-like
OYT38427_1	arCOG03733	Archaeoglobales_archaeon_ex4484_92_	Archaeoglobi		-	Uncharacterized coiled-coil protein fused to zinc ribbon domain, CdvA-like
OYT37506_1	arCOG03733	Archaeoglobales_archaeon_ex4484_92_	Archaeoglobi		-	Uncharacterized coiled-coil protein fused to zinc ribbon domain, CdvA-like
WP_052884465_1	arCOG03733	Thermofilum_uzonense_1807-2	Thermoproteales		-	Uncharacterized coiled-coil protein fused to zinc ribbon domain, CdvA-like
PLJ76825_1	arCOG03733	Thermofilum_sp_NZ13_	Thermoproteales		-	Uncharacterized coiled-coil protein fused to zinc ribbon domain, CdvA-like
WP_069807409_1	arCOG03734	Vulcanisaeta_thermophila_CBA1501	Thermoproteales		-	Uncharacterized coiled-coil protein, CdvA-like
WP_013336623_1	arCOG03734	Vulcanisaeta_distributa_DSM_14429	Thermoproteales		-	Uncharacterized coiled-coil protein, CdvA-like
WP_013603482_1	arCOG03734	Vulcanisaeta_moutnovskia_768-28	Thermoproteales		-	Uncharacterized coiled-coil protein, CdvA-like
WP_066795752_1	arCOG03734	Caldivirga_sp_MU80	Thermoproteales		-	Uncharacterized coiled-coil protein, CdvA-like
AAL63070_1	arCOG03734	Pyrobaculum_aerophilum_str_IM2	Thermoproteales		-	Uncharacterized coiled-coil protein, CdvA-like
ABP49697_1	arCOG03734	Pyrobaculum_arsenaticum_DSM_13514	Thermoproteales		-	Uncharacterized coiled-coil protein, CdvA-like
ACB39032_1	arCOG03734	Pyrobaculum_neutrophilum_V24Sta	Thermoproteales		-	Uncharacterized coiled-coil protein, CdvA-like
AET33705_1	arCOG03734	Pyrobaculum_ferrireducens_1860	Thermoproteales		-	Uncharacterized coiled-coil protein, CdvA-like
AFA40434_1	arCOG03734	Pyrobaculum_oguniense_TE7	Thermoproteales		-	Uncharacterized coiled-coil protein, CdvA-like
AKT33755_1	arCOG03734	Pyrobaculum_sp_WP30	Thermoproteales		-	Uncharacterized coiled-coil protein, CdvA-like
WP_011762867_1	arCOG03734	Pyrobaculum_islandicum_DSM_4184	Thermoproteales		-	Uncharacterized coiled-coil protein, CdvA-like
WP_012186693_1	arCOG03734	Caldivirga_maquilingensis_IC-167	Thermoproteales		-	Uncharacterized coiled-coil protein, CdvA-like
WP_013680419_1	arCOG03734	Thermoproteus_uzoniensis_768-20	Thermoproteales		-	Uncharacterized coiled-coil protein, CdvA-like
WP_014127747_1	arCOG03734	Thermoproteus_tenax_Kra_1	Thermoproteales		-	Uncharacterized coiled-coil protein, CdvA-like
ABO07485_1	arCOG03734	Pyrobaculum_calidifontis_JCM_11548	Thermoproteales		-	Uncharacterized coiled-coil protein, CdvA-like
WP_020962654_1	arCOG03734	Thermofilum_adornatus_	Thermoproteales		-	Uncharacterized coiled-coil protein, CdvA-like
WP_020962654_1	arCOG03734	Thermofilum_adornatus_	Thermoproteales		-	Uncharacterized coiled-coil protein, CdvA-like
WP_011752397_1	arCOG03734	Thermofilum_pendens_Hrk_5	Thermoproteales		-	Uncharacterized coiled-coil protein, CdvA-like
WP_013776131_1	arCOG04054	Acidianus_hospitalis_W1	Sulfolobales		-	Archaeal division protein CdvA, a component of ESCRT division and membrane remodelling system
ARM76513_1	arCOG04054	Acidianus_manzaensis_YN-25	Sulfolobales		-	Archaeal division protein CdvA, a component of ESCRT division and membrane remodelling system
WP_013267156_1	arCOG04054	Acidilobus_saccharovorans_345-15	Acidilobales		-	Archaeal division protein CdvA, a component of ESCRT division and membrane remodelling system
BAN89581_1	arCOG04054	Aeropyrum_camini_SY1_JCM_12091	Desulfurococcales		-	Archaeal division protein CdvA, a component of ESCRT division and membrane remodelling system
BAA79056_1	arCOG04054	Aeropyrum_pernix_K1	Desulfurococcales		-	Archaeal division protein CdvA, a component of ESCRT division and membrane remodelling system
WP_015232406_1	arCOG04054	Caldisphaera_lagunensis_DSM_15908	Acidilobales		-	Archaeal division protein CdvA, a component of ESCRT division and membrane remodelling system
WP_048099390_1	arCOG04054	Candidatus_Acidianus_copahuensis_ALE1	Sulfolobales		-	Archaeal division protein CdvA, a component of ESCRT division and membrane remodelling system
KYH37566_1	arCOG04054	Candidatus_Bathyarchaeota_archaeon_B24_	Candidatus Bathyarchaeota		-	Archaeal division protein CdvA, a component of ESCRT division and membrane remodelling system
PDM26251_1	arCOG04054	Candidatus_Bathyarchaeota_archaeon_B24-2_	Candidatus Bathyarchaeota		-	Archaeal division protein CdvA, a component of ESCRT division and membrane remodelling system
PDM26158_1	arCOG04054	Candidatus_Bathyarchaeota_archaeon_B24-2_	Candidatus Bathyarchaeota		-	Archaeal division protein CdvA, a component of ESCRT division and membrane remodelling system
KYH42094_1	arCOG04054	Candidatus_Bathyarchaeota_archaeon_B26-2_	Candidatus Bathyarchaeota		-	Archaeal division protein CdvA, a component of ESCRT division and membrane remodelling system
KPV61740_1	arCOG04054	Candidatus_Bathyarchaeota_archaeon_BA2_	Candidatus Bathyarchaeota		-	Archaeal division protein CdvA, a component of ESCRT division and membrane remodelling system
KPV61682_1	arCOG04054	Candidatus_Bathyarchaeota_archaeon_BA2_	Candidatus Bathyarchaeota		-	Archaeal division protein CdvA, a component of ESCRT division and membrane remodelling system
WP_048109609_1	arCOG04054	Candidatus_Nitrosoarchaeum_koreensis_MY1	Thaumarchaeota		-	Archaeal division protein CdvA, a component of ESCRT division and membrane remodelling system
EGG42837_1	arCOG04054	Candidatus_Nitrosoarchaeum_limnia_SFB1	Thaumarchaeota		-	Archaeal division protein CdvA, a component of ESCRT division and membrane remodelling system
PHY08881_1	arCOG04054	Candidatus_Nitrosoarchaeum_sp_	Thaumarchaeota		-	Archaeal division protein CdvA, a component of ESCRT division and membrane remodelling system
WP_086907680_1	arCOG04054	Candidatus_Nitrosomarinus_catalina_SPOT01	Thaumarchaeota		-	Archaeal division protein CdvA, a component of ESCRT division and membrane remodelling system
WP_082008765_1	arCOG04054	Candidatus_Nitrosopelagicus_brevis_CN25	Thaumarchaeota		-	Archaeal division protein CdvA, a component of ESCRT division and membrane remodelling system
WP_048119293_1	arCOG04054	Candidatus_Nitrosopumilus_adriaticus_NF5	Thaumarchaeota		-	Archaeal division protein CdvA, a component of ESCRT division and membrane remodelling system
AFS80615_1	arCOG04054	Candidatus_Nitrosopumilus_koreensis_AR1	Thaumarchaeota		-	Archaeal division protein CdvA, a component of ESCRT division and membrane remodelling system
AJM92758_1	arCOG04054	Candidatus_Nitrosopumilus_piranensis_D3C	Thaumarchaeota		-	Archaeal division protein CdvA, a component of ESCRT division and membrane remodelling system
WP_014964903_1	arCOG04054	Candidatus_Nitrosopumilus_sediminis_AR2	Thaumarchaeota		-	Archaeal division protein CdvA, a component of ESCRT division and membrane remodelling system
AIF83510_1	arCOG04054	Candidatus_Nitrososphaera_evergladensis_SR1_	Thaumarchaeota		-	Archaeal division protein CdvA, a component of ESCRT division and membrane remodelling system
AFU59219_1	arCOG04054	Candidatus_Nitrososphaera_gargensis_Ga9_2_	Thaumarchaeota		-	Archaeal division protein CdvA, a component of ESCRT division and membrane remodelling system
CUR51497_1	arCOG04054	Candidatus_Nitrosotalea_devanaterra_	Thaumarchaeota		-	Archaeal division protein CdvA, a component of ESCRT division and membrane remodelling system
WP_076613395_1	arCOG04054	Candidatus_Nitrosotenuis_chungbukensis_MY2	Thaumarchaeota		-	Archaeal division protein CdvA, a component of ESCRT division and membrane remodelling system
WP_048189276_1	arCOG04054	Candidatus_Nitrosotenuis_cloacae_SAT1	Thaumarchaeota		-	Archaeal division protein CdvA, a component of ESCRT division and membrane remodelling system
WP_100183423_1	arCOG04054	Candidatus_Nitrosotenuis_sp_AQ6f_AQ6F	Thaumarchaeota		-	Archaeal division protein CdvA, a component of ESCRT division and membrane remodelling system
ABK76910_1	arCOG04054	Cenarchaeum_symbiosum_A_	Thaumarchaeota		-	Archaeal division protein CdvA, a component of ESCRT division and membrane remodelling system
OLD04145_1	arCOG04054	Crenarchaeota_archaeon_13_1_40CM_3_53_5_	Unclassified Crenarchaeota		-	Archaeal division protein CdvA, a component of ESCRT division and membrane remodelling system
OLD03890_1	arCOG04054	Crenarchaeota_archaeon_13_1_40CM_3_53_5_	Unclassified Crenarchaeota		-	Archaeal division protein CdvA, a component of ESCRT division and membrane remodelling system
OLD03896_1	arCOG04054	Crenarchaeota_archaeon_13_1_40CM_3_53_5_	Unclassified Crenarchaeota		-	Archaeal division protein CdvA, a component of ESCRT division and membrane remodelling system
OLD03897_1	arCOG04054	Crenarchaeota_archaeon_13_1_40CM_3_53_5_	Unclassified Crenarchaeota		-	Archaeal division protein CdvA, a component of ESCRT division and membrane remodelling system
WP_014767822_1	arCOG04054	Desulfurococcus_amylolyticus_DSM_16532	Desulfurococcales		-	Archaeal division protein CdvA, a component of ESCRT division and membrane remodelling system
WP_013561676_1	arCOG04054	Desulfurococcus_mucosus_DSM_2162	Desulfurococcales		-	Archaeal division protein CdvA, a component of ESCRT division and membrane remodelling system
AFH42380_1	arCOG04054	Fervidicoccus_fontis_Kam940	Fervidicoccales		-	Archaeal division protein CdvA, a component of ESCRT division and membrane remodelling system
WP_011821967_1	arCOG04054	Hyperthermus_butylicus_DSM_5456	Desulfurococcales		-	Archaeal division protein CdvA, a component of ESCRT division and membrane remodelling system
WP_012123139_1	arCOG04054	Ignicoccus_hospitalis_KIN4/I	Desulfurococcales		-	Archaeal division protein CdvA, a component of ESCRT division and membrane remodelling system
WP_075049345_1	arCOG04054	Ignicoccus_islandicus_DSM_13165	Desulfurococcales		-	Archaeal division protein CdvA, a component of ESCRT division and membrane remodelling system
ADM28322_1	arCOG04054	Ignisphaera_aggregans_DSM_17230	Desulfurococcales		-	Archaeal division protein CdvA, a component of ESCRT division and membrane remodelling system
KER06558_1	arCOG04054	Marine_Group_I_thaumarchaeote_SCGC_AAA799-E16_	Thaumarchaeota		-	Archaeal division protein CdvA, a component of ESCRT division and membrane remodelling system
KEQ55695_1	arCOG04054	Marine_Group_I_thaumarchaeote_SCGC_AAA799-N04_	Thaumarchaeota		-	Archaeal division protein CdvA, a component of ESCRT division and membrane remodelling system
KFM18490_1	arCOG04054	Marine_Group_I_thaumarchaeote_SCGC_RSA3_	Thaumarchaeota		-	Archaeal division protein CdvA, a component of ESCRT division and membrane remodelling system
WP_013737163_1	arCOG04054	Metallosphaera_cuprina_Ar-4	Sulfolobales		-	Archaeal division protein CdvA, a component of ESCRT division and membrane remodelling system
WP_012021612_1	arCOG04054	Metallosphaera_sedula_ARS50-1	Sulfolobales		-	Archaeal division protein CdvA, a component of ESCRT division and membrane remodelling system
WP_009074736_1	arCOG04054	Metallosphaera_yellowstonensis_MK1	Sulfolobales		-	Archaeal division protein CdvA, a component of ESCRT division and membrane remodelling system
KON32825_1	arCOG04054	miscellaneous_Crenarchaeota_group-6_archaeon_AD8-1_	Candidatus Bathyarchaeota		-	Archaeal division protein CdvA, a component of ESCRT division and membrane remodelling system
KON33382_1	arCOG04054	miscellaneous_Crenarchaeota_group-6_archaeon_AD8-1_	Candidatus Bathyarchaeota		-	Archaeal division protein CdvA, a component of ESCRT division and membrane remodelling system
ABX12596_1	arCOG04054	Nitrosopumilus_maritimus_SCM1	Thaumarchaeota		-	Archaeal division protein CdvA, a component of ESCRT division and membrane remodelling system
WP_014963003_1	arCOG04054	Nitrosopumilus_sp_AR	Thaumarchaeota		-	Archaeal division protein CdvA, a component of ESCRT division and membrane remodelling system
WP_067958340_1	arCOG04054	Nitrosopumilus_sp_Nsub	Thaumarchaeota		-	Archaeal division protein CdvA, a component of ESCRT division and membrane remodelling system
WP_075053553_1	arCOG04054	Nitrososphaera_viennensis_EN76	Thaumarchaeota		-	Archaeal division protein CdvA, a component of ESCRT division and membrane remodelling system
AAL62920_1	arCOG04054	Pyrobaculum_aerophilum_str_IM2	Thermoproteales		-	Archaeal division protein CdvA, a component of ESCRT division and membrane remodelling system
ABP51848_1	arCOG04054	Pyrobaculum_arsenaticum_DSM_13514	Thermoproteales		-	Archaeal division protein CdvA, a component of ESCRT division and membrane remodelling system
ABO09490_1	arCOG04054	Pyrobaculum_calidifontis_JCM_11548	Thermoproteales		-	Archaeal division protein CdvA, a component of ESCRT division and membrane remodelling system
AET33554_1	arCOG04054	Pyrobaculum_ferrireducens_1860	Thermoproteales		-	Archaeal division protein CdvA, a component of ESCRT division and membrane remodelling system
WP_011762473_1	arCOG04054	Pyrobaculum_islandicum_DSM_4184	Thermoproteales		-	Archaeal division protein CdvA, a component of ESCRT division and membrane remodelling system
ACB40862_1	arCOG04054	Pyrobaculum_neutrophilum_V24Sta	Thermoproteales		-	Archaeal division protein CdvA, a component of ESCRT division and membrane remodelling system
AFA40589_1	arCOG04054	Pyrobaculum_oguniense_TE7	Thermoproteales		-	Archaeal division protein CdvA, a component of ESCRT division and membrane remodelling system
AKT35810_1	arCOG04054	Pyrobaculum_sp_WP30	Thermoproteales		-	Archaeal division protein CdvA, a component of ESCRT division and membrane remodelling system
WP_055409276_1	arCOG04054	Pyrodictium_delaneyi_Su06	Desulfurococcales		-	Archaeal division protein CdvA, a component of ESCRT division and membrane remodelling system
WP_058370886_1	arCOG04054	Pyrodictium_occultum_PL-19	Desulfurococcales		-	Archaeal division protein CdvA, a component of ESCRT division and membrane remodelling system
WP_014025611_1	arCOG04054	Pyrolobus_fumarii_1A	Desulfurococcales		-	Archaeal division protein CdvA, a component of ESCRT division and membrane remodelling system
WP_013143473_1	arCOG04054	Staphylothermus_hellenicus_DSM_12710	Desulfurococcales		-	Archaeal division protein CdvA, a component of ESCRT division and membrane remodelling system
WP_011839558_1	arCOG04054	Staphylothermus_marinus_F1	Desulfurococcales		-	Archaeal division protein CdvA, a component of ESCRT division and membrane remodelling system
EWG07005_1	arCOG04054	Sulfolobales_archaeon_AZ1_	Sulfolobales		-	Archaeal division protein CdvA, a component of ESCRT division and membrane remodelling system
WP_011278210_1	arCOG04054	Sulfolobus_acidocaldarius_DSM_639	Sulfolobales		-	Archaeal division protein CdvA, a component of ESCRT division and membrane remodelling system
ACR41898_1	arCOG04054	Sulfolobus_islandicus_M.16.4	Sulfolobales		-	Archaeal division protein CdvA, a component of ESCRT division and membrane remodelling system
WP_010923151_1	arCOG04054	Sulfolobus_solfataricus_P1	Sulfolobales		-	Archaeal division protein CdvA, a component of ESCRT division and membrane remodelling system
WP_083216340_1	arCOG04054	Sulfolobus_sp_A20	Sulfolobales		-	Archaeal division protein CdvA, a component of ESCRT division and membrane remodelling system
WP_010979232_1	arCOG04054	Sulfolobus_tokodaii_str_7	Sulfolobales		-	Archaeal division protein CdvA, a component of ESCRT division and membrane remodelling system
PHY05000_1	arCOG04054	Thaumarchaeota_archaeon_	Thaumarchaeota		-	Archaeal division protein CdvA, a component of ESCRT division and membrane remodelling system
KRT61468_1	arCOG04054	Thaumarchaeota_archaeon_CSP1-1_	Thaumarchaeota		-	Archaeal division protein CdvA, a component of ESCRT division and membrane remodelling system
WP_052370050_1	arCOG04054	Thaumarchaeota_archaeon_N4	Thaumarchaeota		-	Archaeal division protein CdvA, a component of ESCRT division and membrane remodelling system
WP_020962620_1	arCOG04054	Thermofilum_adornatus_	Thermoproteales		-	Archaeal division protein CdvA, a component of ESCRT division and membrane remodelling system
WP_052885106_1	arCOG04054	Thermofilum_pendens_Hrk_5	Thermoproteales		-	Archaeal division protein CdvA, a component of ESCRT division and membrane remodelling system
PLJ77618_1	arCOG04054	Thermofilum_sp_NZ13_	Thermoproteales		-	Archaeal division protein CdvA, a component of ESCRT division and membrane remodelling system
WP_014736712_1	arCOG04054	Thermogladius_calderae_1633	Desulfurococcales		-	Archaeal division protein CdvA, a component of ESCRT division and membrane remodelling system
WP_014127569_1	arCOG04054	Thermoproteus_tenax_Kra_1	Thermoproteales		-	Archaeal division protein CdvA, a component of ESCRT division and membrane remodelling system
WP_013680612_1	arCOG04054	Thermoproteus_uzoniensis_768-20	Thermoproteales		-	Archaeal division protein CdvA, a component of ESCRT division and membrane remodelling system
WP_013129049_1	arCOG04054	Thermosphaera_aggregans_DSM_11486	Desulfurococcales		-	Archaeal division protein CdvA, a component of ESCRT division and membrane remodelling system
ESQ21776_1	arCOG04054	uncultured_Acidilobus_sp_CIS_	Acidilobales		-	Archaeal division protein CdvA, a component of ESCRT division and membrane remodelling system
ESQ21777_1	arCOG04054	uncultured_Acidilobus_sp_CIS_	Acidilobales		-	Archaeal division protein CdvA, a component of ESCRT division and membrane remodelling system
ESQ24367_1	arCOG04054	uncultured_Acidilobus_sp_JCHS_	Acidilobales		-	Archaeal division protein CdvA, a component of ESCRT division and membrane remodelling system
ESQ22842_1	arCOG04054	uncultured_Acidilobus_sp_MG_	Acidilobales		-	Archaeal division protein CdvA, a component of ESCRT division and membrane remodelling system
ESQ25390_1	arCOG04054	uncultured_Acidilobus_sp_OSP8_	Acidilobales		-	Archaeal division protein CdvA, a component of ESCRT division and membrane remodelling system
ESQ23227_1	arCOG04054	uncultured_Acidilobus_sp_OSP8_	Acidilobales		-	Archaeal division protein CdvA, a component of ESCRT division and membrane remodelling system
WP_013336829_1	arCOG04054	Vulcanisaeta_distributa_DSM_14429	Thermoproteales		-	Archaeal division protein CdvA, a component of ESCRT division and membrane remodelling system
WP_013603558_1	arCOG04054	Vulcanisaeta_moutnovskia_768-28	Thermoproteales		-	Archaeal division protein CdvA, a component of ESCRT division and membrane remodelling system
WP_084019959_1	arCOG04054	Vulcanisaeta_thermophila_CBA1501	Thermoproteales		-	Archaeal division protein CdvA, a component of ESCRT division and membrane remodelling system
BAJ51263_1	arCOG04054	Candidatus_Caldiarchaeum_subterraneum_	Thaumarchaeota		-	Archaeal division protein CdvA, a component of ESCRT division and membrane remodelling system
WP_048100978_1	arCOG07400	Acidiplasma_sp_MBA-1	Thermoplasmata		-	Uncharacterized protein associated with Vps4/ESCRTIII system
WP_048101577_1	arCOG07400	Acidiplasma_sp_MBA-1	Thermoplasmata		-	Uncharacterized protein associated with Vps4/ESCRTIII system
WP_009887544_1	arCOG07400	Ferroplasma_acidarmanus_fer1	Thermoplasmata		-	Uncharacterized protein associated with Vps4/ESCRTIII system
WP_009886640_1	arCOG07400	Ferroplasma_acidarmanus_fer1	Thermoplasmata		-	Uncharacterized protein associated with Vps4/ESCRTIII system
WP_019841695_1	arCOG07400	Ferroplasma_acidiphilum_Y	Thermoplasmata		-	Uncharacterized protein associated with Vps4/ESCRTIII system
WP_081142932_1	arCOG07400	Ferroplasma_acidiphilum_Y	Thermoplasmata		-	Uncharacterized protein associated with Vps4/ESCRTIII system
WP_011177753_1	arCOG07400	Picrophilus_torridus_DSM_9790	Thermoplasmata		-	Uncharacterized protein associated with Vps4/ESCRTIII system
WP_010901581_1	arCOG07400	Thermoplasma_acidophilum_DSM_1728	Thermoplasmata		-	Uncharacterized protein associated with Vps4/ESCRTIII system
WP_010916639_1	arCOG07400	Thermoplasma_volcanium_GSS1	Thermoplasmata		-	Uncharacterized protein associated with Vps4/ESCRTIII system
OKY77359_1	arCOG07402	Candidatus_Methanohalarchaeum_thermophilum_	Methanonatronarchaeia		-	Predicted cell division protein, ESCRT-III/Snf7 family
OKY77355_1	arCOG07402	Candidatus_Methanohalarchaeum_thermophilum_	Methanonatronarchaeia		-	Predicted cell division protein, ESCRT-III/Snf7 family
WP_009887540_1	arCOG07402	Ferroplasma_acidarmanus_fer1	Thermoplasmata		-	Predicted cell division protein, ESCRT-III/Snf7 family
WP_004592067_1	arCOG07402	Haloarcula_japonica_DSM_6131	Halobacteria		-	Predicted cell division protein, ESCRT-III/Snf7 family
WP_004594527_1	arCOG07402	Haloarcula_japonica_DSM_6131	Halobacteria		-	Predicted cell division protein, ESCRT-III/Snf7 family
WP_018258792_1	arCOG07402	Halomicrobium_katesii_DSM_19301	Halobacteria		-	Predicted cell division protein, ESCRT-III/Snf7 family
WP_044956553_1	arCOG07402	Halomicrobium_katesii_DSM_19301	Halobacteria		-	Predicted cell division protein, ESCRT-III/Snf7 family
WP_012807436_1	arCOG07402	Halomicrobium_mukohataei_DSM_12286	Halobacteria		-	Predicted cell division protein, ESCRT-III/Snf7 family
WP_012807437_1	arCOG07402	Halomicrobium_mukohataei_DSM_12286	Halobacteria		-	Predicted cell division protein, ESCRT-III/Snf7 family
WP_012807446_1	arCOG07402	Halomicrobium_mukohataei_DSM_12286	Halobacteria		-	Predicted cell division protein, ESCRT-III/Snf7 family
ERH05446_1	arCOG07402	Halonotius_sp_J07HN4_	Halobacteria		-	Predicted cell division protein, ESCRT-III/Snf7 family
ERH07957_1	arCOG07402	Halonotius_sp_J07HN4_	Halobacteria		-	Predicted cell division protein, ESCRT-III/Snf7 family
ERH02007_1	arCOG07402	Halonotius_sp_J07HN6_	Halobacteria		-	Predicted cell division protein, ESCRT-III/Snf7 family
ERH10379_1	arCOG07402	halophilic_archaeon_J07HX64_	Halobacteria		-	Predicted cell division protein, ESCRT-III/Snf7 family
WP_049937825_1	arCOG07402	Haloplanus_natans_DSM_17983	Halobacteria		-	Predicted cell division protein, ESCRT-III/Snf7 family
WP_008446006_1	arCOG07402	Halorubrum_californiensis_DSM_19288	Halobacteria		-	Predicted cell division protein, ESCRT-III/Snf7 family
WP_008446013_1	arCOG07402	Halorubrum_californiensis_DSM_19288	Halobacteria		-	Predicted cell division protein, ESCRT-III/Snf7 family
WP_008006118_1	arCOG07402	Halorubrum_lipolyticum_DSM_21995	Halobacteria		-	Predicted cell division protein, ESCRT-III/Snf7 family
WP_008006111_1	arCOG07402	Halorubrum_lipolyticum_DSM_21995	Halobacteria		-	Predicted cell division protein, ESCRT-III/Snf7 family
WP_087715648_1	arCOG07402	Natronolimnobius_baerhuensis_CGMCC_1_3597	Halobacteria		-	Predicted cell division protein, ESCRT-III/Snf7 family
WP_015409488_1	arCOG07402	Natronomonas_moolapensis_8_8_11	Halobacteria		-	Predicted cell division protein, ESCRT-III/Snf7 family
WP_006092982_1	arCOG07402	Natronorubrum_tibetense_GA33	Halobacteria		-	Predicted cell division protein, ESCRT-III/Snf7 family
WP_006092994_1	arCOG07402	Natronorubrum_tibetense_GA33	Halobacteria		-	Predicted cell division protein, ESCRT-III/Snf7 family
WP_048152300_1	arCOG07402	Palaeococcus_ferrophilus_DSM_13482	Thermococci		-	Predicted cell division protein, ESCRT-III/Snf7 family
WP_048165618_1	arCOG07402	Palaeococcus_pacificus_DY20341	Thermococci		-	Predicted cell division protein, ESCRT-III/Snf7 family
WP_103425607_1	arCOG07402	Salinigranum_rubrum_GX10	Halobacteria		-	Predicted cell division protein, ESCRT-III/Snf7 family
WP_056934140_1	arCOG07402	Thermococcus_barophilus_CH5	Thermococci		-	Predicted cell division protein, ESCRT-III/Snf7 family
WP_058937984_1	arCOG07402	Thermococcus_celericrescens_DSM_17994	Thermococci		-	Predicted cell division protein, ESCRT-III/Snf7 family
WP_014789545_1	arCOG07402	Thermococcus_cleftensis_CL1	Thermococci		-	Predicted cell division protein, ESCRT-III/Snf7 family
WP_015858583_1	arCOG07402	Thermococcus_gammatolerans_EJ3_DSM_15229	Thermococci		-	Predicted cell division protein, ESCRT-III/Snf7 family
WP_042690081_1	arCOG07402	Thermococcus_nautili_30-1	Thermococci		-	Predicted cell division protein, ESCRT-III/Snf7 family
WP_062390961_1	arCOG07402	Thermococcus_peptonophilus_OG-1	Thermococci		-	Predicted cell division protein, ESCRT-III/Snf7 family
WP_088858755_1	arCOG07402	Thermococcus_profundus_DT_5432	Thermococci		-	Predicted cell division protein, ESCRT-III/Snf7 family
WP_014011603_1	arCOG07402	Thermococcus_sp_4557	Thermococci		-	Predicted cell division protein, ESCRT-III/Snf7 family
WP_014121451_1	arCOG07402	Thermococcus_sp_AM4	Thermococci		-	Predicted cell division protein, ESCRT-III/Snf7 family
WP_042700546_1	arCOG07402	Thermococcus_sp_PK	Thermococci		-	Predicted cell division protein, ESCRT-III/Snf7 family
WP_055429253_1	arCOG07402	Thermococcus_thioreducens_OGL-20P	Thermococci		-	Predicted cell division protein, ESCRT-III/Snf7 family
EQB68987_1	arCOG07402	Thermoplasmatales_archaeon_Gpl_Cuniculiplasma_divulgatum	Thermoplasmata		-	Predicted cell division protein, ESCRT-III/Snf7 family
EQB69932_1	arCOG07402	Thermoplasmatales_archaeon_Gpl_Cuniculiplasma_divulgatum	Thermoplasmata		-	Predicted cell division protein, ESCRT-III/Snf7 family
EQB69935_1	arCOG07402	Thermoplasmatales_archaeon_Gpl_Cuniculiplasma_divulgatum	Thermoplasmata		-	Predicted cell division protein, ESCRT-III/Snf7 family
ESS09464_1	arCOG07402	uncultured_archaeon_A07HN63_	Halobacteria		-	Predicted cell division protein, ESCRT-III/Snf7 family
ESS11251_1	arCOG07402	uncultured_archaeon_A07HR60_	Halobacteria		-	Predicted cell division protein, ESCRT-III/Snf7 family
WP_136718577.1	arCOG08177	Halorientalis salina	Halobacteria	Refseq	-	ESCRT system protein, contains inactivated Cas2 and TBD (DUF3568) domains
WP_135365931.1	arCOG08177	Halosimplex halophilum	Halobacteria	Refseq	-	ESCRT system protein, contains inactivated Cas2 and TBD (DUF3568) domains
ARM76973_1	arCOG08177	Acidianus_manzaensis_YN-25	Sulfolobales		-	ESCRT system protein, contains inactivated Cas2 and TBD (DUF3568) domains
WP_048099576_1	arCOG08177	Candidatus_Acidianus_copahuensis_ALE1	Sulfolobales		-	ESCRT system protein, contains inactivated Cas2 and TBD (DUF3568) domains
PKP60869_1	arCOG08177	Candidatus_Altiarchaeales_archaeon_HGW-Altiarchaeales-1_	Candidatus Altiarchaeales		-	ESCRT system protein, contains inactivated Cas2 and TBD (DUF3568) domains
PIV28043_1	arCOG08177	Candidatus_Altiarchaeum_sp_CG03_land_8_20_14_0_80_32_618_	Candidatus Altiarchaeales		-	ESCRT system protein, contains inactivated Cas2 and TBD (DUF3568) domains
OIQ05980_1	arCOG08177	Candidatus_Altiarchaeum_sp_CG2_30_32_3053_	Candidatus Altiarchaeales		-	ESCRT system protein, contains inactivated Cas2 and TBD (DUF3568) domains
OKY77357_1	arCOG08177	Candidatus_Methanohalarchaeum_thermophilum_	Methanonatronarchaeia		-	ESCRT system protein, contains inactivated Cas2 and TBD (DUF3568) domains
WP_026190340_1	arCOG08177	Halomicrobium_katesii_DSM_19301	Halobacteria		-	ESCRT system protein, contains inactivated Cas2 and TBD (DUF3568) domains
WP_012807457_1	arCOG08177	Halomicrobium_mukohataei_DSM_12286	Halobacteria		-	ESCRT system protein, contains inactivated Cas2 and TBD (DUF3568) domains
ERH02099_1	arCOG08177	Halonotius_sp_J07HN6_	Halobacteria		-	ESCRT system protein, contains inactivated Cas2 and TBD (DUF3568) domains
ERH10394_1	arCOG08177	halophilic_archaeon_J07HX64_	Halobacteria		-	ESCRT system protein, contains inactivated Cas2 and TBD (DUF3568) domains
WP_049937822_1	arCOG08177	Haloplanus_natans_DSM_17983	Halobacteria		-	ESCRT system protein, contains inactivated Cas2 and TBD (DUF3568) domains
WP_008446014_1	arCOG08177	Halorubrum_californiensis_DSM_19288	Halobacteria		-	ESCRT system protein, contains inactivated Cas2 and TBD (DUF3568) domains
WP_013099905_1	arCOG08177	Methanocaldococcus_infernus_ME	Methanococci		-	ESCRT system protein, contains inactivated Cas2 and TBD (DUF3568) domains
WP_015733073_1	arCOG08177	Methanocaldococcus_vulcanius_M7	Methanococci		-	ESCRT system protein, contains inactivated Cas2 and TBD (DUF3568) domains
WP_042699369_1	arCOG08177	Methanocorpusculum_bavaricum_DSM_4179	Methanomicrobia		-	ESCRT system protein, contains inactivated Cas2 and TBD (DUF3568) domains
WP_015313867_1	arCOG08177	Methanomethylovorans_hollandica_DSM_15978	Methanomicrobia		-	ESCRT system protein, contains inactivated Cas2 and TBD (DUF3568) domains
PKL62238_1	arCOG08177	Methanomicrobiales_archaeon_HGW-Methanomicrobiales-2_	Methanomicrobia		-	ESCRT system protein, contains inactivated Cas2 and TBD (DUF3568) domains
WP_048145794_1	arCOG08177	Methanoplanus_limicola_DSM_2279	Methanomicrobia		-	ESCRT system protein, contains inactivated Cas2 and TBD (DUF3568) domains
WP_048177849_1	arCOG08177	Methanosarcina_sp_MTP4	Methanomicrobia		-	ESCRT system protein, contains inactivated Cas2 and TBD (DUF3568) domains
WP_018153917_1	arCOG08177	Methanothermococcus_thermolithotrophicus_DSM_2095	Methanococci		-	ESCRT system protein, contains inactivated Cas2 and TBD (DUF3568) domains
WP_013799800_1	arCOG08177	Methanotorris_igneus_Kol_5	Methanococci		-	ESCRT system protein, contains inactivated Cas2 and TBD (DUF3568) domains
WP_006108337_1	arCOG08177	Natrialba_asiatica_DSM_12278	Halobacteria		-	ESCRT system protein, contains inactivated Cas2 and TBD (DUF3568) domains
WP_087715649_1	arCOG08177	Natronolimnobius_baerhuensis_CGMCC_1_3597	Halobacteria		-	ESCRT system protein, contains inactivated Cas2 and TBD (DUF3568) domains
WP_049926276_1	arCOG08177	Natronomonas_moolapensis_8_8_11	Halobacteria		-	ESCRT system protein, contains inactivated Cas2 and TBD (DUF3568) domains
WP_048152318_1	arCOG08177	Palaeococcus_ferrophilus_DSM_13482	Thermococci		-	ESCRT system protein, contains inactivated Cas2 and TBD (DUF3568) domains
WP_048165623_1	arCOG08177	Palaeococcus_pacificus_DY20341	Thermococci		-	ESCRT system protein, contains inactivated Cas2 and TBD (DUF3568) domains
WP_011011773_1	arCOG08177	Pyrococcus_furiosus_DSM_3638	Thermococci		-	ESCRT system protein, contains inactivated Cas2 and TBD (DUF3568) domains
WP_056934134_1	arCOG08177	Thermococcus_barophilus_CH5	Thermococci		-	ESCRT system protein, contains inactivated Cas2 and TBD (DUF3568) domains
WP_058937978_1	arCOG08177	Thermococcus_celericrescens_DSM_17994	Thermococci		-	ESCRT system protein, contains inactivated Cas2 and TBD (DUF3568) domains
WP_014789560_1	arCOG08177	Thermococcus_cleftensis_CL1	Thermococci		-	ESCRT system protein, contains inactivated Cas2 and TBD (DUF3568) domains
WP_050003279_1	arCOG08177	Thermococcus_eurythermalis_A501	Thermococci		-	ESCRT system protein, contains inactivated Cas2 and TBD (DUF3568) domains
WP_048811157_1	arCOG08177	Thermococcus_gammatolerans_EJ3_DSM_15229	Thermococci		-	ESCRT system protein, contains inactivated Cas2 and TBD (DUF3568) domains
WP_042690065_1	arCOG08177	Thermococcus_nautili_30-1	Thermococci		-	ESCRT system protein, contains inactivated Cas2 and TBD (DUF3568) domains
WP_062390972_1	arCOG08177	Thermococcus_peptonophilus_OG-1	Thermococci		-	ESCRT system protein, contains inactivated Cas2 and TBD (DUF3568) domains
WP_088858745_1	arCOG08177	Thermococcus_profundus_DT_5432	Thermococci		-	ESCRT system protein, contains inactivated Cas2 and TBD (DUF3568) domains
WP_014011619_1	arCOG08177	Thermococcus_sp_4557	Thermococci		-	ESCRT system protein, contains inactivated Cas2 and TBD (DUF3568) domains
WP_014121472_1	arCOG08177	Thermococcus_sp_AM4	Thermococci		-	ESCRT system protein, contains inactivated Cas2 and TBD (DUF3568) domains
WP_055429724_1	arCOG08177	Thermococcus_thioreducens_OGL-20P	Thermococci		-	ESCRT system protein, contains inactivated Cas2 and TBD (DUF3568) domains
WP_010476909_1	arCOG08177	Thermococcus_zilligii_AN1	Thermococci		-	ESCRT system protein, contains inactivated Cas2 and TBD (DUF3568) domains
ESS11252_1	arCOG08177	uncultured_archaeon_A07HR60_	Halobacteria		-	ESCRT system protein, contains inactivated Cas2 and TBD (DUF3568) domains
WP_007550905_1	arCOG08707	Candidatus_Nitrosoarchaeum_koreensis_MY1	Thaumarchaeota		-	Uncharacterized protein associated with Vps4/ESCRTIII system
EGG42328_1	arCOG08707	Candidatus_Nitrosoarchaeum_limnia_SFB1	Thaumarchaeota		-	Uncharacterized protein associated with Vps4/ESCRTIII system
PHY09980_1	arCOG08707	Candidatus_Nitrosoarchaeum_sp_	Thaumarchaeota		-	Uncharacterized protein associated with Vps4/ESCRTIII system
WP_086907310_1	arCOG08707	Candidatus_Nitrosomarinus_catalina_SPOT01	Thaumarchaeota		-	Uncharacterized protein associated with Vps4/ESCRTIII system
WP_048115907_1	arCOG08707	Candidatus_Nitrosopumilus_adriaticus_NF5	Thaumarchaeota		-	Uncharacterized protein associated with Vps4/ESCRTIII system
AFS81179_1	arCOG08707	Candidatus_Nitrosopumilus_koreensis_AR1	Thaumarchaeota		-	Uncharacterized protein associated with Vps4/ESCRTIII system
AJM92243_1	arCOG08707	Candidatus_Nitrosopumilus_piranensis_D3C	Thaumarchaeota		-	Uncharacterized protein associated with Vps4/ESCRTIII system
WP_014965438_1	arCOG08707	Candidatus_Nitrosopumilus_sediminis_AR2	Thaumarchaeota		-	Uncharacterized protein associated with Vps4/ESCRTIII system
WP_014965438_1	arCOG08707	Candidatus_Nitrosopumilus_sediminis_AR2	Thaumarchaeota		-	Uncharacterized protein associated with Vps4/ESCRTIII system
CUR51601_1	arCOG08707	Candidatus_Nitrosotalea_devanaterra_	Thaumarchaeota		-	Uncharacterized protein associated with Vps4/ESCRTIII system
WP_042686955_1	arCOG08707	Candidatus_Nitrosotenuis_chungbukensis_MY2	Thaumarchaeota		-	Uncharacterized protein associated with Vps4/ESCRTIII system
WP_048187578_1	arCOG08707	Candidatus_Nitrosotenuis_cloacae_SAT1	Thaumarchaeota		-	Uncharacterized protein associated with Vps4/ESCRTIII system
WP_100181894_1	arCOG08707	Candidatus_Nitrosotenuis_sp_AQ6f_AQ6F	Thaumarchaeota		-	Uncharacterized protein associated with Vps4/ESCRTIII system
ABK77455_1	arCOG08707	Cenarchaeum_symbiosum_A_	Thaumarchaeota		-	Uncharacterized protein associated with Vps4/ESCRTIII system
KFM16109_1	arCOG08707	Marine_Group_I_thaumarchaeote_SCGC_AAA799-D11_	Thaumarchaeota		-	Uncharacterized protein associated with Vps4/ESCRTIII system
KER06577_1	arCOG08707	Marine_Group_I_thaumarchaeote_SCGC_AAA799-E16_	Thaumarchaeota		-	Uncharacterized protein associated with Vps4/ESCRTIII system
KEQ57053_1	arCOG08707	Marine_Group_I_thaumarchaeote_SCGC_AAA799-N04_	Thaumarchaeota		-	Uncharacterized protein associated with Vps4/ESCRTIII system
KFM17846_1	arCOG08707	Marine_Group_I_thaumarchaeote_SCGC_RSA3_	Thaumarchaeota		-	Uncharacterized protein associated with Vps4/ESCRTIII system
ABX12985_1	arCOG08707	Nitrosopumilus_maritimus_SCM1	Thaumarchaeota		-	Uncharacterized protein associated with Vps4/ESCRTIII system
WP_014963563_1	arCOG08707	Nitrosopumilus_sp_AR	Thaumarchaeota		-	Uncharacterized protein associated with Vps4/ESCRTIII system
WP_014963563_1	arCOG08707	Nitrosopumilus_sp_AR	Thaumarchaeota		-	Uncharacterized protein associated with Vps4/ESCRTIII system
WP_082697402_1	arCOG08707	Nitrosopumilus_sp_Nsub	Thaumarchaeota		-	Uncharacterized protein associated with Vps4/ESCRTIII system
PHY03862_1	arCOG08707	Thaumarchaeota_archaeon_	Thaumarchaeota		-	Uncharacterized protein associated with Vps4/ESCRTIII system
KRT61156_1	arCOG08707	Thaumarchaeota_archaeon_CSP1-1_	Thaumarchaeota		-	Uncharacterized protein associated with Vps4/ESCRTIII system
WP_048196158_1	arCOG08707	Thaumarchaeota_archaeon_N4	Thaumarchaeota		-	Uncharacterized protein associated with Vps4/ESCRTIII system
PKP60340_1	arCOG09747	Candidatus_Altiarchaeales_archaeon_HGW-Altiarchaeales-1_	Candidatus Altiarchaeales		-	Snf7 family protein
WP_013099903_1	arCOG09747	Methanocaldococcus_infernus_ME	Methanococci		-	Snf7 family protein
WP_015733071_1	arCOG09747	Methanocaldococcus_vulcanius_M7	Methanococci		-	Snf7 family protein
WP_042699366_1	arCOG09747	Methanocorpusculum_bavaricum_DSM_4179	Methanomicrobia		-	Snf7 family protein
PKL62275_1	arCOG09747	Methanomicrobiales_archaeon_HGW-Methanomicrobiales-2_	Methanomicrobia		-	Snf7 family protein
WP_004077840_1	arCOG09747	Methanoplanus_limicola_DSM_2279	Methanomicrobia		-	Snf7 family protein
WP_048177848_1	arCOG09747	Methanosarcina_sp_MTP4	Methanomicrobia		-	Snf7 family protein
WP_018153914_1	arCOG09747	Methanothermococcus_thermolithotrophicus_DSM_2095	Methanococci		-	Snf7 family protein
WP_013799798_1	arCOG09747	Methanotorris_igneus_Kol_5	Methanococci		-	Snf7 family protein
WP_048152313_1	arCOG09747	Palaeococcus_ferrophilus_DSM_13482	Thermococci		-	Snf7 family protein
WP_048165621_1	arCOG09747	Palaeococcus_pacificus_DY20341	Thermococci		-	Snf7 family protein
WP_056934136_1	arCOG09747	Thermococcus_barophilus_CH5	Thermococci		-	Snf7 family protein
WP_058937980_1	arCOG09747	Thermococcus_celericrescens_DSM_17994	Thermococci		-	Snf7 family protein
WP_014789558_1	arCOG09747	Thermococcus_cleftensis_CL1	Thermococci		-	Snf7 family protein
WP_050003281_1	arCOG09747	Thermococcus_eurythermalis_A501	Thermococci		-	Snf7 family protein
WP_048811155_1	arCOG09747	Thermococcus_gammatolerans_EJ3_DSM_15229	Thermococci		-	Snf7 family protein
WP_042690069_1	arCOG09747	Thermococcus_nautili_30-1	Thermococci		-	Snf7 family protein
WP_062390968_1	arCOG09747	Thermococcus_peptonophilus_OG-1	Thermococci		-	Snf7 family protein
WP_088859048_1	arCOG09747	Thermococcus_profundus_DT_5432	Thermococci		-	Snf7 family protein
WP_014011617_1	arCOG09747	Thermococcus_sp_4557	Thermococci		-	Snf7 family protein
WP_014121469_1	arCOG09747	Thermococcus_sp_AM4	Thermococci		-	Snf7 family protein
WP_042698626_1	arCOG09747	Thermococcus_sp_PK	Thermococci		-	Snf7 family protein
WP_055429722_1	arCOG09747	Thermococcus_thioreducens_OGL-20P	Thermococci		-	Snf7 family protein
WP_010476905_1	arCOG09747	Thermococcus_zilligii_AN1	Thermococci		-	Snf7 family protein
WP_229124351.1	arCOG09748	Halapricum desulfuricans	Halobacteria	Refseq	-	ESCRT system protein, contains C-terminal wHTH domain
WP_144263620.1	arCOG09748	Haloglomus irregulare	Halobacteria	Refseq	-	ESCRT system protein, contains C-terminal wHTH domain
WP_135365930.1	arCOG09748	Halosimplex halophilum	Halobacteria	Refseq	-	ESCRT system protein, contains C-terminal wHTH domain
WP_255333480.1	arCOG09748	Methanocalculus taiwanensis	Methanomicrobiales	Refseq	-	ESCRT system protein, contains C-terminal wHTH domain
WP_192893832.1	arCOG09748	Methanofervidicoccus abyssi	Methanococci	Refseq	-	ESCRT system protein, contains C-terminal wHTH domain
ARM76974_1	arCOG09748	Acidianus_manzaensis_YN-25	Sulfolobales		-	ESCRT system protein, contains C-terminal wHTH domain
OYT38658_1	arCOG09748	Archaeoglobales_archaeon_ex4484_92_	Archaeoglobi		-	ESCRT system protein, contains C-terminal wHTH domain
WP_048099575_1	arCOG09748	Candidatus_Acidianus_copahuensis_ALE1	Sulfolobales		-	ESCRT system protein, contains C-terminal wHTH domain
PKP57656_1	arCOG09748	Candidatus_Altiarchaeales_archaeon_HGW-Altiarchaeales-1_	Candidatus Altiarchaeales		-	ESCRT system protein, contains C-terminal wHTH domain
OKY77358_1	arCOG09748	Candidatus_Methanohalarchaeum_thermophilum_	Methanonatronarchaeia		-	ESCRT system protein, contains C-terminal wHTH domain
WP_018258775_1	arCOG09748	Halomicrobium_katesii_DSM_19301	Halobacteria		-	ESCRT system protein, contains C-terminal wHTH domain
WP_012807456_1	arCOG09748	Halomicrobium_mukohataei_DSM_12286	Halobacteria		-	ESCRT system protein, contains C-terminal wHTH domain
ERH07956_1	arCOG09748	Halonotius_sp_J07HN4_	Halobacteria		-	ESCRT system protein, contains C-terminal wHTH domain
ERH05448_1	arCOG09748	Halonotius_sp_J07HN4_	Halobacteria		-	ESCRT system protein, contains C-terminal wHTH domain
ERH02009_1	arCOG09748	Halonotius_sp_J07HN6_	Halobacteria		-	ESCRT system protein, contains C-terminal wHTH domain
ERH02097_1	arCOG09748	Halonotius_sp_J07HN6_	Halobacteria		-	ESCRT system protein, contains C-terminal wHTH domain
ERH10395_1	arCOG09748	halophilic_archaeon_J07HX64_	Halobacteria		-	ESCRT system protein, contains C-terminal wHTH domain
ERH10396_1	arCOG09748	halophilic_archaeon_J07HX64_	Halobacteria		-	ESCRT system protein, contains C-terminal wHTH domain
WP_049937821_1	arCOG09748	Haloplanus_natans_DSM_17983	Halobacteria		-	ESCRT system protein, contains C-terminal wHTH domain
WP_008446016_1	arCOG09748	Halorubrum_californiensis_DSM_19288	Halobacteria		-	ESCRT system protein, contains C-terminal wHTH domain
WP_052569933_1	arCOG09748	Ignicoccus_hospitalis_KIN4/I	Desulfurococcales		-	ESCRT system protein, contains C-terminal wHTH domain
ADM27641_1	arCOG09748	Ignisphaera_aggregans_DSM_17230	Desulfurococcales		-	ESCRT system protein, contains C-terminal wHTH domain
WP_013099904_1	arCOG09748	Methanocaldococcus_infernus_ME	Methanococci		-	ESCRT system protein, contains C-terminal wHTH domain
WP_004592267_1	arCOG09748	Methanocaldococcus_villosus_KIN24-T80	Methanococci		-	ESCRT system protein, contains C-terminal wHTH domain
WP_015733072_1	arCOG09748	Methanocaldococcus_vulcanius_M7	Methanococci		-	ESCRT system protein, contains C-terminal wHTH domain
WP_015313868_1	arCOG09748	Methanomethylovorans_hollandica_DSM_15978	Methanomicrobia		-	ESCRT system protein, contains C-terminal wHTH domain
PKL62237_1	arCOG09748	Methanomicrobiales_archaeon_HGW-Methanomicrobiales-2_	Methanomicrobia		-	ESCRT system protein, contains C-terminal wHTH domain
WP_004077845_1	arCOG09748	Methanoplanus_limicola_DSM_2279	Methanomicrobia		-	ESCRT system protein, contains C-terminal wHTH domain
WP_048177850_1	arCOG09748	Methanosarcina_sp_MTP4	Methanomicrobia		-	ESCRT system protein, contains C-terminal wHTH domain
WP_018153915_1	arCOG09748	Methanothermococcus_thermolithotrophicus_DSM_2095	Methanococci		-	ESCRT system protein, contains C-terminal wHTH domain
WP_013799799_1	arCOG09748	Methanotorris_igneus_Kol_5	Methanococci		-	ESCRT system protein, contains C-terminal wHTH domain
WP_054862121_1	arCOG09748	Natronolimnobius_baerhuensis_CGMCC_1_3597	Halobacteria		-	ESCRT system protein, contains C-terminal wHTH domain
WP_015409486_1	arCOG09748	Natronomonas_moolapensis_8_8_11	Halobacteria		-	ESCRT system protein, contains C-terminal wHTH domain
WP_048152315_1	arCOG09748	Palaeococcus_ferrophilus_DSM_13482	Thermococci		-	ESCRT system protein, contains C-terminal wHTH domain
WP_048165622_1	arCOG09748	Palaeococcus_pacificus_DY20341	Thermococci		-	ESCRT system protein, contains C-terminal wHTH domain
WP_103425605_1	arCOG09748	Salinigranum_rubrum_GX10	Halobacteria		-	ESCRT system protein, contains C-terminal wHTH domain
WP_013142819_1	arCOG09748	Staphylothermus_hellenicus_DSM_12710	Desulfurococcales		-	ESCRT system protein, contains C-terminal wHTH domain
WP_056934135_1	arCOG09748	Thermococcus_barophilus_CH5	Thermococci		-	ESCRT system protein, contains C-terminal wHTH domain
WP_058937979_1	arCOG09748	Thermococcus_celericrescens_DSM_17994	Thermococci		-	ESCRT system protein, contains C-terminal wHTH domain
WP_014789559_1	arCOG09748	Thermococcus_cleftensis_CL1	Thermococci		-	ESCRT system protein, contains C-terminal wHTH domain
WP_050003280_1	arCOG09748	Thermococcus_eurythermalis_A501	Thermococci		-	ESCRT system protein, contains C-terminal wHTH domain
WP_048811156_1	arCOG09748	Thermococcus_gammatolerans_EJ3_DSM_15229	Thermococci		-	ESCRT system protein, contains C-terminal wHTH domain
WP_042690068_1	arCOG09748	Thermococcus_nautili_30-1	Thermococci		-	ESCRT system protein, contains C-terminal wHTH domain
WP_062390970_1	arCOG09748	Thermococcus_peptonophilus_OG-1	Thermococci		-	ESCRT system protein, contains C-terminal wHTH domain
WP_088858746_1	arCOG09748	Thermococcus_profundus_DT_5432	Thermococci		-	ESCRT system protein, contains C-terminal wHTH domain
WP_014011618_1	arCOG09748	Thermococcus_sp_4557	Thermococci		-	ESCRT system protein, contains C-terminal wHTH domain
WP_014121471_1	arCOG09748	Thermococcus_sp_AM4	Thermococci		-	ESCRT system protein, contains C-terminal wHTH domain
WP_042698623_1	arCOG09748	Thermococcus_sp_PK	Thermococci		-	ESCRT system protein, contains C-terminal wHTH domain
WP_055429723_1	arCOG09748	Thermococcus_thioreducens_OGL-20P	Thermococci		-	ESCRT system protein, contains C-terminal wHTH domain
WP_010476907_1	arCOG09748	Thermococcus_zilligii_AN1	Thermococci		-	ESCRT system protein, contains C-terminal wHTH domain
EQB68982_1	arCOG09748	Thermoplasmatales_archaeon_Gpl_Cuniculiplasma_divulgatum	Thermoplasmata		-	ESCRT system protein, contains C-terminal wHTH domain
ESS09465_1	arCOG09748	uncultured_archaeon_A07HN63_	Halobacteria		-	ESCRT system protein, contains C-terminal wHTH domain
ESS11253_1	arCOG09748	uncultured_archaeon_A07HR60_	Halobacteria		-	ESCRT system protein, contains C-terminal wHTH domain
ESS11254_1	arCOG09748	uncultured_archaeon_A07HR60_	Halobacteria		-	ESCRT system protein, contains C-terminal wHTH domain
ARM76972_1	arCOG09749	Acidianus_manzaensis_YN-25	Sulfolobales		-	Snf7 family protein
WP_048099577_1	arCOG09749	Candidatus_Acidianus_copahuensis_ALE1	Sulfolobales		-	Snf7 family protein
PKP60342_1	arCOG09749	Candidatus_Altiarchaeales_archaeon_HGW-Altiarchaeales-1_	Candidatus Altiarchaeales		-	Snf7 family protein
PIZ32144_1	arCOG09749	Candidatus_Altiarchaeum_sp_CG_4_10_14_0_8_um_filter_32_851_	Candidatus Altiarchaeales		-	Snf7 family protein
PJC13129_1	arCOG09749	Candidatus_Altiarchaeum_sp_CG_4_9_14_0_8_um_filter_32_206_	Candidatus Altiarchaeales		-	Snf7 family protein
PIV27105_1	arCOG09749	Candidatus_Altiarchaeum_sp_CG03_land_8_20_14_0_80_32_618_	Candidatus Altiarchaeales		-	Snf7 family protein
OIQ05619_1	arCOG09749	Candidatus_Altiarchaeum_sp_CG2_30_32_3053_	Candidatus Altiarchaeales		-	Snf7 family protein
WP_048203514_1	arCOG09749	Methanocaldococcus_infernus_ME	Methanococci		-	Snf7 family protein
WP_048197049_1	arCOG09749	Methanocaldococcus_vulcanius_M7	Methanococci		-	Snf7 family protein
PKL62239_1	arCOG09749	Methanomicrobiales_archaeon_HGW-Methanomicrobiales-2_	Methanomicrobia		-	Snf7 family protein
WP_004077839_1	arCOG09749	Methanoplanus_limicola_DSM_2279	Methanomicrobia		-	Snf7 family protein
WP_048177847_1	arCOG09749	Methanosarcina_sp_MTP4	Methanomicrobia		-	Snf7 family protein
WP_018153913_1	arCOG09749	Methanothermococcus_thermolithotrophicus_DSM_2095	Methanococci		-	Snf7 family protein
WP_013799796_1	arCOG09749	Methanotorris_igneus_Kol_5	Methanococci		-	Snf7 family protein
WP_048152310_1	arCOG09749	Palaeococcus_ferrophilus_DSM_13482	Thermococci		-	Snf7 family protein
WP_048165620_1	arCOG09749	Palaeococcus_pacificus_DY20341	Thermococci		-	Snf7 family protein
WP_056934137_1	arCOG09749	Thermococcus_barophilus_CH5	Thermococci		-	Snf7 family protein
WP_058937981_1	arCOG09749	Thermococcus_celericrescens_DSM_17994	Thermococci		-	Snf7 family protein
WP_014789557_1	arCOG09749	Thermococcus_cleftensis_CL1	Thermococci		-	Snf7 family protein
WP_050003282_1	arCOG09749	Thermococcus_eurythermalis_A501	Thermococci		-	Snf7 family protein
WP_015858599_1	arCOG09749	Thermococcus_gammatolerans_EJ3_DSM_15229	Thermococci		-	Snf7 family protein
WP_042690072_1	arCOG09749	Thermococcus_nautili_30-1	Thermococci		-	Snf7 family protein
WP_062390966_1	arCOG09749	Thermococcus_peptonophilus_OG-1	Thermococci		-	Snf7 family protein
WP_088858747_1	arCOG09749	Thermococcus_profundus_DT_5432	Thermococci		-	Snf7 family protein
WP_014011616_1	arCOG09749	Thermococcus_sp_4557	Thermococci		-	Snf7 family protein
WP_014121468_1	arCOG09749	Thermococcus_sp_AM4	Thermococci		-	Snf7 family protein
WP_042698630_1	arCOG09749	Thermococcus_sp_PK	Thermococci		-	Snf7 family protein
WP_074631178_1	arCOG09749	Thermococcus_thioreducens_OGL-20P	Thermococci		-	Snf7 family protein
WP_010476903_1	arCOG09749	Thermococcus_zilligii_AN1	Thermococci		-	Snf7 family protein
WP_021072419_1	arCOG11740	haloarchaeon_3A1_DGR	Halobacteria		-	ESCRT system protein, contains wHTH domain
WP_012289786_1	arCOG11740	Halobacterium_salinarum_R1_DSM_671_R1	Halobacteria		-	ESCRT system protein, contains wHTH domain
WP_007141544_1	arCOG11740	Halobiforma_lacisalsi_AJ5	Halobacteria		-	ESCRT system protein, contains wHTH domain
WP_096388991_1	arCOG11740	Halopenitus_persicus_CBA1233	Halobacteria		-	ESCRT system protein, contains wHTH domain
WP_014555332_1	arCOG11740	Haloquadratum_walsbyi_C23_	Halobacteria		-	ESCRT system protein, contains wHTH domain
WP_049908730_1	arCOG11740	Halorubrum_litoreum_JCM_13561	Halobacteria		-	ESCRT system protein, contains wHTH domain
WP_076148079_1	arCOG11740	Haloterrigena_saccharevitans_AB14	Halobacteria		-	ESCRT system protein, contains wHTH domain
WP_006431817_1	arCOG11740	Natrinema_versiforme_JCM_10478	Halobacteria		-	ESCRT system protein, contains wHTH domain
WP_015409851_1	arCOG11740	Natronomonas_moolapensis_8_8_11	Halobacteria		-	ESCRT system protein, contains wHTH domain
WP_006088666_1	arCOG11740	Natronorubrum_tibetense_GA33	Halobacteria		-	ESCRT system protein, contains wHTH domain
WP_021072418_1	arCOG11741	haloarchaeon_3A1_DGR	Halobacteria		-	ESCRT system protein, contains coiled coil domain
WP_012289787_1	arCOG11741	Halobacterium_salinarum_R1_DSM_671_R1	Halobacteria		-	ESCRT system protein, contains coiled coil domain
WP_007141545_1	arCOG11741	Halobiforma_lacisalsi_AJ5	Halobacteria		-	ESCRT system protein, contains coiled coil domain
WP_096388992_1	arCOG11741	Halopenitus_persicus_CBA1233	Halobacteria		-	ESCRT system protein, contains coiled coil domain
WP_014555333_1	arCOG11741	Haloquadratum_walsbyi_C23_	Halobacteria		-	ESCRT system protein, contains coiled coil domain
WP_008367580_1	arCOG11741	Halorubrum_litoreum_JCM_13561	Halobacteria		-	ESCRT system protein, contains coiled coil domain
WP_076148080_1	arCOG11741	Haloterrigena_saccharevitans_AB14	Halobacteria		-	ESCRT system protein, contains coiled coil domain
WP_006431816_1	arCOG11741	Natrinema_versiforme_JCM_10478	Halobacteria		-	ESCRT system protein, contains coiled coil domain
WP_015409850_1	arCOG11741	Natronomonas_moolapensis_8_8_11	Halobacteria		-	ESCRT system protein, contains coiled coil domain
WP_006088665_1	arCOG11741	Natronorubrum_tibetense_GA33	Halobacteria		-	ESCRT system protein, contains coiled coil domain
WP_229124358.1	arCOG13166	Halapricum desulfuricans	Halobacteria	Refseq	-	ESCRT system protein, contains FHA domain fused to CdvA-like domain
WP_159664130.1	arCOG13166	Halobaculum saliterrae	Halobacteria	Refseq	-	ESCRT system protein, contains FHA domain fused to CdvA-like domain
WP_144263615.1	arCOG13166	Haloglomus irregulare	Halobacteria	Refseq	-	ESCRT system protein, contains FHA domain fused to CdvA-like domain
WP_257628685.1	arCOG13166	Haloplanus salinarum	Halobacteria	Refseq	-	ESCRT system protein, contains FHA domain fused to CdvA-like domain
WP_136686774.1	arCOG13166	Halorhabdus amylolytica	Halobacteria	Refseq	-	ESCRT system protein, contains FHA domain fused to CdvA-like domain
WP_018258795_1	arCOG13166	Halomicrobium_katesii_DSM_19301	Halobacteria		-	ESCRT system protein, contains FHA domain fused to CdvA-like domain
WP_012807434_1	arCOG13166	Halomicrobium_mukohataei_DSM_12286	Halobacteria		-	ESCRT system protein, contains FHA domain fused to CdvA-like domain
ERH05206_1	arCOG13166	Halonotius_sp_J07HN4_	Halobacteria		-	ESCRT system protein, contains FHA domain fused to CdvA-like domain
ERH05444_1	arCOG13166	Halonotius_sp_J07HN4_	Halobacteria		-	ESCRT system protein, contains FHA domain fused to CdvA-like domain
ERH07960_1	arCOG13166	Halonotius_sp_J07HN4_	Halobacteria		-	ESCRT system protein, contains FHA domain fused to CdvA-like domain
ERH01774_1	arCOG13166	Halonotius_sp_J07HN6_	Halobacteria		-	ESCRT system protein, contains FHA domain fused to CdvA-like domain
ERH02005_1	arCOG13166	Halonotius_sp_J07HN6_	Halobacteria		-	ESCRT system protein, contains FHA domain fused to CdvA-like domain
WP_008446023_1	arCOG13166	Halorubrum_californiensis_DSM_19288	Halobacteria		-	ESCRT system protein, contains FHA domain fused to CdvA-like domain
WP_087715645_1	arCOG13166	Natronolimnobius_baerhuensis_CGMCC_1_3597	Halobacteria		-	ESCRT system protein, contains FHA domain fused to CdvA-like domain
WP_103425609_1	arCOG13166	Salinigranum_rubrum_GX10	Halobacteria		-	ESCRT system protein, contains FHA domain fused to CdvA-like domain
ESS09462_1	arCOG13166	uncultured_archaeon_A07HN63_	Halobacteria		-	ESCRT system protein, contains FHA domain fused to CdvA-like domain
WP_007550906_1	arCOG15281	Candidatus_Nitrosoarchaeum_koreensis_MY1	Thaumarchaeota		ESCRTIII	Archaeal division protein CdvB, Snf7/Vps24/ESCRT-III family
EGG42329_1	arCOG15281	Candidatus_Nitrosoarchaeum_limnia_SFB1	Thaumarchaeota		ESCRTIII	Archaeal division protein CdvB, Snf7/Vps24/ESCRT-III family
PHY10059_1	arCOG15281	Candidatus_Nitrosoarchaeum_sp_	Thaumarchaeota		ESCRTIII	Archaeal division protein CdvB, Snf7/Vps24/ESCRT-III family
WP_086907309_1	arCOG15281	Candidatus_Nitrosomarinus_catalina_SPOT01	Thaumarchaeota		ESCRTIII	Archaeal division protein CdvB, Snf7/Vps24/ESCRT-III family
WP_048115906_1	arCOG15281	Candidatus_Nitrosopumilus_adriaticus_NF5	Thaumarchaeota		ESCRTIII	Archaeal division protein CdvB, Snf7/Vps24/ESCRT-III family
AFS81180_1	arCOG15281	Candidatus_Nitrosopumilus_koreensis_AR1	Thaumarchaeota		ESCRTIII	Archaeal division protein CdvB, Snf7/Vps24/ESCRT-III family
AJM92242_1	arCOG15281	Candidatus_Nitrosopumilus_piranensis_D3C	Thaumarchaeota		ESCRTIII	Archaeal division protein CdvB, Snf7/Vps24/ESCRT-III family
WP_014965439_1	arCOG15281	Candidatus_Nitrosopumilus_sediminis_AR2	Thaumarchaeota		ESCRTIII	Archaeal division protein CdvB, Snf7/Vps24/ESCRT-III family
CUR51600_1	arCOG15281	Candidatus_Nitrosotalea_devanaterra_	Thaumarchaeota		ESCRTIII	Archaeal division protein CdvB, Snf7/Vps24/ESCRT-III family
WP_052347659_1	arCOG15281	Candidatus_Nitrosotenuis_chungbukensis_MY2	Thaumarchaeota		ESCRTIII	Archaeal division protein CdvB, Snf7/Vps24/ESCRT-III family
WP_048187577_1	arCOG15281	Candidatus_Nitrosotenuis_cloacae_SAT1	Thaumarchaeota		ESCRTIII	Archaeal division protein CdvB, Snf7/Vps24/ESCRT-III family
WP_100181893_1	arCOG15281	Candidatus_Nitrosotenuis_sp_AQ6f_AQ6F	Thaumarchaeota		ESCRTIII	Archaeal division protein CdvB, Snf7/Vps24/ESCRT-III family
ADM27316_1	arCOG15281	Ignisphaera_aggregans_DSM_17230	Desulfurococcales		ESCRTIII	Archaeal division protein CdvB, Snf7/Vps24/ESCRT-III family
KFM16110_1	arCOG15281	Marine_Group_I_thaumarchaeote_SCGC_AAA799-D11_	Thaumarchaeota		ESCRTIII	Archaeal division protein CdvB, Snf7/Vps24/ESCRT-III family
KER06576_1	arCOG15281	Marine_Group_I_thaumarchaeote_SCGC_AAA799-E16_	Thaumarchaeota		ESCRTIII	Archaeal division protein CdvB, Snf7/Vps24/ESCRT-III family
KEQ57054_1	arCOG15281	Marine_Group_I_thaumarchaeote_SCGC_AAA799-N04_	Thaumarchaeota		ESCRTIII	Archaeal division protein CdvB, Snf7/Vps24/ESCRT-III family
KFM17847_1	arCOG15281	Marine_Group_I_thaumarchaeote_SCGC_RSA3_	Thaumarchaeota		ESCRTIII	Archaeal division protein CdvB, Snf7/Vps24/ESCRT-III family
ABX12986_1	arCOG15281	Nitrosopumilus_maritimus_SCM1	Thaumarchaeota		ESCRTIII	Archaeal division protein CdvB, Snf7/Vps24/ESCRT-III family
WP_014963564_1	arCOG15281	Nitrosopumilus_sp_AR	Thaumarchaeota		ESCRTIII	Archaeal division protein CdvB, Snf7/Vps24/ESCRT-III family
WP_082697403_1	arCOG15281	Nitrosopumilus_sp_Nsub	Thaumarchaeota		ESCRTIII	Archaeal division protein CdvB, Snf7/Vps24/ESCRT-III family
PHY03926_1	arCOG15281	Thaumarchaeota_archaeon_	Thaumarchaeota		ESCRTIII	Archaeal division protein CdvB, Snf7/Vps24/ESCRT-III family
WP_048196161_1	arCOG15281	Thaumarchaeota_archaeon_N4	Thaumarchaeota		ESCRTIII	Archaeal division protein CdvB, Snf7/Vps24/ESCRT-III family
WP_021072417_1	arCOG15282	haloarchaeon_3A1_DGR	Halobacteria		ESCRTIII	Snf7/Vps24/ESCRT-III family
WP_012289788_1	arCOG15282	Halobacterium_salinarum_R1_DSM_671_R1	Halobacteria		ESCRTIII	Snf7/Vps24/ESCRT-III family
WP_007141546_1	arCOG15282	Halobiforma_lacisalsi_AJ5	Halobacteria		ESCRTIII	Snf7/Vps24/ESCRT-III family
WP_096388993_1	arCOG15282	Halopenitus_persicus_CBA1233	Halobacteria		ESCRTIII	Snf7/Vps24/ESCRT-III family
WP_014555334_1	arCOG15282	Haloquadratum_walsbyi_C23_	Halobacteria		ESCRTIII	Snf7/Vps24/ESCRT-III family
WP_008367578_1	arCOG15282	Halorubrum_litoreum_JCM_13561	Halobacteria		ESCRTIII	Snf7/Vps24/ESCRT-III family
WP_076148082_1	arCOG15282	Haloterrigena_saccharevitans_AB14	Halobacteria		ESCRTIII	Snf7/Vps24/ESCRT-III family
WP_006431815_1	arCOG15282	Natrinema_versiforme_JCM_10478	Halobacteria		ESCRTIII	Snf7/Vps24/ESCRT-III family
WP_006088664_1	arCOG15282	Natronorubrum_tibetense_GA33	Halobacteria		ESCRTIII	Snf7/Vps24/ESCRT-III family
MBJ52406_1	arCOG15283	Euryarchaeota_archaeon_	unclassified Euryarchaeota		-	SPTH family protein, ESCRT system component
OUV38038_1	arCOG15283	Euryarchaeota_archaeon_TMED103_	unclassified Euryarchaeota		-	SPTH family protein, ESCRT system component
WP_048205008_1	arCOG15283	Methanococcoides_methylutens_MM1	Methanomicrobia		-	SPTH family protein, ESCRT system component
WP_042699360_1	arCOG15283	Methanocorpusculum_bavaricum_DSM_4179	Methanomicrobia		-	SPTH family protein, ESCRT system component
WP_095642223_1	arCOG15283	Methanocorpusculum_parvum_XII	Methanomicrobia		-	SPTH family protein, ESCRT system component
WP_072360871_1	arCOG15283	Methanohalophilus_portucalensis_FDF-1T	Methanomicrobia		-	SPTH family protein, ESCRT system component
WP_013898576_1	arCOG15283	Methanosalsum_zhilinae_DSM_4017	Methanomicrobia		-	SPTH family protein, ESCRT system component
WP_087715646_1	arCOG15283	Natronolimnobius_baerhuensis_CGMCC_1_3597	Halobacteria		-	SPTH family protein, ESCRT system component
EHR76414_1	arCOG15283	uncultured_marine_group_II_euryarchaeote_	Thermoplasmata		-	SPTH family protein, ESCRT system component
WP_094228178.1	arCOG15284	Methanolobus psychrotolerans	Methanomicrobiales	Refseq	-	Adaptin (TRAP-beta) appendage domain, ESCRT system component
WP_094229259.1	arCOG15284	Methanolobus psychrotolerans	Methanomicrobiales	Refseq	-	Adaptin (TRAP-beta) appendage domain, ESCRT system component
WP_129582672.1	arCOG15284	Methanolobus psychrotolerans	Methanomicrobiales	Refseq	-	Adaptin (TRAP-beta) appendage domain, ESCRT system component
WP_091710996.1	arCOG15284	Methanolobus vulcani	Methanomicrobiales	Refseq	-	Adaptin (TRAP-beta) appendage domain, ESCRT system component
WP_154717829.1	arCOG15284	Methanolobus vulcani	Methanomicrobiales	Refseq	-	Adaptin (TRAP-beta) appendage domain, ESCRT system component
OYT36035_1	arCOG15284	Archaeoglobales_archaeon_ex4484_92_	Archaeoglobi		-	Adaptin (TRAP-beta) appendage domain, ESCRT system component
OLS12008_1	arCOG15284	Candidatus_Lokiarchaeota_archaeon_CR_4_	Asgard group		-	Adaptin (TRAP-beta) appendage domain, ESCRT system component
OLS12212_1	arCOG15284	Candidatus_Lokiarchaeota_archaeon_CR_4_	Asgard group		-	Adaptin (TRAP-beta) appendage domain, ESCRT system component
OLS12732_1	arCOG15284	Candidatus_Lokiarchaeota_archaeon_CR_4_	Asgard group		-	Adaptin (TRAP-beta) appendage domain, ESCRT system component
OLS15279_1	arCOG15284	Candidatus_Lokiarchaeota_archaeon_CR_4_	Asgard group		-	Adaptin (TRAP-beta) appendage domain, ESCRT system component
OLS15720_1	arCOG15284	Candidatus_Lokiarchaeota_archaeon_CR_4_	Asgard group		-	Adaptin (TRAP-beta) appendage domain, ESCRT system component
OLS16250_1	arCOG15284	Candidatus_Lokiarchaeota_archaeon_CR_4_	Asgard group		-	Adaptin (TRAP-beta) appendage domain, ESCRT system component
KXH71868_1	arCOG15284	Candidatus_Thorarchaeota_archaeon_SMTZ1-45_	Asgard group		-	Adaptin (TRAP-beta) appendage domain, ESCRT system component
KXH71869_1	arCOG15284	Candidatus_Thorarchaeota_archaeon_SMTZ1-45_	Asgard group		-	Adaptin (TRAP-beta) appendage domain, ESCRT system component
KXH72366_1	arCOG15284	Candidatus_Thorarchaeota_archaeon_SMTZ1-45_	Asgard group		-	Adaptin (TRAP-beta) appendage domain, ESCRT system component
KXH73850_1	arCOG15284	Candidatus_Thorarchaeota_archaeon_SMTZ1-45_	Asgard group		-	Adaptin (TRAP-beta) appendage domain, ESCRT system component
KXH72364_1	arCOG15284	Candidatus_Thorarchaeota_archaeon_SMTZ1-45_	Asgard group		-	Adaptin (TRAP-beta) appendage domain, ESCRT system component
KXH73349_1	arCOG15284	Candidatus_Thorarchaeota_archaeon_SMTZ1-45_	Asgard group		-	Adaptin (TRAP-beta) appendage domain, ESCRT system component
KXH71779_1	arCOG15284	Candidatus_Thorarchaeota_archaeon_SMTZ1-83_	Asgard group		-	Adaptin (TRAP-beta) appendage domain, ESCRT system component
KXH76722_1	arCOG15284	Candidatus_Thorarchaeota_archaeon_SMTZ1-83_	Asgard group		-	Adaptin (TRAP-beta) appendage domain, ESCRT system component
KXH76722_1	arCOG15284	Candidatus_Thorarchaeota_archaeon_SMTZ1-83_	Asgard group		-	Adaptin (TRAP-beta) appendage domain, ESCRT system component
KXH76999_1	arCOG15284	Candidatus_Thorarchaeota_archaeon_SMTZ1-83_	Asgard group		-	Adaptin (TRAP-beta) appendage domain, ESCRT system component
KKK41013_1	arCOG15284	Lokiarchaeum_sp_GC14_75_	Asgard group		-	Adaptin (TRAP-beta) appendage domain, ESCRT system component
KKK42747_1	arCOG15284	Lokiarchaeum_sp_GC14_75_	Asgard group		-	Adaptin (TRAP-beta) appendage domain, ESCRT system component
KKK44918_1	arCOG15284	Lokiarchaeum_sp_GC14_75_	Asgard group		-	Adaptin (TRAP-beta) appendage domain, ESCRT system component
WP_048205009_1	arCOG15284	Methanococcoides_methylutens_MM1	Methanomicrobia		-	Adaptin (TRAP-beta) appendage domain, ESCRT system component
WP_048205090_1	arCOG15284	Methanococcoides_methylutens_MM1	Methanomicrobia		-	Adaptin (TRAP-beta) appendage domain, ESCRT system component
WP_072360861_1	arCOG15284	Methanohalophilus_portucalensis_FDF-1T	Methanomicrobia		-	Adaptin (TRAP-beta) appendage domain, ESCRT system component
WP_072360873_1	arCOG15284	Methanohalophilus_portucalensis_FDF-1T	Methanomicrobia		-	Adaptin (TRAP-beta) appendage domain, ESCRT system component
WP_015052618_1	arCOG15284	Methanolobus_psychrophilus_R15	Methanomicrobia		-	Adaptin (TRAP-beta) appendage domain, ESCRT system component
WP_023845068_1	arCOG15284	Methanolobus_tindarius_DSM_2278	Methanomicrobia		-	Adaptin (TRAP-beta) appendage domain, ESCRT system component
WP_013898571_1	arCOG15284	Methanosalsum_zhilinae_DSM_4017	Methanomicrobia		-	Adaptin (TRAP-beta) appendage domain, ESCRT system component
WP_013898578_1	arCOG15284	Methanosalsum_zhilinae_DSM_4017	Methanomicrobia		-	Adaptin (TRAP-beta) appendage domain, ESCRT system component
PKP60341_1	arCOG15285	Candidatus_Altiarchaeales_archaeon_HGW-Altiarchaeales-1_	Candidatus Altiarchaeales		ESCRTIII	Snf7/Vps24/ESCRT-III family
PJC15638_1	arCOG15285	Candidatus_Altiarchaeum_sp_CG_4_9_14_0_8_um_filter_32_206_	Candidatus Altiarchaeales		ESCRTIII	Snf7/Vps24/ESCRT-III family
PIV28400_1	arCOG15285	Candidatus_Altiarchaeum_sp_CG03_land_8_20_14_0_80_32_618_	Candidatus Altiarchaeales		ESCRTIII	Snf7/Vps24/ESCRT-III family
PIN67045_1	arCOG15285	Candidatus_Altiarchaeum_sp_CG12_big_fil_rev_8_21_14_0_65_33_22_	Candidatus Altiarchaeales		ESCRTIII	Snf7/Vps24/ESCRT-III family
OIQ04725_1	arCOG15285	Candidatus_Altiarchaeum_sp_CG2_30_32_3053_	Candidatus Altiarchaeales		ESCRTIII	Snf7/Vps24/ESCRT-III family
PIZ32146_1	arCOG15285	Candidatus_Altiarchaeum_sp_CG_4_10_14_0_8_um_filter_32_851_	Candidatus Altiarchaeales		ESCRTIII	Snf7/Vps24/ESCRT-III family
OKY77353_1	arCOG01307	Candidatus_Methanohalarchaeum_thermophilum_	Methanonatronarchaeia		Vps4	Cell division ATPase of the AAA+ class, ESCRT system component

## Sheet: Vps4 tree
List of the sequences used to reconstruct phylogenetic tree shown in the Figure 3A
Order in the tree	Protein accession	Organism	Archaeal lineage	Comment
1	PIU30269_1	Candidatus_Woesearchaeota_archaeon	DPANN group
2	WP_013142813_1	Staphylothermus_hellenicus_DSM_12710	Desulfurococcales
3	EFD92792_1	Candidatus_Parvarchaeum_acidophilus_ARMAN-5_	DPANN group
4	WP_103425608_1	Salinigranum_rubrum_GX10	Halobacteria
5	WP_229124354_1	Halapricum_desulfuricans	Halobacteria	Refseq
6	WP_136686784_1	Halorhabdus_amylolytica	Halobacteria	Refseq
7	WP_015409489_1	Natronomonas_moolapensis_8_8_11	Halobacteria
8	ESS09463_1	uncultured_archaeon_A07HN63	Halobacteria
9	ERH02006_1	Halonotius_sp_J07HN6	Halobacteria
10	WP_159664132_1	Halobaculum_saliterrae	Halobacteria	Refseq
11	ERH10378_1	halophilic_archaeon_J07HX64	Halobacteria
12	WP_087715647_1	Natronolimnobius_baerhuensis_CGMCC_1_3597	Halobacteria
13	WP_144263616_1	Haloglomus_irregulare	Halobacteria	Refseq
14	WP_010916640_1	Thermoplasma_volcanium_GSS1	Thermoplasmata
15	WP_010901582_1	Thermoplasma_acidophilum_DSM_1728	Thermoplasmata
16	WP_048101338_1	Acidiplasma_sp_MBA-1	Thermoplasmata
17	WP_009887543_1	Ferroplasma_acidarmanus_fer1	Thermoplasmata
18	EQB68980_1	Thermoplasmatales_archaeon_Gpl_	Thermoplasmata
19	EQB69936_1	Thermoplasmatales_archaeon_Gpl_	Thermoplasmata
20	OKY77360_1	Candidatus_Methanohalarchaeum_thermophilum	Methanonatronarchaeia
21	WP_014555335_1	Haloquadratum_walsbyi_C23	Halobacteria
22	WP_081758153_1	haloarchaeon_3A1_DGR	Halobacteria
23	WP_096388994_1	Halopenitus_persicus_CBA1233	Halobacteria
24	WP_012289789_1	Halobacterium_salinarum_R1_DSM_671_R1	Halobacteria
25	WP_015409848_1	Natronomonas_moolapensis_8_8_11	Halobacteria
26	WP_008367576_1	Halorubrum_litoreum_JCM_13561	Halobacteria
27	WP_006088663_1	Natronorubrum_tibetense_GA33	Halobacteria
28	WP_007141547_1	Halobiforma_lacisalsi_AJ5	Halobacteria
29	WP_006431814_1	Natrinema_versiforme_JCM_10478	Halobacteria
30	WP_076148083_1	Haloterrigena_saccharevitans_AB14	Halobacteria
31	WP_085503682_1	Methanohalophilus_portucalensis_FDF-1T	Methanomicrobia
32	WP_013898573_1	Methanosalsum_zhilinae_DSM_4017	Methanomicrobia
33	WP_052721302_1	Methanococcoides_methylutens_MM1	Methanomicrobia
34	WP_094228177_1	Methanolobus_psychrotolerans	Methanomicrobia	Refseq
35	WP_091710184_1	Methanolobus_vulcani	Methanomicrobia	Refseq
36	PKP60341_1	Candidatus_Altiarchaeales_archaeon_HGW-Altiarchaeales-1_	Candidatus Altiarchaeales
37	WP_012123137_1	Ignicoccus_hospitalis_KIN4/I	Desulfurococcales
38	WP_075049343_1	Ignicoccus_islandicus_DSM_13165	Desulfurococcales
39	WP_011839560_1	Staphylothermus_marinus_F1	Desulfurococcales
40	WP_013143471_1	Staphylothermus_hellenicus_DSM_12710	Desulfurococcales
41	WP_052891612_1	Thermosphaera_aggregans_DSM_11486	Desulfurococcales
42	WP_048815828_1	Desulfurococcus_amylolyticus_DSM_16532	Desulfurococcales
43	WP_013562367_1	Desulfurococcus_mucosus_DSM_2162	Desulfurococcales
44	WP_048162763_1	Thermogladius_calderae_1633	Desulfurococcales
45	ADM28324_1	Ignisphaera_aggregans_DSM_17230	Desulfurococcales
46	BAN90099_1	Aeropyrum_camini_SY1_JCM_12091	Desulfurococcales
47	BAA79944_1	Aeropyrum_pernix_K1	Desulfurococcales
48	WP_015232243_1	Caldisphaera_lagunensis_DSM_15908	Acidilobales
49	WP_013266870_1	Acidilobus_saccharovorans_345-15	Acidilobales
50	ESQ24217_1	uncultured_Acidilobus_sp_OSP8_	Acidilobales
51	WP_011821970_1	Hyperthermus_butylicus_DSM_5456	Desulfurococcales
52	WP_058370811_1	Pyrodictium_occultum_PL-19	Desulfurococcales
53	WP_055409284_1	Pyrodictium_delaneyi_Su06	Desulfurococcales
54	WP_048192431_1	Pyrolobus_fumarii_1A	Desulfurococcales
55	WP_009992337_1	Sulfolobus_solfataricus_P1	Sulfolobales
56	ACR41900_1	Sulfolobus_islandicus_M_16_4	Sulfolobales
57	WP_069284542_1	Sulfolobus_sp_A20	Sulfolobales
58	EWG07007_1	Sulfolobales_archaeon_AZ1_	Sulfolobales
59	ARM77171_1	Acidianus_manzaensis_YN-25	Sulfolobales
60	WP_048099388_1	Candidatus_Acidianus_copahuensis_ALE1	Sulfolobales
61	WP_048054653_1	Acidianus_hospitalis_W1	Sulfolobales
62	WP_009074740_1	Metallosphaera_yellowstonensis_MK1	Sulfolobales
63	WP_012021614_1	Metallosphaera_sedula_ARS50-1	Sulfolobales
64	WP_011278208_1	Sulfolobus_acidocaldarius_DSM_639	Sulfolobales
65	WP_010979234_1	Sulfolobus_tokodaii_str_7	Sulfolobales
66	AFH42378_1	Fervidicoccus_fontis_Kam940	Fervidicoccales
67	KPV61742_1	Candidatus_Bathyarchaeota_archaeon_BA2_	Candidatus Bathyarchaeota
68	KON33384_1	miscellaneous_Crenarchaeota_group-6_archaeon_AD8-1_	Candidatus Bathyarchaeota
69	PDM26156_1	Candidatus_Bathyarchaeota_archaeon_B24-2_	Candidatus Bathyarchaeota
70	WP_048105488_1	Candidatus_Nitrosopelagicus_brevis_CN25	Thaumarchaeota
71	PHY03863_1	Thaumarchaeota_archaeon_	Thaumarchaeota
72	ABX12984_1	Nitrosopumilus_maritimus_SCM1	Thaumarchaeota
73	EGG42327_1	Candidatus_Nitrosoarchaeum_limnia_SFB1	Thaumarchaeota
74	ABK77456_1	Cenarchaeum_symbiosum_A_	Thaumarchaeota
75	KRT61155_1	Thaumarchaeota_archaeon_CSP1-1_	Thaumarchaeota
76	WP_048196156_1	Thaumarchaeota_archaeon_N4	Thaumarchaeota
77	CUR51602_1	Candidatus_Nitrosotalea_devanaterra_	Thaumarchaeota
78	CUR51256_1	Candidatus_Nitrosotalea_devanaterra_	Thaumarchaeota
79	WP_075055498_1	Nitrososphaera_viennensis_EN76	Thaumarchaeota
80	AFU57509_1	Candidatus_Nitrososphaera_gargensis_Ga9_2_	Thaumarchaeota
81	WP_103286742_1	Candidatus_Nitrosocaldus_islandicus_	Thaumarchaeota
82	KYH40605_1	Candidatus_Bathyarchaeota_archaeon_B26-2_	Candidatus Bathyarchaeota
83	KYH37564_1	Candidatus_Bathyarchaeota_archaeon_B24_	Candidatus Bathyarchaeota
84	OLD03906_1	Crenarchaeota_archaeon_13_1_40CM_3_53_5_	Unclassified Crenarchaeota
85	BAJ51253_1	Candidatus_Caldiarchaeum_subterraneum_	Thaumarchaeota
86	GBC68898_1	archaeon_HR01_	unclassified
87	GBC70437_1	archaeon_HR02_	unclassified
88	As_102-p_01450	Hodarchaeota	Asgard
89	As_122-p_00111	Hodarchaeota	Asgard
90	As_102-p_03659	Hodarchaeota	Asgard
91	As_164-p_01160	Thorarchaeota	Asgard
92	As_163-p_01246	Thorarchaeota	Asgard
93	As_012-p_00929	Thorarchaeota	Asgard
94	As_037-p_02266	Thorarchaeota	Asgard
95	As_157-p_00403	Thorarchaeota	Asgard
96	As_071-p_03987	Thorarchaeota	Asgard
97	As_058-p_03953	Thorarchaeota	Asgard
98	As_064-p_02430	Thorarchaeota	Asgard
99	As_067-p_00652	Thorarchaeota	Asgard
100	As_028-p_01948	Thorarchaeota	Asgard
101	As_083-p_03203	Thorarchaeota	Asgard
102	As_165-p_02775	Thorarchaeota	Asgard
103	As_161-p_00343	Thorarchaeota	Asgard
104	As_056-p_00270	Thorarchaeota	Asgard
105	As_029-p_02099	Thorarchaeota	Asgard
106	As_007-p_00892	Thorarchaeota	Asgard
107	As_020-p_00848	Thorarchaeota	Asgard
108	As_016-p_00874	Thorarchaeota	Asgard
109	As_021-p_02138	Thorarchaeota	Asgard
110	As_013-p_03671	Thorarchaeota	Asgard
111	As_026-p_01955	Thorarchaeota	Asgard
112	As_074-p_01810	Thorarchaeota	Asgard
113	As_049-p_01582	Thorarchaeota	Asgard
114	As_019-p_01940	Thorarchaeota	Asgard
115	As_009-p_00535	Thorarchaeota	Asgard
116	As_159-p_00480	Thorarchaeota	Asgard
117	As_038-p_02407	Thorarchaeota	Asgard
118	As_072-p_01030	Thorarchaeota	Asgard
119	As_139-p_00295	Heimdallarchaeota	Asgard
120	As_104-p_02422	Heimdallarchaeota	Asgard
121	As_138-p_01464	Heimdallarchaeota	Asgard
122	As_087-p_01180	Heimdallarchaeota	Asgard
123	As_001-p_01329	Heimdallarchaeota	Asgard
124	As_017-p_02593	Kariarchaeota	Asgard
125	As_140-p_00979	Kariarchaeota	Asgard
126	As_027-p_02370	Hodarchaeota	Asgard
127	As_122-p_00408	Hodarchaeota	Asgard
128	As_091-p_03814	Hodarchaeota	Asgard
129	As_117-p_02507	Hodarchaeota	Asgard
130	As_031-p_00286	Hodarchaeota	Asgard
131	As_102-p_00524	Hodarchaeota	Asgard
132	As_089-p_00637	Hodarchaeota	Asgard
133	As_051-p_02320	Hodarchaeota	Asgard
134	As_018-p_00253	Hodarchaeota	Asgard
135	As_003-p_00312	Hodarchaeota	Asgard
136	As_105-p_01684	Hodarchaeota	Asgard
137	As_109-p_03594	Hodarchaeota	Asgard
138	As_024-p_00136	Gerdarchaeota	Asgard
139	As_063-p_01907	Gerdarchaeota	Asgard
140	As_034-p_02387	Gerdarchaeota	Asgard
141	As_061-p_01849	Gerdarchaeota	Asgard
142	As_053-p_02875	Gerdarchaeota	Asgard
143	As_133-p_02147	Gerdarchaeota	Asgard
144	As_011-p_02008	Gerdarchaeota	Asgard
145	As_178-p_04331	Borrarchaeota	Asgard
146	As_181-p_00836	Borrarchaeota	Asgard
147	As_075-p_00734	Wukongarchaeota	Asgard
148	As_059-p_00926	Helarchaeota	Asgard
149	As_050-p_02353	Helarchaeota	Asgard
150	As_044-p_01689	Lokiarchaeota	Asgard
151	As_081-p_00774	Lokiarchaeota	Asgard
152	As_032-p_02222	Lokiarchaeota	Asgard
153	As_045-p_00363	Lokiarchaeota	Asgard
154	As_054-p_02253	Lokiarchaeota	Asgard
155	As_018-p_01373	Hodarchaeota	Asgard
156	As_035-p_00744	Lokiarchaeota	Asgard
157	As_014-p_04645	Lokiarchaeota	Asgard
158	As_111-p_03586	Lokiarchaeota	Asgard
159	As_004-p_03476	Lokiarchaeota	Asgard
160	As_123-p_00563	Lokiarchaeota	Asgard
161	As_108-p_02194	Lokiarchaeota	Asgard
162	As_100-p_01036	Lokiarchaeota	Asgard
163	As_146-p_02595	Lokiarchaeota	Asgard
164	As_127-p_03087	Lokiarchaeota	Asgard
165	As_148-p_03274	Lokiarchaeota	Asgard
166	As_070-p_01359	Lokiarchaeota	Asgard
167	As_073-p_00682	Lokiarchaeota	Asgard
168	As_176-p_00896	Lokiarchaeota	Asgard
169	As_040-p_00478	Lokiarchaeota	Asgard
170	As_110-p_02350	Lokiarchaeota	Asgard
171	As_150-p_02541	Lokiarchaeota	Asgard
172	As_145-p_01721	Lokiarchaeota	Asgard
173	As_128-p_03671	Lokiarchaeota	Asgard
174	As_025-p_03135	Lokiarchaeota	Asgard
175	As_048-p_00242	Helarchaeota	Asgard
176	As_098-p_05814	Helarchaeota	Asgard
177	As_047-p_00887	Helarchaeota	Asgard
178	As_022-p_00448	Hermodarchaeota	Asgard
179	As_168-p_03234	Hermodarchaeota	Asgard
180	As_097-p_01477	Hermodarchaeota	Asgard
181	As_006-p_01392	Odinarchaeota	Asgard
182	As_143-p_00990	Odinarchaeota	Asgard
183	As_129-p_01976	Baldrarchaeota	Asgard
184	As_130-p_02272	Baldrarchaeota	Asgard
185	NP_573258_1	Drosophila_melanogaster	Eukaryota
186	NP_490816_4	Caenorhabditis_elegans	Eukaryota
187	XP_009296349_1	Danio_rerio	Eukaryota
188	NP_004860_2	Homo_sapiens	Eukaryota
189	NP_001070077_1	Danio_rerio	Eukaryota
190	NP_037377_1	Homo_sapiens	Eukaryota
191	XP_002108250_1	Trichoplax_adhaerens	Eukaryota
192	XP_001627970_1	Nematostella_vectensis	Eukaryota
193	XP_011682425_2	Strongylocentrotus_purpuratus	Eukaryota
194	XP_018654941_1	Schistosoma_mansoni	Eukaryota
195	XP_009859627_1	Ciona_intestinalis	Eukaryota
196	XP_001748137_1	Monosiga_brevicollis_MX1	Eukaryota
197	XP_003385695_1	Amphimedon_queenslandica	Eukaryota
198	XP_004345586_1	Capsaspora_owczarzaki_ATCC_30864	Eukaryota
199	XP_014156496_1	Sphaeroforma_arctica_JP610	Eukaryota
200	XP_004353075_1	Acanthamoeba_castellanii_str	Eukaryota
201	XP_638572_1	Dictyostelium_discoideum_AX4	Eukaryota
202	XP_013757661_1	Thecamonas_trahens_ATCC_50062	Eukaryota
203	XP_007390047_1	Phanerochaete_carnosa_HHB-10118-sp	Eukaryota
204	OAC98978_1	Mucor_circinelloides	Eukaryota
205	OAD03464_1	Mucor_circinelloides	Eukaryota
206	XP_006677387_1	Batrachochytrium_dendrobatidis_JAM81	Eukaryota
207	XP_660665_1	Aspergillus_nidulans_FGSC_A4	Eukaryota
208	XP_958048_1	Neurospora_crassa_OR74A	Eukaryota
209	XP_007710381_1	Bipolaris_zeicola_26-R-13	Eukaryota
210	SLM37167_1	Lasallia_pustulata	Eukaryota
211	XP_002838514_1	Tuber_melanosporum_Mel28	Eukaryota
212	NP_015499_1	Saccharomyces_cerevisiae_S288C	Eukaryota
213	XP_020047084_1	Ascoidea_rubescens_DSM_1968	Eukaryota
214	NP_593086_1	Schizosaccharomyces_pombe	Eukaryota
215	XP_005537655_1	Cyanidioschyzon_merolae_strain_10D	Eukaryota
216	XP_005706154_1	Galdieria_sulphuraria	Eukaryota
217	PXF44736_1	Gracilariopsis_chorda	Eukaryota
218	OSX78651_1	Porphyra_umbilicalis	Eukaryota
219	XP_002669257_1	Naegleria_gruberi_strain_NEG-M	Eukaryota
220	XP_001466783_1	Leishmania_infantum_JPCM5	Eukaryota
221	NP_180328_1	Arabidopsis_thaliana	Eukaryota
222	XP_008655625_1	Zea_mays	Eukaryota
223	XP_015626832_1	Oryza_sativa_Japonica_Group	Eukaryota
224	XP_015642485_1	Oryza_sativa_Japonica_Group	Eukaryota
225	XP_010658767_1	Vitis_vinifera	Eukaryota
226	XP_012472838_1	Gossypium_raimondii	Eukaryota
227	XP_031485585_1	Nymphaea_colorata	Eukaryota
228	XP_026414241_1	Papaver_somniferum	Eukaryota
229	XP_002988075_1	Selaginella_moellendorffii	Eukaryota
230	XP_024392148_1	Physcomitrella_patens	Eukaryota
231	OAE19681_1	Marchantia_polymorpha_subsp_ruderalis	Eukaryota
232	XP_002775559_1	Perkinsus_marinus_ATCC_50983	Eukaryota
233	XP_002787727_1	Perkinsus_marinus_ATCC_50983	Eukaryota
234	CEL99850_1	Vitrella_brassicaformis_CCMP3155	Eukaryota
235	XP_008890401_1	Phytophthora_parasitica_INRA-310	Eukaryota
236	CBJ26156_1	Ectocarpus_siliculosus	Eukaryota
237	XP_009032318_1	Aureococcus_anophagefferens	Eukaryota
238	XP_002293134_1	Thalassiosira_pseudonana_CCMP1335	Eukaryota
239	GBG33208_1	Hondaea_fermentalgiana	Eukaryota
240	XP_012896201_1	Blastocystis_hominis	Eukaryota
241	KAA0171160_1	Cafeteria_roenbergensis	Eukaryota
242	XP_001435494_1	Paramecium_tetraurelia_strain_d4-2	Eukaryota
243	XP_001440732_1	Paramecium_tetraurelia_strain_d4-2	Eukaryota
244	XP_001433219_1	Paramecium_tetraurelia_strain_d4-2	Eukaryota
245	XP_001704753_1	Giardia_lamblia_ATCC_50803	Eukaryota
246	XP_001705076_1	Giardia_lamblia_ATCC_50803	Eukaryota
247	XP_654105_1	Entamoeba_histolytica_HM-1	Eukaryota
248	SPQ93628_1	Plasmodiophora_brassicae	Eukaryota
249	CEO94449_1	Plasmodiophora_brassicae	Eukaryota
250	XP_001584262_1	Trichomonas_vaginalis_G3	Eukaryota
251	XP_001581179_1	Trichomonas_vaginalis_G3	Eukaryota
252	XP_001313396_1	Trichomonas_vaginalis_G3	Eukaryota
253	XP_004336816_1	Acanthamoeba_castellanii	Eukaryota
254	KAA6403236_1	Streblomastix_strix	Eukaryota
255	XP_032226481_1	Nematostella_vectensis	Eukaryota
256	PKL62240_1	Methanomicrobiales_archaeon_HGW-Methanomicrobiales-2_	Methanomicrobia
257	WP_255333475_1	Methanocalculus_taiwanensis	Methanomicrobia	Refseq
258	WP_048177845_1	Methanosarcina_sp_MTP4	Methanomicrobia
259	WP_004077847_1	Methanoplanus_limicola_DSM_2279	Methanomicrobia
260	WP_042700467_1	Methanocorpusculum_bavaricum_DSM_4179	Methanomicrobia
261	WP_056934139_1	Thermococcus_barophilus_CH5	Thermococci
262	WP_048165619_1	Palaeococcus_pacificus_DY20341	Thermococci
263	WP_074631179_1	Thermococcus_thioreducens_OGL-20P	Thermococci
264	WP_042698632_1	Thermococcus_sp_PK	Thermococci
265	WP_013099900_1	Methanocaldococcus_infernus_ME	Methanococci
266	WP_013799795_1	Methanotorris_igneus_Kol_5	Methanococci
267	WP_018153912_1	Methanothermococcus_thermolithotrophicus_DSM_2095	Methanococci
268	WP_131007701_1	Methanofervidicoccus_abyssi	Methanococci	Refseq
269	WP_015733079_1	Methanocaldococcus_vulcanius_M7	Methanococci
270	WP_014121457_1	Thermococcus_sp_AM4	Thermococci
271	WP_015858588_1	Thermococcus_gammatolerans_EJ3_DSM_15229	Thermococci
272	WP_050003284_1	Thermococcus_eurythermalis_A501	Thermococci
273	WP_014789553_1	Thermococcus_cleftensis_CL1	Thermococci
274	WP_088858750_1	Thermococcus_profundus_DT_5432	Thermococci
275	WP_010476897_1	Thermococcus_zilligii_AN1	Thermococci
276	WP_042690078_1	Thermococcus_nautili_30-1	Thermococci
277	WP_014734285_1	Pyrococcus_sp_ST04	Thermococci
278	WP_068578190_1	Thermococcus_chitonophagus_	Thermococci
279	WP_013749317_1	Pyrococcus_sp_NA2	Thermococci
280	WP_010867980_1	Pyrococcus_abyssi_GE5_	Thermococci
281	WP_010885365_1	Pyrococcus_horikoshii_OT3	Thermococci
282	WP_042690293_1	Thermococcus_nautili_30-1	Thermococci
283	WP_050003595_1	Thermococcus_eurythermalis_A501	Thermococci
284	WP_088857539_1	Thermococcus_profundus_DT_5432	Thermococci
285	WP_011250090_1	Thermococcus_kodakarensis_KOD1	Thermococci
286	WP_014011602_1	Thermococcus_sp_4557	Thermococci
287	WP_014789544_1	Thermococcus_cleftensis_CL1	Thermococci
288	WP_015858582_1	Thermococcus_gammatolerans_EJ3_DSM_15229	Thermococci
289	WP_014121450_1	Thermococcus_sp_AM4	Thermococci
290	WP_088858756_1	Thermococcus_profundus_DT_5432	Thermococci
291	WP_006092981_1	Natronorubrum_tibetense_GA33	Halobacteria
292	WP_018258794_1	Halomicrobium_katesii_DSM_19301	Halobacteria
293	WP_008446009_1	Halorubrum_californiensis_DSM_19288	Halobacteria
294	WP_049937826_1	Haloplanus_natans_DSM_17983	Halobacteria
295	WP_136718580_1	Halorientalis_salina	Halobacteria	Refseq
296	WP_135365934_1	Halosimplex_halophilum	Halobacteria	Refseq
297	ARM76971_1	Acidianus_manzaensis_YN-25	Sulfolobales
298	WP_052349468_1	Candidatus_Acidianus_copahuensis_ALE1	Sulfolobales
299	EQB69933_1	Thermoplasmatales_archaeon_Gpl_	Thermoplasmata

## Sheet: Vps4_tree_outgroup
List of the sequences used to reconstruct phylogenetic tree shown in the Supplementary Figure 1
Protein accession in arCOGs	Organism	Archaeal lineage	Comment
WP_048054653_1	Acidianus_hospitalis_W1	Sulfolobales
ARM76971_1	Acidianus_manzaensis_YN-25	Sulfolobales
ARM77171_1	Acidianus_manzaensis_YN-25	Sulfolobales
WP_013266870_1	Acidilobus_saccharovorans_345-15	Acidilobales
WP_048101338_1	Acidiplasma_sp_MBA-1	Thermoplasmata
BAN90099_1	Aeropyrum_camini_SY1_JCM_12091	Desulfurococcales
BAA79944_1	Aeropyrum_pernix_K1	Desulfurococcales
GBC68898_1	archaeon_HR01_	unclassified
GBC70437_1	archaeon_HR02_	unclassified
WP_015232243_1	Caldisphaera_lagunensis_DSM_15908	Acidilobales
WP_048099388_1	Candidatus_Acidianus_copahuensis_ALE1	Sulfolobales
WP_052349468_1	Candidatus_Acidianus_copahuensis_ALE1	Sulfolobales
PKP60341_1	Candidatus_Altiarchaeales_archaeon_HGW-Altiarchaeales-1_	Candidatus Altiarchaeales
KYH37564_1	Candidatus_Bathyarchaeota_archaeon_B24_	Candidatus Bathyarchaeota
PDM26156_1	Candidatus_Bathyarchaeota_archaeon_B24-2_	Candidatus Bathyarchaeota
KYH40605_1	Candidatus_Bathyarchaeota_archaeon_B26-2_	Candidatus Bathyarchaeota
KPV61742_1	Candidatus_Bathyarchaeota_archaeon_BA2_	Candidatus Bathyarchaeota
BAJ51253_1	Candidatus_Caldiarchaeum_subterraneum_	Thaumarchaeota
MBS85519_1	Candidatus_Heimdallarchaeota_archaeon_	Asgard group
OLS31934_1	Candidatus_Heimdallarchaeota_archaeon_AB_125_	Asgard group
OLS27542_1	Candidatus_Heimdallarchaeota_archaeon_LC_3_	Asgard group
OKY77360_1	Candidatus_Methanohalarchaeum_thermophilum_	Methanonatronarchaeia
WP_007550904_1	Candidatus_Nitrosoarchaeum_koreensis_MY1	Thaumarchaeota
EGG42327_1	Candidatus_Nitrosoarchaeum_limnia_SFB1	Thaumarchaeota
PHY09981_1	Candidatus_Nitrosoarchaeum_sp_	Thaumarchaeota
WP_103286742_1	Candidatus_Nitrosocaldus_islandicus_	Thaumarchaeota
WP_086907311_1	Candidatus_Nitrosomarinus_catalina_SPOT01	Thaumarchaeota
WP_048105488_1	Candidatus_Nitrosopelagicus_brevis_CN25	Thaumarchaeota
WP_048115908_1	Candidatus_Nitrosopumilus_adriaticus_NF5	Thaumarchaeota
AFS81178_1	Candidatus_Nitrosopumilus_koreensis_AR1	Thaumarchaeota
AJM92244_1	Candidatus_Nitrosopumilus_piranensis_D3C	Thaumarchaeota
WP_014965437_1	Candidatus_Nitrosopumilus_sediminis_AR2	Thaumarchaeota
AIF85055_1	Candidatus_Nitrososphaera_evergladensis_SR1_	Thaumarchaeota
AFU57509_1	Candidatus_Nitrososphaera_gargensis_Ga9_2_	Thaumarchaeota
CUR51256_1	Candidatus_Nitrosotalea_devanaterra_	Thaumarchaeota
CUR51602_1	Candidatus_Nitrosotalea_devanaterra_	Thaumarchaeota
WP_042686953_1	Candidatus_Nitrosotenuis_chungbukensis_MY2	Thaumarchaeota
WP_048187581_1	Candidatus_Nitrosotenuis_cloacae_SAT1	Thaumarchaeota
WP_100181895_1	Candidatus_Nitrosotenuis_sp_AQ6f_AQ6F	Thaumarchaeota
OLS18192_1	Candidatus_Odinarchaeota_archaeon_LCB_4_	Asgard group
EFD92792_1	Candidatus_Parvarchaeum_acidophilus_ARMAN-5_	DPANN group
KXH75180_1	Candidatus_Thorarchaeota_archaeon_SMTZ1-45_	Asgard group
KXH77687_1	Candidatus_Thorarchaeota_archaeon_SMTZ1-83_	Asgard group
PIU30269_1	Candidatus_Woesearchaeota_archaeon_CG07_land_8_20_14_0_80_44_23_	DPANN group
ABK77456_1	Cenarchaeum_symbiosum_A_	Thaumarchaeota
OLD03906_1	Crenarchaeota_archaeon_13_1_40CM_3_53_5_	Unclassified Crenarchaeota
WP_048815828_1	Desulfurococcus_amylolyticus_DSM_16532	Desulfurococcales
WP_013562367_1	Desulfurococcus_mucosus_DSM_2162	Desulfurococcales
WP_009887543_1	Ferroplasma_acidarmanus_fer1	Thermoplasmata
WP_081141630_1	Ferroplasma_acidiphilum_Y	Thermoplasmata
AFH42378_1	Fervidicoccus_fontis_Kam940	Fervidicoccales
WP_081758153_1	haloarchaeon_3A1_DGR	Halobacteria
WP_012289789_1	Halobacterium_salinarum_R1_DSM_671_R1	Halobacteria
WP_007141547_1	Halobiforma_lacisalsi_AJ5	Halobacteria
WP_018258794_1	Halomicrobium_katesii_DSM_19301	Halobacteria
WP_012807435_1	Halomicrobium_mukohataei_DSM_12286	Halobacteria
ERH05445_1	Halonotius_sp_J07HN4_	Halobacteria
ERH02006_1	Halonotius_sp_J07HN6_	Halobacteria
WP_096388994_1	Halopenitus_persicus_CBA1233	Halobacteria
WP_049937826_1	Haloplanus_natans_DSM_17983	Halobacteria
WP_014555335_1	Haloquadratum_walsbyi_C23_	Halobacteria
WP_008446009_1	Halorubrum_californiensis_DSM_19288	Halobacteria
WP_008367576_1	Halorubrum_litoreum_JCM_13561	Halobacteria
WP_076148083_1	Haloterrigena_saccharevitans_AB14	Halobacteria
WP_011821970_1	Hyperthermus_butylicus_DSM_5456	Desulfurococcales
WP_012123137_1	Ignicoccus_hospitalis_KIN4/I	Desulfurococcales
WP_075049343_1	Ignicoccus_islandicus_DSM_13165	Desulfurococcales
ADM28324_1	Ignisphaera_aggregans_DSM_17230	Desulfurococcales
KKK42121_1	Lokiarchaeum_sp_GC14_75_	Asgard group
KFM16108_1	Marine_Group_I_thaumarchaeote_SCGC_AAA799-D11_	Thaumarchaeota
KER06578_1	Marine_Group_I_thaumarchaeote_SCGC_AAA799-E16_	Thaumarchaeota
KEQ57052_1	Marine_Group_I_thaumarchaeote_SCGC_AAA799-N04_	Thaumarchaeota
KFM17845_1	Marine_Group_I_thaumarchaeote_SCGC_RSA3_	Thaumarchaeota
WP_013737161_1	Metallosphaera_cuprina_Ar-4	Sulfolobales
WP_012021614_1	Metallosphaera_sedula_ARS50-1	Sulfolobales
WP_009074740_1	Metallosphaera_yellowstonensis_MK1	Sulfolobales
WP_013099900_1	Methanocaldococcus_infernus_ME	Methanococci
WP_015733079_1	Methanocaldococcus_vulcanius_M7	Methanococci
WP_052721302_1	Methanococcoides_methylutens_MM1	Methanomicrobia
WP_042700467_1	Methanocorpusculum_bavaricum_DSM_4179	Methanomicrobia
WP_095642221_1	Methanocorpusculum_parvum_XII	Methanomicrobia
WP_085503682_1	Methanohalophilus_portucalensis_FDF-1T	Methanomicrobia
PKL62240_1	Methanomicrobiales_archaeon_HGW-Methanomicrobiales-2_	Methanomicrobia
WP_004077847_1	Methanoplanus_limicola_DSM_2279	Methanomicrobia
WP_013898573_1	Methanosalsum_zhilinae_DSM_4017	Methanomicrobia
WP_048177845_1	Methanosarcina_sp_MTP4	Methanomicrobia
WP_018153912_1	Methanothermococcus_thermolithotrophicus_DSM_2095	Methanococci
WP_013799795_1	Methanotorris_igneus_Kol_5	Methanococci
KON33384_1	miscellaneous_Crenarchaeota_group-6_archaeon_AD8-1_	Candidatus Bathyarchaeota
WP_006431814_1	Natrinema_versiforme_JCM_10478	Halobacteria
WP_087715647_1	Natronolimnobius_baerhuensis_CGMCC_1_3597	Halobacteria
WP_015409489_1	Natronomonas_moolapensis_8_8_11	Halobacteria
WP_015409848_1	Natronomonas_moolapensis_8_8_11	Halobacteria
WP_006088663_1	Natronorubrum_tibetense_GA33	Halobacteria
WP_006092981_1	Natronorubrum_tibetense_GA33	Halobacteria
ABX12984_1	Nitrosopumilus_maritimus_SCM1	Thaumarchaeota
WP_016939276_1	Nitrosopumilus_sp_AR	Thaumarchaeota
WP_067958205_1	Nitrosopumilus_sp_Nsub	Thaumarchaeota
WP_075055498_1	Nitrososphaera_viennensis_EN76	Thaumarchaeota
WP_048152306_1	Palaeococcus_ferrophilus_DSM_13482	Thermococci
WP_048165619_1	Palaeococcus_pacificus_DY20341	Thermococci
WP_010867980_1	Pyrococcus_abyssi_GE5_	Thermococci
WP_010885365_1	Pyrococcus_horikoshii_OT3	Thermococci
WP_068324571_1	Pyrococcus_kukulkanii_NCB100	Thermococci
WP_013749317_1	Pyrococcus_sp_NA2	Thermococci
WP_014734285_1	Pyrococcus_sp_ST04	Thermococci
WP_055409284_1	Pyrodictium_delaneyi_Su06	Desulfurococcales
WP_058370811_1	Pyrodictium_occultum_PL-19	Desulfurococcales
WP_048192431_1	Pyrolobus_fumarii_1A	Desulfurococcales
WP_103425608_1	Salinigranum_rubrum_GX10	Halobacteria
WP_013142813_1	Staphylothermus_hellenicus_DSM_12710	Desulfurococcales
WP_013143471_1	Staphylothermus_hellenicus_DSM_12710	Desulfurococcales
WP_011839560_1	Staphylothermus_marinus_F1	Desulfurococcales
EWG07007_1	Sulfolobales_archaeon_AZ1_	Sulfolobales
WP_011278208_1	Sulfolobus_acidocaldarius_DSM_639	Sulfolobales
ACR41900_1	Sulfolobus_islandicus_M.16.4	Sulfolobales
WP_009992337_1	Sulfolobus_solfataricus_P1	Sulfolobales
WP_069284542_1	Sulfolobus_sp_A20	Sulfolobales
WP_010979234_1	Sulfolobus_tokodaii_str_7	Sulfolobales
PHY03863_1	Thaumarchaeota_archaeon_	Thaumarchaeota
KRT61155_1	Thaumarchaeota_archaeon_CSP1-1_	Thaumarchaeota
WP_048196156_1	Thaumarchaeota_archaeon_N4	Thaumarchaeota
WP_056934139_1	Thermococcus_barophilus_CH5	Thermococci
WP_058937982_1	Thermococcus_celericrescens_DSM_17994	Thermococci
WP_068578190_1	Thermococcus_chitonophagus_	Thermococci
WP_014789553_1	Thermococcus_cleftensis_CL1	Thermococci
WP_014789544_1	Thermococcus_cleftensis_CL1	Thermococci
WP_050003595_1	Thermococcus_eurythermalis_A501	Thermococci
WP_050003284_1	Thermococcus_eurythermalis_A501	Thermococci
WP_015858588_1	Thermococcus_gammatolerans_EJ3_DSM_15229	Thermococci
WP_015858582_1	Thermococcus_gammatolerans_EJ3_DSM_15229	Thermococci
WP_011250090_1	Thermococcus_kodakarensis_KOD1	Thermococci
WP_042690078_1	Thermococcus_nautili_30-1	Thermococci
WP_042690293_1	Thermococcus_nautili_30-1	Thermococci
WP_062390964_1	Thermococcus_peptonophilus_OG-1	Thermococci
WP_088858750_1	Thermococcus_profundus_DT_5432	Thermococci
WP_088857539_1	Thermococcus_profundus_DT_5432	Thermococci
WP_088858756_1	Thermococcus_profundus_DT_5432	Thermococci
WP_014011612_1	Thermococcus_sp_4557	Thermococci
WP_014011602_1	Thermococcus_sp_4557	Thermococci
WP_014121457_1	Thermococcus_sp_AM4	Thermococci
WP_014121450_1	Thermococcus_sp_AM4	Thermococci
WP_042698632_1	Thermococcus_sp_PK	Thermococci
WP_074631179_1	Thermococcus_thioreducens_OGL-20P	Thermococci
WP_010476897_1	Thermococcus_zilligii_AN1	Thermococci
WP_048162763_1	Thermogladius_calderae_1633	Desulfurococcales
WP_010901582_1	Thermoplasma_acidophilum_DSM_1728	Thermoplasmata
WP_010916640_1	Thermoplasma_volcanium_GSS1	Thermoplasmata
EQB68980_1	Thermoplasmatales_archaeon_Gpl_Cuniculiplasma_divulgatum	Thermoplasmata
EQB69933_1	Thermoplasmatales_archaeon_Gpl_Cuniculiplasma_divulgatum	Thermoplasmata
EQB69936_1	Thermoplasmatales_archaeon_Gpl_Cuniculiplasma_divulgatum	Thermoplasmata
WP_052891612_1	Thermosphaera_aggregans_DSM_11486	Desulfurococcales
ESQ20829_1	uncultured_Acidilobus_sp_CIS_	Acidilobales
ESQ25794_1	uncultured_Acidilobus_sp_JCHS_	Acidilobales
ESQ23133_1	uncultured_Acidilobus_sp_MG_	Acidilobales
ESQ24217_1	uncultured_Acidilobus_sp_OSP8_	Acidilobales
ESS09463_1	uncultured_archaeon_A07HN63_	Halobacteria
WP_010878793_1	Archaeoglobus_fulgidus_DSM_4304	Archaeoglobales	Cdc48
WP_015285613_1	Methanoregula_formicica_SMSP	Methanomicrobia	Cdc48
WP_011033205_1	Methanosarcina_mazei_Go1	Methanomicrobia	Cdc48
WP_011249620_1	Thermococcus_kodakarensis_KOD1	Thermococci	Cdc48
WP_015283696_1	Aciduliprofundum_sp_MAR08-339	Thermoplasmata	Cdc48
WP_009990405_1	Sulfolobus_solfataricus_P1	Sulfolobales	Cdc48
WP_052885007_1	Thermofilum_pendens_Hrk_5	Thermoproteales	Cdc48
AAL64724_1	Pyrobaculum_aerophilum_str_IM2	Thermoproteales	Cdc48
WP_075055334_1	Nitrososphaera_viennensis_EN76	Thaumarchaeota	Cdc48
WP_091710184_1	Methanolobus_vulcani	Methanomicrobia	Refseq
WP_094228177_1	Methanolobus_psychrotolerans	Methanomicrobia	Refseq
WP_131007701_1	Methanofervidicoccus_abyssi	Methanococci	Refseq
WP_135365934_1	Halosimplex_halophilum	Halobacteria	Refseq
WP_136686784_1	Halorhabdus_amylolytica	Halobacteria	Refseq
WP_136718580_1	Halorientalis_salina	Halobacteria	Refseq
WP_144263616_1	Haloglomus_irregulare	Halobacteria	Refseq
WP_159664132_1	Halobaculum_saliterrae	Halobacteria	Refseq
WP_229124354_1	Halapricum_desulfuricans	Halobacteria	Refseq
WP_255333475_1	Methanocalculus_taiwanensis	Methanomicrobia	Refseq

## Sheet: patterns
System or family	arCOG	Functional group	Gene name	Description	Number of proteins	Number of genomes
							Genome	Halorubrum_distributum_JCM_10118	Halorubrum_litoreum_JCM_13561	Halorubrum_terrestre_JCM_10247	Halorubrum_trapanicum_CBA1232	Halorubrum_sp_T3	Halorubrum_californiensis_DSM_19288	Halorubrum_coriense_DSM_10284	Halorubrum_ezzemoulense_Ec15	Halorubrum_tropicale_5	Halorubrum_hochstenium_ATCC_700873	Halorubrum_tebenquichense_DSM_14210	Halorubrum_lacusprofundi_ATCC_49239	Halorubrum_lipolyticum_DSM_21995	Halorubrum_saccharovorum_DSM_1137	Halorubrum_sp_WN019	Halorubrum_aidingense_JCM_13560	Halorubrum_sp_BV1	Halorubrum_aethiopicum_SAH-A6	uncultured_archaeon_A07HR67_	Halopenitus_persicus_CBA1233	haloarchaeon_3A1_DGR	uncultured_archaeon_A07HR60_	Halonotius_sp_J07HN6_	uncultured_archaeon_A07HN63_	Halonotius_sp_J07HN4_	halophilic_archaeon_True-ADL	Halolamina_rubra_CBA1107	Halolamina_pelagica_CDK2	Halolamina_sediminis_halo7	Halolamina_sp_CBA1230	halophilic_archaeon_DL31	Candidatus_Halobonum_tyrrellensis_G22	Haloferax_prahovense_DSM_18310	Haloferax_alexandrinus_Arc-Hr	Haloferax_gibbonsii_ARA6	Haloferax_sp_Q22	Haloferax_sp_SB3	Haloferax_denitrificans_ATCC_35960	Haloferax_sulfurifontis_ATCC_BAA-897	Haloferax_massiliensis_Arc-Hr	Haloferax_sp_ATCC_BAA-646	Haloferax_sp_ATCC_BAA-644
							Lineage	Halobacteria	Halobacteria	Halobacteria	Halobacteria	Halobacteria	Halobacteria	Halobacteria	Halobacteria	Halobacteria	Halobacteria	Halobacteria	Halobacteria	Halobacteria	Halobacteria	Halobacteria	Halobacteria	Halobacteria	Halobacteria	unclassified	Halobacteria	Halobacteria	Halobacteria	Halobacteria	Halobacteria	Halobacteria	Halobacteria	Halobacteria	Halobacteria	Halobacteria	Halobacteria	Halobacteria	Halobacteria	Halobacteria	Halobacteria	Halobacteria	Halobacteria	Halobacteria	Halobacteria	Halobacteria	Halobacteria	Halobacteria	Halobacteria
Vps4
	arCOG01307	D	Vps4	Cell division ATPase of the AAA+ class, ESCRT system component	158	183		0	1	0	0	0	1	0	0	0	0	0	0	1	0	0	0	0	0	0	1	1	1	1	1	3	0	0	0	0	0	0	0	0	0	0	1	0	0	0	0	0	0
ESCRT III
	arCOG00452	D	ESCRTIII	Archaeal division protein CdvB, Snf7/Vps24/ESCRT-III family	71	163		0	0	0	0	0	0	0	0	0	0	0	0	0	0	0	0	0	0	0	0	0	0	0	0	0	0	0	0	0	0	0	0	0	0	0	0	0	0	0	0	0	0
	arCOG00453	D	ESCRTIII	Archaeal division protein CdvB1 nad CdvB2, Snf7/Vps24/ESCRT-III family	47	52		0	0	0	0	0	0	0	0	0	0	0	0	0	0	0	0	0	0	0	0	0	0	0	0	0	0	0	0	0	0	0	0	0	0	0	0	0	0	0	0	0	0
	arCOG00454	D	ESCRTIII	Archaeal division protein CdvB3, Snf7/Vps24/ESCRT-III family	41	53		0	0	0	0	0	0	0	0	0	0	0	0	0	0	0	0	0	0	0	0	0	0	0	0	0	0	0	0	0	0	0	0	0	0	0	0	0	0	0	0	0	0
	arCOG09749	R	ESCRTIII	Snf7/Vps24/ESCRT-III family	32	32		0	0	0	0	0	0	0	0	0	0	0	0	0	0	0	0	0	0	0	0	0	0	0	0	0	0	0	0	0	0	0	0	0	0	0	0	0	0	0	0	0	0
	arCOG07402	R	ESCRTIII	Snf7/Vps24/ESCRT-III family	32	43		0	0	0	0	0	2	0	0	0	0	0	0	2	0	0	0	0	0	0	0	0	1	1	1	2	0	0	0	0	0	0	0	0	0	0	0	0	0	0	0	0	0
	arCOG09747	R	ESCRTIII	Snf7/Vps24/ESCRT-III family	26	26		0	0	0	0	0	0	0	0	0	0	0	0	0	0	0	0	0	0	0	0	0	0	0	0	0	0	0	0	0	0	0	0	0	0	0	0	0	0	0	0	0	0
	arCOG15281	D	ESCRTIII	Archaeal division protein CdvB1, Snf7/Vps24/ESCRT-III family	23	24		0	0	0	0	0	0	0	0	0	0	0	0	0	0	0	0	0	0	0	0	0	0	0	0	0	0	0	0	0	0	0	0	0	0	0	0	0	0	0	0	0	0
	arCOG15282	R	ESCRTIII	Snf7/Vps24/ESCRT-III family	9	9		0	1	0	0	0	0	0	0	0	0	0	0	0	0	0	0	0	0	0	1	1	0	0	0	0	0	0	0	0	0	0	0	0	0	0	0	0	0	0	0	0	0
	arCOG15285	R	ESCRTIII	Snf7/Vps24/ESCRT-III family	6	6		0	0	0	0	0	0	0	0	0	0	0	0	0	0	0	0	0	0	0	0	0	0	0	0	0	0	0	0	0	0	0	0	0	0	0	0	0	0	0	0	0	0
	arCOG15286	R	ESCRTIII	Snf7/Vps24/ESCRT-III family	2	2		0	0	0	0	0	0	0	0	0	0	0	0	0	0	0	0	0	0	0	0	0	0	0	0	0	0	0	0	0	0	0	0	0	0	0	1	0	0	0	0	0	0
Other components of ESCRT systems
	arCOG04054	D	CdvA	Archaeal division protein CdvA, a component of ESCRT division and membrane remodelling system	89	99		0	0	0	0	0	0	0	0	0	0	0	0	0	0	0	0	0	0	0	0	0	0	0	0	0	0	0	0	0	0	0	0	0	0	0	0	0	0	0	0	0	0
	arCOG08707	R	-	Uncharacterized protein associated with Vps4/ESCRTIII system	24	25		0	0	0	0	0	0	0	0	0	0	0	0	0	0	0	0	0	0	0	0	0	0	0	0	0	0	0	0	0	0	0	0	0	0	0	0	0	0	0	0	0	0
	arCOG09748	R	-	ESCRT system protein, contains C-terminal wHTH domain	49	54		0	0	0	0	0	1	0	0	0	0	0	0	0	0	0	0	0	0	0	0	0	2	2	1	2	0	0	0	0	0	0	0	0	0	0	0	0	0	0	0	0	0
	arCOG08177	R	-	ESCRT system protein, contains inactivated Cas2 and TBD (DUF3568) domains	40	40		0	0	0	0	0	1	0	0	0	0	0	0	0	0	0	0	0	0	0	0	0	1	1	0	0	0	0	0	0	0	0	0	0	0	0	0	0	0	0	0	0	0
	arCOG07400	R	-	Uncharacterized protein associated with Vps4/ESCRTIII system	6	9		0	0	0	0	0	0	0	0	0	0	0	0	0	0	0	0	0	0	0	0	0	0	0	0	0	0	0	0	0	0	0	0	0	0	0	0	0	0	0	0	0	0
	arCOG11740	R	-	ESCRT system protein, contains wHTH domain	10	10		0	1	0	0	0	0	0	0	0	0	0	0	0	0	0	0	0	0	0	1	1	0	0	0	0	0	0	0	0	0	0	0	0	0	0	0	0	0	0	0	0	0
	arCOG11741	R	-	ESCRT system protein, contains coiled coil domain	10	10		0	1	0	0	0	0	0	0	0	0	0	0	0	0	0	0	0	0	0	1	1	0	0	0	0	0	0	0	0	0	0	0	0	0	0	0	0	0	0	0	0	0
	arCOG13166	T	-	ESCRT system protein, contains FHA domain fused to CdvA-like domain	8	11		0	0	0	0	0	1	0	0	0	0	0	0	0	0	0	0	0	0	0	0	0	0	2	1	3	0	0	0	0	0	0	0	0	0	0	0	0	0	0	0	0	0
	arCOG03682	T	SPS1	Membrane associated serine/threonine protein kinase	168	386		0	0	0	0	0	3	1	1	0	0	1	0	0	0	1	0	0	2	1	0	0	3	3	2	4	1	0	0	0	0	0	0	0	0	0	0	0	0	0	0	0	0
	arCOG15283	R	-	SPTH family protein, ESCRT system component	9	9		0	0	0	0	0	0	0	0	0	0	0	0	0	0	0	0	0	0	0	0	0	0	0	0	0	0	0	0	0	0	0	0	0	0	0	0	0	0	0	0	0	0
	arCOG15284	R	-	Adaptin (TRAP-beta) appendage domain, ESCRT system component	10	27		0	0	0	0	0	0	0	0	0	0	0	0	0	0	0	0	0	0	0	0	0	0	0	0	0	0	0	0	0	0	0	0	0	0	0	0	0	0	0	0	0	0
	arCOG03733	S	-	Uncharacterized coiled-coil protein fused to zinc ribbon domain, CdvA-like	26	33		0	0	0	0	0	0	0	0	0	0	0	0	0	0	0	0	0	0	0	0	0	0	0	0	0	0	0	0	0	0	0	0	0	0	0	0	0	0	0	0	0	0
	arCOG03734	S	-	Uncharacterized coiled-coil protein, CdvA-like	18	18		0	0	0	0	0	0	0	0	0	0	0	0	0	0	0	0	0	0	0	0	0	0	0	0	0	0	0	0	0	0	0	0	0	0	0	0	0	0	0	0	0	0
FtsZ cell division components
	arCOG02201	D	FtsZ1_2	Cell division GTPase	463	937		2	2	2	2	2	2	2	2	2	2	2	2	2	2	2	3	2	3	2	2	2	2	2	2	2	2	2	3	2	2	3	2	2	2	2	2	3	2	2	2	2	2
	arCOG02202	D	CetZ	Cell shape controlling protein CetZ, FtsZ-like GTPase	251	670		5	6	5	3	3	4	7	4	7	3	4	3	4	4	6	4	3	3	2	7	7	3	5	5	6	5	3	3	5	3	3	3	4	4	4	4	4	5	5	5	5	5
	arCOG02203	D	FtsZ	Cell division GTPase	40	40		0	0	0	0	0	0	0	0	0	0	0	0	0	0	0	0	0	0	0	0	0	0	0	0	0	0	0	0	0	0	0	0	0	0	0	0	0	0	0	0	0	0
	arCOG14071	D	-	Tubulin/FtsZ family, GTPase domain containing protein	8	8		0	0	0	0	0	0	0	0	0	0	0	0	0	0	0	0	0	0	0	0	0	0	0	0	0	0	0	0	0	0	0	0	0	0	0	0	0	0	0	0	0	0
	arCOG02263	D	SepF	Predicted cell division protein, SepF homolog	449	460		1	1	1	1	1	1	1	1	1	1	1	1	1	1	1	1	1	1	1	1	1	1	1	1	2	1	1	1	1	1	1	1	1	1	1	1	1	1	1	1	1	1
	arCOG02155	D	-	Cell division protein, contains PRC-barrel domain	426	1095		2	2	3	2	2	2	2	2	2	2	2	2	2	2	2	2	2	3	2	3	3	2	2	3	3	2	2	2	2	2	2	2	3	3	3	3	3	3	3	3	3	3
	arCOG02157	D	-	Cell division protein, contains PRC-barrel domain	18	42		0	0	0	0	0	0	0	0	0	0	0	0	0	0	0	0	0	0	0	0	0	0	0	0	0	0	0	0	0	0	0	0	0	0	0	0	0	0	0	0	0	0
	arCOG02158	D	-	Cell division protein, contains PRC-barrel domain	34	63		0	0	0	0	0	0	0	0	0	0	0	0	0	0	0	0	0	0	0	0	0	0	0	0	0	0	0	0	0	0	0	0	0	0	0	0	0	0	0	0	0	0
	arCOG08931	S	-	PRC-barrel domain containing protein	96	363		0	0	0	0	0	0	0	0	0	0	0	3	2	0	0	3	0	0	0	1	0	0	0	0	0	2	2	2	0	3	5	4	2	2	1	1	0	0	1	1	1	1
	arCOG10234	S	-	PRC-barrel domain containing protein	9	9		0	0	0	0	0	0	0	0	0	0	0	0	0	0	0	0	0	0	0	0	0	0	0	0	0	0	0	0	0	0	0	0	0	0	0	0	0	0	0	0	0	0
	arCOG05740	S	-	Coiled-coil protein containing N-terminal PRC-barrel domain	49	50		0	0	0	0	0	0	0	0	0	0	0	0	0	0	0	0	0	0	0	0	0	0	0	0	0	0	0	0	0	0	0	0	0	0	0	0	0	0	0	0	0	0
	arCOG08023	S	-	PRC barrel domain cintaining protein, contains two Zn-ribbon domains	33	53		0	0	0	0	0	0	0	0	0	0	0	0	0	0	0	0	0	0	0	0	0	0	0	0	0	0	0	0	0	0	0	0	0	0	0	0	0	0	0	0	0	0
	arCOG05232	D	-	FtsZ/tubulin family homolog	36	38		0	0	0	0	1	0	1	1	0	0	0	0	0	0	0	0	0	1	2	0	0	0	0	0	1	0	0	0	2	0	0	1	0	0	0	0	0	0	0	0	0	0
Actin and Crenactin systems
	arCOG06187	D	MreB	Actin-like ATPase involved in cell morphogenesis	105	136		1	1	1	1	1	1	1	1	1	1	1	0	0	0	0	1	0	1	1	0	0	2	2	1	2	0	0	0	0	0	0	0	1	1	1	1	1	1	1	1	1	1
	arCOG04656	D	-	MreB/Mbl protein, ATPase	74	77		1	1	1	1	1	1	1	1	1	1	1	1	1	1	1	0	1	1	1	0	0	0	0	0	0	1	0	0	0	0	0	1	1	1	1	1	1	1	1	1	1	1
	arCOG03061	D	MreB	Actin-like ATPase involved in cell morphogenesis	52	62		0	0	0	0	0	0	0	0	0	0	0	0	0	0	0	0	0	0	0	0	0	0	0	0	0	0	0	0	0	0	0	0	0	0	0	0	0	0	0	0	0	0
	arCOG03062	D	MreB	Actin-like ATPase involved in cell morphogenesis	7	7		0	0	0	0	0	0	0	0	0	0	0	0	0	0	0	0	0	0	0	0	0	0	0	0	0	0	0	0	0	0	0	0	0	0	0	0	0	0	0	0	0	0
	arCOG05583	D	-	Crenactin	30	30		0	0	0	0	0	0	0	0	0	0	0	0	0	0	0	0	0	0	0	0	0	0	0	0	0	0	0	0	0	0	0	0	0	0	0	0	0	0	0	0	0	0
	arCOG05582	S	Rkd1	Uncharacterized protein, arcadin 1	28	29		0	0	0	0	0	0	0	0	0	0	0	0	0	0	0	0	0	0	0	0	0	0	0	0	0	0	0	0	0	0	0	0	0	0	0	0	0	0	0	0	0	0
	arCOG05584	D	Rkd2	Uncharacterized protein, component of actin system of Thermoproteales arcadin-2	20	21		0	0	0	0	0	0	0	0	0	0	0	0	0	0	0	0	0	0	0	0	0	0	0	0	0	0	0	0	0	0	0	0	0	0	0	0	0	0	0	0	0	0
	arCOG05587	D	-	Uncharacterized protein, component of actin system of Thermoproteales	7	7		0	0	0	0	0	0	0	0	0	0	0	0	0	0	0	0	0	0	0	0	0	0	0	0	0	0	0	0	0	0	0	0	0	0	0	0	0	0	0	0	0	0
	arCOG13843	S	Rkd3	Uncharacterized protein, arcadin 3	1	1		0	0	0	0	0	0	0	0	0	0	0	0	0	0	0	0	0	0	0	0	0	0	0	0	0	0	0	0	0	0	0	0	0	0	0	0	0	0	0	0	0	0
	arCOG07432	S	Rkd3	Uncharacterized protein, arcadin 3	9	9		0	0	0	0	0	0	0	0	0	0	0	0	0	0	0	0	0	0	0	0	0	0	0	0	0	0	0	0	0	0	0	0	0	0	0	0	0	0	0	0	0	0
	arCOG13844	S	-	Uncharacterized protein	4	4		0	0	0	0	0	0	0	0	0	0	0	0	0	0	0	0	0	0	0	0	0	0	0	0	0	0	0	0	0	0	0	0	0	0	0	0	0	0	0	0	0	0
[truncated: 482 more columns]
