# Supplementary material for: Diversity, origin, and evolution of the ESCRT systems
Source: mBio. 2024 Feb 21;15(3):e00335-24. doi: 10.1128/mbio.00335-24 (PMC10936438; doi:10.1128/mbio.00335-24)
Supplement: Table S2 — Annotated neighborhoods of ESCRT genes. [file mbio.00335-24-s0009.xlsx]

## Sheet: ESCRT_arCOG_loci
Supplementary Table 2
Annotated neighborhoods of ESCRT genes. Five genes upstream and downstream of the respective ESCRT gene for genomes in arCOGs and asCOGs (second worksheet) are shown.
Note: Loci are separated by "===" symbols in the column A
Locus Tag	Coordinates	Strand	Assembly ID	Nucleotide accession	Genbank protein accessionarCOG	ESCRT system components ("+")	arCOG	Functional group	Gene nameDescription		Genome	Lineage
===	PF_RS03320	13	GCF_000007305.1	NC_003413.1							Pyrococcus_furiosus_DSM_3638	Thermococci
PF_RS03295	661581..661931	+	GCF_000007305.1	NC_003413.1	WP_011011768_1		arCOG07119	S	-	Uncharacterized membrane protein	Pyrococcus_furiosus_DSM_3638	Thermococci
PF_RS03300	661966..662433	+	GCF_000007305.1	NC_003413.1	WP_011011769_1		arCOG02795	K	GbsR	DNA-binding transcriptional regulator GbsR, MarR family	Pyrococcus_furiosus_DSM_3638	Thermococci
PF_RS03305	662539..663525	-	GCF_000007305.1	NC_003413.1	WP_011011770_1		arCOG06134	E	-	Bacillus germination protein YpeB homolog, contains PepSY domain, predicted peptidase inhibitor	Pyrococcus_furiosus_DSM_3638	Thermococci
PF_RS03310	663510..664277	-	GCF_000007305.1	NC_003413.1	WP_011011771_1		arCOG06133	E	-	Predicted secreted peptidase of C13 family	Pyrococcus_furiosus_DSM_3638	Thermococci
PF_RS03315	664685..665872	+	GCF_000007305.1	NC_003413.1	WP_011011772_1		arCOG03167	R	-	ATPase, AAA+ superfamily fused to HTH and PD-(DE)xK endonuclease domains	Pyrococcus_furiosus_DSM_3638	Thermococci
PF_RS03320	666025..666549	+	GCF_000007305.1	NC_003413.1	WP_011011773_1	+	arCOG08177	R	-	ESCRT system protein, contains inactivated Cas2 and TBD (DUF3568) domains	Pyrococcus_furiosus_DSM_3638	Thermococci
PF_RS03325	666751..667128	+	GCF_000007305.1	NC_003413.1	WP_011011774_1		arCOG02559	M	-	Cell surface protein	Pyrococcus_furiosus_DSM_3638	Thermococci
PF_RS03330	667119..668231	+	GCF_000007305.1	NC_003413.1	WP_011011775_1	+	arCOG03682	T	SPS1	Membrane associated serine/threonine protein kinase	Pyrococcus_furiosus_DSM_3638	Thermococci
PF_RS03335	668273..668512	+	GCF_000007305.1	NC_003413.1	WP_011011776_1		arCOG14133	S	-	Uncharacterized protein	Pyrococcus_furiosus_DSM_3638	Thermococci
PF_RS03340	668559..668957	-	GCF_000007305.1	NC_003413.1	WP_011011777_1		arCOG12888	S	-	Uncharacterized protein	Pyrococcus_furiosus_DSM_3638	Thermococci
PF_RS03345	668997..669893	-	GCF_000007305.1	NC_003413.1	WP_011011778_1		arCOG04172	EM	DapA	4-hydroxy-tetrahydrodipicolinate synthase/N-acetylneuraminate lyase	Pyrococcus_furiosus_DSM_3638	Thermococci
PF_RS10580	669906..670223	-	GCF_000007305.1	NC_003413.1	WP_081420784_1		arCOG03805	T	-	Membrane associated inactivated KaiC-like ATPase, DUF835 family	Pyrococcus_furiosus_DSM_3638	Thermococci
PF_RS03350	670460..670684	-	GCF_000007305.1	NC_003413.1	WP_014835195_1		arCOG07120	S	-	Uncharacterized membrane protein, associated with KaiC-like inactivated ATPase	Pyrococcus_furiosus_DSM_3638	Thermococci
===	PTO_RS05030	11	GCF_000008265.1	NC_005877.1							Picrophilus_torridus_DSM_9790	Thermoplasmata
PTO_RS05005	964501..964938	+	GCF_000008265.1	NC_005877.1	WP_011177748_1		arCOG06970	S	-	Uncharacterized membrane protein	Picrophilus_torridus_DSM_9790	Thermoplasmata
PTO_RS05010	964959..965822	+	GCF_000008265.1	NC_005877.1	WP_011177749_1		arCOG05373	H	HemH	Protoheme ferro-lyase	Picrophilus_torridus_DSM_9790	Thermoplasmata
PTO_RS05015	965868..966755	+	GCF_000008265.1	NC_005877.1	WP_011177750_1		arCOG01564	J	SelB	Selenocysteine-specific translation elongation factor or SelB-II domain	Picrophilus_torridus_DSM_9790	Thermoplasmata
PTO_RS05020	966745..968001	-	GCF_000008265.1	NC_005877.1	WP_011177751_1		arCOG04415	F	PurD	Phosphoribosylamine-glycine ligase	Picrophilus_torridus_DSM_9790	Thermoplasmata
PTO_RS05025	967998..968459	-	GCF_000008265.1	NC_005877.1	WP_011177752_1		arCOG02613	K	ScpB	Chromosome segregation and condensation protein B	Picrophilus_torridus_DSM_9790	Thermoplasmata
PTO_RS05030	968535..968840	+	GCF_000008265.1	NC_005877.1	WP_011177753_1	+	arCOG07400	D	-	Uncharacterized protein associated with Vps4/ESCRTIII system	Picrophilus_torridus_DSM_9790	Thermoplasmata
PTO_RS05035	968880..969644	+	GCF_000008265.1	NC_005877.1	WP_011177754_1		arCOG01430	E	CysK	Cysteine synthase	Picrophilus_torridus_DSM_9790	Thermoplasmata
PTO_RS05040	969736..970452	-	GCF_000008265.1	NC_005877.1	WP_011177755_1		arCOG00239	I	CaiD	Enoyl-CoA hydratase/carnithine racemase	Picrophilus_torridus_DSM_9790	Thermoplasmata
PTO_RS05045	970481..971050	-	GCF_000008265.1	NC_005877.1	WP_011177756_1		arCOG01336	S	AMMECR1	Uncharacterized protein	Picrophilus_torridus_DSM_9790	Thermoplasmata
PTO_RS05050	971076..971525	-	GCF_000008265.1	NC_005877.1	WP_011177757_1		arCOG00826	K	WecD	Acetyltransferase (GNAT) family	Picrophilus_torridus_DSM_9790	Thermoplasmata
PTO_RS05055	971545..972873	-	GCF_000008265.1	NC_005877.1	WP_011177758_1		arCOG00853	C	SfcA	Malic enzyme	Picrophilus_torridus_DSM_9790	Thermoplasmata
===	TK_RS05615	11	GCF_000009965.1	NC_006624.1							Thermococcus_kodakarensis_KOD1	Thermococci
TK_RS05580	991466..991936	+	GCF_000009965.1	NC_006624.1	WP_011250085_1		arCOG10089	S	-	Uncharacterized protein	Thermococcus_kodakarensis_KOD1	Thermococci
TK_RS05585	991981..992955	-	GCF_000009965.1	NC_006624.1	WP_011250086_1		arCOG01360	J	RaSEA	Archaeosine formation enzyme, radical SAM superfamily	Thermococcus_kodakarensis_KOD1	Thermococci
TK_RS05590	993003..994079	-	GCF_000009965.1	NC_006624.1	WP_011250087_1		arCOG07135	S	-	Uncharacterized protein	Thermococcus_kodakarensis_KOD1	Thermococci
TK_RS05595	994186..994965	+	GCF_000009965.1	NC_006624.1	WP_011250088_1		arCOG02303	R	SurE	Predicted acid phosphatase	Thermococcus_kodakarensis_KOD1	Thermococci
TK_RS05610	995325..995789	+	GCF_000009965.1	NC_006624.1	WP_011250089_1		arCOG05778	S	-	Uncharacterized membrane protein, DUF373 family	Thermococcus_kodakarensis_KOD1	Thermococci
TK_RS05615	995823..996929	-	GCF_000009965.1	NC_006624.1	WP_011250090_1	+	arCOG01307	D	Vps4	Cell division ATPase of the AAA+ class, ESCRT system component	Thermococcus_kodakarensis_KOD1	Thermococci
TK_RS05620	997042..998409	+	GCF_000009965.1	NC_006624.1	WP_011250091_1		arCOG00403	J	SerS	Seryl-tRNA synthetase	Thermococcus_kodakarensis_KOD1	Thermococci
TK_RS05625	998470..999210	-	GCF_000009965.1	NC_006624.1	WP_011250092_1		arCOG00459	L	Nth	EndoIII-related endonuclease	Thermococcus_kodakarensis_KOD1	Thermococci
TK_RS05630	999179..999607	-	GCF_000009965.1	NC_006624.1	WP_011250093_1		arCOG05773	D	-	Cell division protein 48 (CDC48), domain 2	Thermococcus_kodakarensis_KOD1	Thermococci
TK_RS05635	999704..1000174	+	GCF_000009965.1	NC_006624.1	WP_011250094_1		arCOG00002	K	-	Transcriptional regulator, PadR family	Thermococcus_kodakarensis_KOD1	Thermococci
TK_RS05640	1000171..1001157	+	GCF_000009965.1	NC_006624.1	WP_011250095_1		arCOG00196	V	CcmA	ABC-type multidrug transport system, ATPase component	Thermococcus_kodakarensis_KOD1	Thermococci
===	PH_RS06010	11	GCF_000011105.1	NC_000961.1							Pyrococcus_horikoshii_OT3	Thermococci
PH_RS05985	1141554..1143830	-	GCF_000011105.1	NC_000961.1	WP_010885360_1		arCOG02044	M	AglB	Oligosaccharyltransferase membrane subunit	Pyrococcus_horikoshii_OT3	Thermococci
PH_RS05990	1143833..1144327	-	GCF_000011105.1	NC_000961.1	WP_048053590_1		arCOG01724	S	-	Uncharacterized protein	Pyrococcus_horikoshii_OT3	Thermococci
PH_RS05995	1144471..1146336	+	GCF_000011105.1	NC_000961.1	WP_048053349_1		arCOG00707	C	-	Aldehyde:ferredoxin oxidoreductase	Pyrococcus_horikoshii_OT3	Thermococci
PH_RS06000	1146323..1147642	-	GCF_000011105.1	NC_000961.1	WP_010885363_1		arCOG00853	C	SfcA	Malic enzyme	Pyrococcus_horikoshii_OT3	Thermococci
PH_RS06005	1147639..1148721	-	GCF_000011105.1	NC_000961.1	WP_010885364_1		arCOG04874	C	AllD	Malate/lactate/ureidoglycolate dehydrogenase, LDH2 family	Pyrococcus_horikoshii_OT3	Thermococci
PH_RS06010	1148767..1149858	-	GCF_000011105.1	NC_000961.1	WP_010885365_1	+	arCOG01307	D	Vps4	Cell division ATPase of the AAA+ class, ESCRT system component	Pyrococcus_horikoshii_OT3	Thermococci
PH_RS06015	1150290..1152437	+	GCF_000011105.1	NC_000961.1	WP_010885366_1		arCOG00553	L	Hjm/BRR2	Replicative superfamily II helicase	Pyrococcus_horikoshii_OT3	Thermococci
PH_RS06020	1152623..1153567	+	GCF_000011105.1	NC_000961.1	WP_010885368_1		arCOG00863	E	ArcC	Carbamate kinase	Pyrococcus_horikoshii_OT3	Thermococci
PH_RS06025	1153564..1153815	-	GCF_000011105.1	NC_000961.1	WP_048053350_1		arCOG05796	S	-	Uncharacterized membrane protein	Pyrococcus_horikoshii_OT3	Thermococci
PH_RS06030	1153885..1155087	-	GCF_000011105.1	NC_000961.1	WP_010885370_1		arCOG04475	C	OadB	Na+-transporting methylmalonyl-CoA/oxaloacetate decarboxylase, beta subunit	Pyrococcus_horikoshii_OT3	Thermococci
PH_RS06035	1155094..1155534	-	GCF_000011105.1	NC_000961.1	WP_048053351_1		arCOG02699	I	AccB	Biotin carboxyl carrier protein	Pyrococcus_horikoshii_OT3	Thermococci
===	TVG_RS01980	13	GCF_000011185.1	NC_002689.2							Thermoplasma_volcanium_GSS1	Thermoplasmata
TVG_RS01955	368053..368277	+	GCF_000011185.1	NC_002689.2	WP_010916634_1		arCOG05385	S	-	Uncharacterized membrane protein	Thermoplasma_volcanium_GSS1	Thermoplasmata
TVG_RS01960	368274..368801	-	GCF_000011185.1	NC_002689.2	WP_010916635_1		arCOG01585	K	-	DNA-binding transcriptional regulator, Lrp family	Thermoplasma_volcanium_GSS1	Thermoplasmata
TVG_RS01965	368934..369104	-	GCF_000011185.1	NC_002689.2	WP_010916636_1		arCOG07405	K	-	AbrB-like transcriptional regulator	Thermoplasma_volcanium_GSS1	Thermoplasmata
TVG_RS01970	369160..371058	-	GCF_000011185.1	NC_002689.2	WP_010916637_1		arCOG04816	U	-	TraG/TraD/VirD4 family enzyme, ATPase	Thermoplasma_volcanium_GSS1	Thermoplasmata
TVG_RS01975	371051..371671	-	GCF_000011185.1	NC_002689.2	WP_010916638_1		arCOG07404	S	-	Uncharacterized protein	Thermoplasma_volcanium_GSS1	Thermoplasmata
TVG_RS01980	371934..372401	+	GCF_000011185.1	NC_002689.2	WP_010916639_1	+	arCOG07400	D	-	Uncharacterized protein associated with Vps4/ESCRTIII system	Thermoplasma_volcanium_GSS1	Thermoplasmata
TVG_RS01985	372394..373521	+	GCF_000011185.1	NC_002689.2	WP_010916640_1	+	arCOG01307	D	Vps4	Cell division ATPase of the AAA+ class, ESCRT system component	Thermoplasma_volcanium_GSS1	Thermoplasmata
TVG_RS01990	373629..374267	+	GCF_000011185.1	NC_002689.2	WP_010916641_1	+	arCOG00454	D	ESCRTIII	Archaeal division protein CdvB, Snf7/Vps24/ESCRT-III family	Thermoplasma_volcanium_GSS1	Thermoplasmata
TVG_RS01995	374366..374674	-	GCF_000011185.1	NC_002689.2	WP_010916642_1		arCOG04811	S	-	Uncharacterized membrane protein, Fun14 family	Thermoplasma_volcanium_GSS1	Thermoplasmata
TVG_RS02000	374780..375766	+	GCF_000011185.1	NC_002689.2	WP_010916643_1		arCOG01351	E	ThrA	Homoserine dehydrogenase	Thermoplasma_volcanium_GSS1	Thermoplasmata
TVG_RS02005	375941..376753	+	GCF_000011185.1	NC_002689.2	WP_010916644_1		arCOG00193	P	TauB	ABC-type nitrate/sulfonate/bicarbonate transport system, ATPase component	Thermoplasma_volcanium_GSS1	Thermoplasmata
TVG_RS02010	376750..378375	+	GCF_000011185.1	NC_002689.2	WP_010916645_1		arCOG00174	P	-	ABC-type anion transport system, duplicated permease component	Thermoplasma_volcanium_GSS1	Thermoplasmata
TVG_RS02015	378387..378848	-	GCF_000011185.1	NC_002689.2	WP_010916646_1		arCOG01091	P	CCC1	Predicted Fe2+/Mn2+ transporter, VIT1/CCC1 family	Thermoplasma_volcanium_GSS1	Thermoplasmata
===	STK_RS00920	11	GCF_000011205.1	NC_003106.2							Sulfolobus_tokodaii_str_7	Sulfolobales
STK_RS00895	191694..192272	+	GCF_000011205.1	NC_003106.2	WP_010978103_1		arCOG02271	K	-	Transcriptional regulator, contains HTH domain	Sulfolobus_tokodaii_str_7	Sulfolobales
STK_RS00900	192269..193240	+	GCF_000011205.1	NC_003106.2	WP_010978104_1		arCOG04273	E	HisC	Histidinol-phosphate/aromatic aminotransferase or cobyric acid decarboxylase	Sulfolobus_tokodaii_str_7	Sulfolobales
STK_RS00905	193264..193698	+	GCF_000011205.1	NC_003106.2	WP_010978105_1		arCOG02228	I	GtrA	GtrA-like flippase	Sulfolobus_tokodaii_str_7	Sulfolobales
STK_RS00910	193704..194405	-	GCF_000011205.1	NC_003106.2	WP_052846184_1		arCOG01254	J	AlaX	Ser-tRNA(Ala) deacylase AlaX (editing enzyme)	Sulfolobus_tokodaii_str_7	Sulfolobales
STK_RS00915	194421..194678	-	GCF_000011205.1	NC_003106.2	WP_052846186_1		arCOG08344	S	-	Uncharacterized protein	Sulfolobus_tokodaii_str_7	Sulfolobales
STK_RS00920	194770..195393	+	GCF_000011205.1	NC_003106.2	WP_052846860_1	+	arCOG00452	D	ESCRTIII	Archaeal division protein CdvB, Snf7/Vps24/ESCRT-III family	Sulfolobus_tokodaii_str_7	Sulfolobales
STK_RS00925	195440..196585	+	GCF_000011205.1	NC_003106.2	WP_010978108_1		arCOG01887	J	TrpS	Tryptophanyl-tRNA synthetase	Sulfolobus_tokodaii_str_7	Sulfolobales
STK_RS00930	196554..196997	-	GCF_000011205.1	NC_003106.2	WP_010978109_1		arCOG03358	K	-	Protein containing HTH domain of resolvase family	Sulfolobus_tokodaii_str_7	Sulfolobales
STK_RS00935	197361..197927	+	GCF_000011205.1	NC_003106.2	WP_010978110_1		arCOG01947	E	LysE	Lysine efflux protein	Sulfolobus_tokodaii_str_7	Sulfolobales
STK_RS00940	197911..198630	+	GCF_000011205.1	NC_003106.2	WP_010978111_1		arCOG00474	H	FAU1	5-formyltetrahydrofolate cyclo-ligase	Sulfolobus_tokodaii_str_7	Sulfolobales
STK_RS00945	198601..198951	-	GCF_000011205.1	NC_003106.2	WP_010978112_1		arCOG02242	K	Sta1	Viral transcriptional activator, contains HTH domain	Sulfolobus_tokodaii_str_7	Sulfolobales
===	STK_RS06705	13	GCF_000011205.1	NC_003106.2							Sulfolobus_tokodaii_str_7	Sulfolobales
STK_RS06680	1211805..1212233	-	GCF_000011205.1	NC_003106.2	WP_010979228_1		arCOG01739	U	LepB	Signal peptidase I	Sulfolobus_tokodaii_str_7	Sulfolobales
STK_RS06685	1212220..1212540	-	GCF_000011205.1	NC_003106.2	WP_010979229_1		arCOG04323	S	-	Zn-finger protein	Sulfolobus_tokodaii_str_7	Sulfolobales
STK_RS06690	1212533..1212841	-	GCF_000011205.1	NC_003106.2	WP_010979230_1		arCOG05982	S	-	Uncharacterized membrane protein	Sulfolobus_tokodaii_str_7	Sulfolobales
STK_RS06695	1212877..1214127	+	GCF_000011205.1	NC_003106.2	WP_010979231_1		arCOG01169	G	Eno	Enolase	Sulfolobus_tokodaii_str_7	Sulfolobales
STK_RS06700	1214124..1214372	-	GCF_000011205.1	NC_003106.2	WP_052846507_1		arCOG08458	S	-	Uncharacterized membrane protein	Sulfolobus_tokodaii_str_7	Sulfolobales
STK_RS06705	1214547..1215263	+	GCF_000011205.1	NC_003106.2	WP_010979232_1	+	arCOG04054	D	-	Archaeal division protein CdvA, a component of ESCRT division and membrane remodelling system	Sulfolobus_tokodaii_str_7	Sulfolobales
STK_RS06710	1215282..1216082	+	GCF_000011205.1	NC_003106.2	WP_010979233_1	+	arCOG00453	D	ESCRTIII	Archaeal division protein CdvB, Snf7/Vps24/ESCRT-III family	Sulfolobus_tokodaii_str_7	Sulfolobales
STK_RS06715	1216087..1217196	+	GCF_000011205.1	NC_003106.2	WP_010979234_1	+	arCOG01307	D	Vps4	Cell division ATPase of the AAA+ class, ESCRT system component	Sulfolobus_tokodaii_str_7	Sulfolobales
STK_RS06720	1217242..1219236	-	GCF_000011205.1	NC_003106.2	WP_010979235_1		arCOG01527	L	TopA	Topoisomerase IA	Sulfolobus_tokodaii_str_7	Sulfolobales
STK_RS06725	1219238..1219519	-	GCF_000011205.1	NC_003106.2	WP_052846508_1		arCOG01268	K	Rpo6/RpoZ	DNA-directed RNA polymerase subunit K/omega	Sulfolobus_tokodaii_str_7	Sulfolobales
STK_RS06730	1219530..1220648	-	GCF_000011205.1	NC_003106.2	WP_010979237_1		arCOG00082	EF	PucG	Serine-pyruvate aminotransferase/archaeal aspartate aminotransferase	Sulfolobus_tokodaii_str_7	Sulfolobales
STK_RS06735	1220650..1221591	-	GCF_000011205.1	NC_003106.2	WP_010979238_1		arCOG01754	H	SerA	Phosphoglycerate dehydrogenase or related dehydrogenase	Sulfolobus_tokodaii_str_7	Sulfolobales
STK_RS06740	1221782..1222396	-	GCF_000011205.1	NC_003106.2	WP_010979239_1		arCOG04357	L	ENDO3c	Thermostable 8-oxoguanine DNA glycosylase	Sulfolobus_tokodaii_str_7	Sulfolobales
===	STK_RS06840	11	GCF_000011205.1	NC_003106.2							Sulfolobus_tokodaii_str_7	Sulfolobales
STK_RS06815	1233823..1235091	-	GCF_000011205.1	NC_003106.2	WP_010979252_1		arCOG01432	E	-	Tryptophan synthase beta-subunit	Sulfolobus_tokodaii_str_7	Sulfolobales
STK_RS06820	1235149..1235421	-	GCF_000011205.1	NC_003106.2	WP_010979253_1		arCOG01674	C	AcyP	Acylphosphatase	Sulfolobus_tokodaii_str_7	Sulfolobales
STK_RS06825	1235518..1236597	+	GCF_000011205.1	NC_003106.2	WP_010979254_1		arCOG04213	I	INO1	Myo-inositol-1-phosphate synthase	Sulfolobus_tokodaii_str_7	Sulfolobales
STK_RS06830	1236554..1236838	+	GCF_000011205.1	NC_003106.2	WP_052846513_1		arCOG07221	S	-	Zn-finger protein	Sulfolobus_tokodaii_str_7	Sulfolobales
STK_RS06835	1236825..1239179	-	GCF_000011205.1	NC_003106.2	WP_052846514_1		arCOG01111	G	PpsA	Phosphoenolpyruvate synthase/pyruvate phosphate dikinase	Sulfolobus_tokodaii_str_7	Sulfolobales
STK_RS06840	1239257..1239916	-	GCF_000011205.1	NC_003106.2	WP_010979256_1	+	arCOG00452	D	ESCRTIII	Archaeal division protein CdvB, Snf7/Vps24/ESCRT-III family	Sulfolobus_tokodaii_str_7	Sulfolobales
STK_RS06845	1239944..1240267	+	GCF_000011205.1	NC_003106.2	WP_010979257_1		arCOG07220	S	-	Uncharacterized protein	Sulfolobus_tokodaii_str_7	Sulfolobales
STK_RS06850	1240245..1241690	-	GCF_000011205.1	NC_003106.2	WP_052846942_1		arCOG01671	H	UbiD	3-polyprenyl-4-hydroxybenzoate decarboxylase or trans-anhydromevalonate decarboxylase	Sulfolobus_tokodaii_str_7	Sulfolobales
STK_RS06855	1241780..1242967	+	GCF_000011205.1	NC_003106.2	WP_010979259_1		arCOG01434	H	0	Cysteate synthase	Sulfolobus_tokodaii_str_7	Sulfolobales
STK_RS06860	1242964..1244307	+	GCF_000011205.1	NC_003106.2	WP_010979260_1		arCOG00861	E	LysC	Aspartokinase	Sulfolobus_tokodaii_str_7	Sulfolobales
STK_RS06865	1244292..1245344	+	GCF_000011205.1	NC_003106.2	WP_010979261_1		arCOG00494	E	Asd	Aspartate-semialdehyde dehydrogenase	Sulfolobus_tokodaii_str_7	Sulfolobales
===	STK_RS08310	11	GCF_000011205.1	NC_003106.2							Sulfolobus_tokodaii_str_7	Sulfolobales
STK_RS08285	1478719..1479615	-	GCF_000011205.1	NC_003106.2	WP_010979529_1		arCOG00911	F	PyrB	Aspartate carbamoyltransferase, catalytic chain	Sulfolobus_tokodaii_str_7	Sulfolobales
STK_RS08290	1479678..1480265	+	GCF_000011205.1	NC_003106.2	WP_010979530_1		arCOG00029	F	PyrE	Orotate phosphoribosyltransferase	Sulfolobus_tokodaii_str_7	Sulfolobales
STK_RS08295	1480267..1480908	+	GCF_000011205.1	NC_003106.2	WP_010979531_1		arCOG00081	F	PyrF	Orotidine-5'-phosphate decarboxylase	Sulfolobus_tokodaii_str_7	Sulfolobales
STK_RS08300	1480883..1481533	+	GCF_000011205.1	NC_003106.2	WP_010979532_1		arCOG03882	L	-	RadC related protein, contains PAD1/JAB1 superfamily protase domain and ENDO3 nuclease domain	Sulfolobus_tokodaii_str_7	Sulfolobales
STK_RS08305	1481496..1482527	-	GCF_000011205.1	NC_003106.2	WP_010979533_1		arCOG00318	P	PhoU	Phosphate uptake regulator	Sulfolobus_tokodaii_str_7	Sulfolobales
STK_RS08310	1482549..1483046	-	GCF_000011205.1	NC_003106.2	WP_010979534_1	+	arCOG00454	D	ESCRTIII	Archaeal division protein CdvB, Snf7/Vps24/ESCRT-III family	Sulfolobus_tokodaii_str_7	Sulfolobales
STK_RS08315	1483071..1483379	-	GCF_000011205.1	NC_003106.2	WP_010979535_1		arCOG00731	K	ArsR	Transcriptional regulator containing HTH domain, ArsR family	Sulfolobus_tokodaii_str_7	Sulfolobales
STK_RS08320	1483407..1484765	-	GCF_000011205.1	NC_003106.2	WP_010979536_1		arCOG01068	C	Lpd	Pyruvate/2-oxoglutarate dehydrogenase complex, dihydrolipoamide dehydrogenase (E3) component or related enzyme	Sulfolobus_tokodaii_str_7	Sulfolobales
STK_RS08325	1484768..1485148	-	GCF_000011205.1	NC_003106.2	WP_010979537_1		arCOG07225	S	-	Uncharacterized protein	Sulfolobus_tokodaii_str_7	Sulfolobales
STK_RS08330	1485184..1485828	+	GCF_000011205.1	NC_003106.2	WP_010979538_1		arCOG04156	J	TYW3	Wybutosine (yW) biosynthesis enzyme	Sulfolobus_tokodaii_str_7	Sulfolobales
STK_RS08335	1485742..1486380	-	GCF_000011205.1	NC_003106.2	WP_010979539_1		arCOG02173	O	NrdG	Organic radical activating enzyme	Sulfolobus_tokodaii_str_7	Sulfolobales
===	SACI_RS02185	11	GCF_000012285.1	NC_007181.1							Sulfolobus_acidocaldarius_DSM_639	Sulfolobales
SACI_RS02160	380078..380428	+	GCF_000012285.1	NC_007181.1	WP_011277360_1		arCOG02242	K	Sta1	Viral transcriptional activator, contains HTH domain	Sulfolobus_acidocaldarius_DSM_639	Sulfolobales
SACI_RS02165	380399..381127	-	GCF_000012285.1	NC_007181.1	WP_011277361_1		arCOG00474	H	FAU1	5-formyltetrahydrofolate cyclo-ligase	Sulfolobus_acidocaldarius_DSM_639	Sulfolobales
SACI_RS02170	381108..381671	-	GCF_000012285.1	NC_007181.1	WP_011277362_1		arCOG01947	E	LysE	Lysine efflux protein	Sulfolobus_acidocaldarius_DSM_639	Sulfolobales
SACI_RS02175	381830..382318	+	GCF_000012285.1	NC_007181.1	WP_011277363_1		arCOG03358	K	-	Protein containing HTH domain of resolvase family	Sulfolobus_acidocaldarius_DSM_639	Sulfolobales
SACI_RS02180	382309..383454	-	GCF_000012285.1	NC_007181.1	WP_011277364_1		arCOG01887	J	TrpS	Tryptophanyl-tRNA synthetase	Sulfolobus_acidocaldarius_DSM_639	Sulfolobales
SACI_RS02185	383513..384157	-	GCF_000012285.1	NC_007181.1	WP_011277365_1	+	arCOG00452	D	ESCRTIII	Archaeal division protein CdvB, Snf7/Vps24/ESCRT-III family	Sulfolobus_acidocaldarius_DSM_639	Sulfolobales
SACI_RS02190	384233..384937	+	GCF_000012285.1	NC_007181.1	WP_015385432_1		arCOG01254	J	AlaX	Ser-tRNA(Ala) deacylase AlaX (editing enzyme)	Sulfolobus_acidocaldarius_DSM_639	Sulfolobales
SACI_RS02195	385017..385448	-	GCF_000012285.1	NC_007181.1	WP_011277366_1		arCOG02228	I	GtrA	GtrA-like flippase	Sulfolobus_acidocaldarius_DSM_639	Sulfolobales
SACI_RS02200	385508..386461	-	GCF_000012285.1	NC_007181.1	WP_011277367_1		arCOG04273	E	HisC	Histidinol-phosphate/aromatic aminotransferase or cobyric acid decarboxylase	Sulfolobus_acidocaldarius_DSM_639	Sulfolobales
SACI_RS02205	386458..386994	-	GCF_000012285.1	NC_007181.1	WP_011277368_1		arCOG02271	K	-	Transcriptional regulator, contains HTH domain	Sulfolobus_acidocaldarius_DSM_639	Sulfolobales
SACI_RS02210	387109..387423	+	GCF_000012285.1	NC_007181.1	WP_011277369_1		arCOG04548	C	-	Ferredoxin	Sulfolobus_acidocaldarius_DSM_639	Sulfolobales
===	SACI_RS06565	13	GCF_000012285.1	NC_007181.1							Sulfolobus_acidocaldarius_DSM_639	Sulfolobales
SACI_RS06540	1167558..1168169	+	GCF_000012285.1	NC_007181.1	WP_011278203_1		arCOG04357	L	ENDO3c	Thermostable 8-oxoguanine DNA glycosylase	Sulfolobus_acidocaldarius_DSM_639	Sulfolobales
SACI_RS06545	1168374..1169306	+	GCF_000012285.1	NC_007181.1	WP_011278204_1		arCOG01754	H	SerA	Phosphoglycerate dehydrogenase or related dehydrogenase	Sulfolobus_acidocaldarius_DSM_639	Sulfolobales
SACI_RS06550	1169308..1170423	+	GCF_000012285.1	NC_007181.1	WP_011278205_1		arCOG00082	EF	PucG	Serine-pyruvate aminotransferase/archaeal aspartate aminotransferase	Sulfolobus_acidocaldarius_DSM_639	Sulfolobales
SACI_RS06555	1170456..1170725	+	GCF_000012285.1	NC_007181.1	WP_011278206_1		arCOG01268	K	Rpo6/RpoZ	DNA-directed RNA polymerase subunit K/omega	Sulfolobus_acidocaldarius_DSM_639	Sulfolobales
SACI_RS06560	1170732..1172738	+	GCF_000012285.1	NC_007181.1	WP_011278207_1		arCOG01527	L	TopA	Topoisomerase IA	Sulfolobus_acidocaldarius_DSM_639	Sulfolobales
SACI_RS06565	1172794..1173918	-	GCF_000012285.1	NC_007181.1	WP_011278208_1	+	arCOG01307	D	Vps4	Cell division ATPase of the AAA+ class, ESCRT system component	Sulfolobus_acidocaldarius_DSM_639	Sulfolobales
SACI_RS06570	1173921..1174706	-	GCF_000012285.1	NC_007181.1	WP_011278209_1	+	arCOG00453	D	ESCRTIII	Archaeal division protein CdvB, Snf7/Vps24/ESCRT-III family	Sulfolobus_acidocaldarius_DSM_639	Sulfolobales
SACI_RS06575	1174724..1175440	-	GCF_000012285.1	NC_007181.1	WP_011278210_1	+	arCOG04054	D	-	Archaeal division protein CdvA, a component of ESCRT division and membrane remodelling system	Sulfolobus_acidocaldarius_DSM_639	Sulfolobales
SACI_RS06580	1175606..1175854	+	GCF_000012285.1	NC_007181.1	WP_011278211_1		arCOG08458	S	-	Uncharacterized membrane protein	Sulfolobus_acidocaldarius_DSM_639	Sulfolobales
SACI_RS06585	1175851..1177101	-	GCF_000012285.1	NC_007181.1	WP_011278212_1		arCOG01169	G	Eno	Enolase	Sulfolobus_acidocaldarius_DSM_639	Sulfolobales
SACI_RS06590	1177140..1177451	+	GCF_000012285.1	NC_007181.1	WP_011278213_1		arCOG05982	S	-	Uncharacterized membrane protein	Sulfolobus_acidocaldarius_DSM_639	Sulfolobales
SACI_RS06595	1177444..1177761	+	GCF_000012285.1	NC_007181.1	WP_011278214_1		arCOG04323	S	-	Zn-finger protein	Sulfolobus_acidocaldarius_DSM_639	Sulfolobales
SACI_RS06600	1177748..1178161	+	GCF_000012285.1	NC_007181.1	WP_011278215_1		arCOG01739	U	LepB	Signal peptidase I	Sulfolobus_acidocaldarius_DSM_639	Sulfolobales
===	SACI_RS06775	11	GCF_000012285.1	NC_007181.1							Sulfolobus_acidocaldarius_DSM_639	Sulfolobales
SACI_RS06750	1202820..1203872	-	GCF_000012285.1	NC_007181.1	WP_011278243_1		arCOG00494	E	Asd	Aspartate-semialdehyde dehydrogenase	Sulfolobus_acidocaldarius_DSM_639	Sulfolobales
SACI_RS06755	1203857..1205200	-	GCF_000012285.1	NC_007181.1	WP_011278244_1		arCOG00861	E	LysC	Aspartokinase	Sulfolobus_acidocaldarius_DSM_639	Sulfolobales
SACI_RS06760	1205197..1206375	-	GCF_000012285.1	NC_007181.1	WP_011278245_1		arCOG01434	H	0	Cysteate synthase	Sulfolobus_acidocaldarius_DSM_639	Sulfolobales
SACI_RS06765	1206477..1207928	+	GCF_000012285.1	NC_007181.1	WP_011278246_1		arCOG01671	H	UbiD	3-polyprenyl-4-hydroxybenzoate decarboxylase or trans-anhydromevalonate decarboxylase	Sulfolobus_acidocaldarius_DSM_639	Sulfolobales
SACI_RS06770	1207900..1208187	-	GCF_000012285.1	NC_007181.1	WP_011278247_1		arCOG07220	S	-	Uncharacterized protein	Sulfolobus_acidocaldarius_DSM_639	Sulfolobales
SACI_RS06775	1208272..1208931	+	GCF_000012285.1	NC_007181.1	WP_011278248_1	+	arCOG00452	D	ESCRTIII	Archaeal division protein CdvB, Snf7/Vps24/ESCRT-III family	Sulfolobus_acidocaldarius_DSM_639	Sulfolobales
SACI_RS06780	1208995..1211373	+	GCF_000012285.1	NC_007181.1	WP_011278249_1		arCOG01111	G	PpsA	Phosphoenolpyruvate synthase/pyruvate phosphate dikinase	Sulfolobus_acidocaldarius_DSM_639	Sulfolobales
SACI_RS06785	1211375..1211656	-	GCF_000012285.1	NC_007181.1	WP_011278250_1		arCOG07221	S	-	Zn-finger protein	Sulfolobus_acidocaldarius_DSM_639	Sulfolobales
SACI_RS06790	1211613..1212689	-	GCF_000012285.1	NC_007181.1	WP_011278251_1		arCOG04213	I	INO1	Myo-inositol-1-phosphate synthase	Sulfolobus_acidocaldarius_DSM_639	Sulfolobales
SACI_RS06795	1212750..1213061	+	GCF_000012285.1	NC_007181.1	WP_015385610_1		arCOG01674	C	AcyP	Acylphosphatase	Sulfolobus_acidocaldarius_DSM_639	Sulfolobales
SACI_RS06800	1213114..1214388	+	GCF_000012285.1	NC_007181.1	WP_011278253_1		arCOG01432	E	-	Tryptophan synthase beta-subunit	Sulfolobus_acidocaldarius_DSM_639	Sulfolobales
===	SACI_RS07640	11	GCF_000012285.1	NC_007181.1							Sulfolobus_acidocaldarius_DSM_639	Sulfolobales
SACI_RS07615	1360664..1361563	-	GCF_000012285.1	NC_007181.1	WP_011278411_1		arCOG00911	F	PyrB	Aspartate carbamoyltransferase, catalytic chain	Sulfolobus_acidocaldarius_DSM_639	Sulfolobales
SACI_RS07620	1361635..1362228	+	GCF_000012285.1	NC_007181.1	WP_011278412_1		arCOG00029	F	PyrE	Orotate phosphoribosyltransferase	Sulfolobus_acidocaldarius_DSM_639	Sulfolobales
SACI_RS07625	1362215..1362874	+	GCF_000012285.1	NC_007181.1	WP_011278413_1		arCOG00081	F	PyrF	Orotidine-5'-phosphate decarboxylase	Sulfolobus_acidocaldarius_DSM_639	Sulfolobales
SACI_RS07630	1362849..1363505	+	GCF_000012285.1	NC_007181.1	WP_011278414_1		arCOG03882	L	-	RadC related protein, contains PAD1/JAB1 superfamily protase domain and ENDO3 nuclease domain	Sulfolobus_acidocaldarius_DSM_639	Sulfolobales
SACI_RS07635	1363489..1364499	-	GCF_000012285.1	NC_007181.1	WP_011278415_1		arCOG00318	P	PhoU	Phosphate uptake regulator	Sulfolobus_acidocaldarius_DSM_639	Sulfolobales
SACI_RS07640	1364522..1365031	-	GCF_000012285.1	NC_007181.1	WP_011278416_1	+	arCOG00454	D	ESCRTIII	Archaeal division protein CdvB, Snf7/Vps24/ESCRT-III family	Sulfolobus_acidocaldarius_DSM_639	Sulfolobales
SACI_RS07645	1365256..1365660	-	GCF_000012285.1	NC_007181.1	WP_011278417_1		arCOG07225	S	-	Uncharacterized protein	Sulfolobus_acidocaldarius_DSM_639	Sulfolobales
SACI_RS07650	1365681..1366313	+	GCF_000012285.1	NC_007181.1	WP_011278418_1		arCOG04156	J	TYW3	Wybutosine (yW) biosynthesis enzyme	Sulfolobus_acidocaldarius_DSM_639	Sulfolobales
SACI_RS07655	1366236..1366871	-	GCF_000012285.1	NC_007181.1	WP_011278419_1		arCOG02173	O	NrdG	Organic radical activating enzyme	Sulfolobus_acidocaldarius_DSM_639	Sulfolobales
SACI_RS07660	1366852..1367841	-	GCF_000012285.1	NC_007181.1	WP_015385641_1		arCOG00352	R	Nog1	GTP-binding protein, GTP1/Obg family	Sulfolobus_acidocaldarius_DSM_639	Sulfolobales
SACI_RS07665	1367835..1368176	-	GCF_000012285.1	NC_007181.1	WP_011278421_1		arCOG01136	R	ARC1	EMAP domain RNA-binding protein	Sulfolobus_acidocaldarius_DSM_639	Sulfolobales
===	HBUT_RS04175	14	GCF_000015145.1	NC_008818.1							Hyperthermus_butylicus_DSM_5456	Desulfurococcales
HBUT_RS04150	786396..786977	-	GCF_000015145.1	NC_008818.1	WP_048061767_1		arCOG04226	G	AraD	Ribulose-5-phosphate 4-epimerase/Fuculose-1-phosphate aldolase	Hyperthermus_butylicus_DSM_5456	Desulfurococcales
HBUT_RS04155	787312..787629	+	GCF_000015145.1	NC_008818.1	WP_011821963_1		arCOG07461	S	-	Zn finger protein, C2C2 type	Hyperthermus_butylicus_DSM_5456	Desulfurococcales
HBUT_RS04160	787727..788794	-	GCF_000015145.1	NC_008818.1	WP_083756322_1		arCOG00638	H	ThiL	Thiamine monophosphate kinase	Hyperthermus_butylicus_DSM_5456	Desulfurococcales
HBUT_RS04165	788704..789609	-	GCF_000015145.1	NC_008818.1	WP_083756323_1		arCOG01349	G	SuhB	Archaeal fructose-1,6-bisphosphatase or related enzyme of inositol monophosphatase family	Hyperthermus_butylicus_DSM_5456	Desulfurococcales
HBUT_RS04170	789725..790678	-	GCF_000015145.1	NC_008818.1	WP_011821966_1						Hyperthermus_butylicus_DSM_5456	Desulfurococcales
HBUT_RS04175	790835..791572	+	GCF_000015145.1	NC_008818.1	WP_011821967_1	+	arCOG04054	D	-	Archaeal division protein CdvA, a component of ESCRT division and membrane remodelling system	Hyperthermus_butylicus_DSM_5456	Desulfurococcales
HBUT_RS04180	791855..792715	+	GCF_000015145.1	NC_008818.1	WP_011821968_1	+	arCOG00453	D	ESCRTIII	Archaeal division protein CdvB, Snf7/Vps24/ESCRT-III family	Hyperthermus_butylicus_DSM_5456	Desulfurococcales
HBUT_RS04185	792741..793559	-	GCF_000015145.1	NC_008818.1	WP_011821969_1		arCOG01619	R	ARA1	Aldo/keto reductase, related to diketogulonate reductase	Hyperthermus_butylicus_DSM_5456	Desulfurococcales
HBUT_RS04190	793938..795050	+	GCF_000015145.1	NC_008818.1	WP_011821970_1	+	arCOG01307	D	Vps4	Cell division ATPase of the AAA+ class, ESCRT system component	Hyperthermus_butylicus_DSM_5456	Desulfurococcales
HBUT_RS04195	795060..795965	-	GCF_000015145.1	NC_008818.1	WP_048061461_1						Hyperthermus_butylicus_DSM_5456	Desulfurococcales
HBUT_RS04200	796036..796809	-	GCF_000015145.1	NC_008818.1	WP_011821972_1		arCOG01939	H	LplA	Lipoate-protein ligase A	Hyperthermus_butylicus_DSM_5456	Desulfurococcales
HBUT_RS04205	796914..798323	+	GCF_000015145.1	NC_008818.1	WP_011821973_1		arCOG01069	P	-	CoA-dependent NAD(P)H Sulfur Oxidoreductase	Hyperthermus_butylicus_DSM_5456	Desulfurococcales
HBUT_RS08915	798280..799173	-	GCF_000015145.1	NC_008818.1	WP_011821974_1		arCOG03058	I	PgpB	Membrane-associated phospholipid phosphatase	Hyperthermus_butylicus_DSM_5456	Desulfurococcales
HBUT_RS04215	799332..800903	+	GCF_000015145.1	NC_008818.1	WP_011821975_1		arCOG01978	H	FolP	Dihydropteroate synthase or related enzyme	Hyperthermus_butylicus_DSM_5456	Desulfurococcales
===	HBUT_RS06295	11	GCF_000015145.1	NC_008818.1							Hyperthermus_butylicus_DSM_5456	Desulfurococcales
HBUT_RS06270	1213581..1213925	+	GCF_000015145.1	NC_008818.1	WP_048061516_1						Hyperthermus_butylicus_DSM_5456	Desulfurococcales
HBUT_RS06275	1214078..1215022	+	GCF_000015145.1	NC_008818.1	WP_011822355_1		arCOG00912	E	ArgF	Ornithine carbamoyltransferase	Hyperthermus_butylicus_DSM_5456	Desulfurococcales
HBUT_RS06280	1215043..1215393	-	GCF_000015145.1	NC_008818.1	WP_011822356_1		arCOG04267	S	-	Uncharacterized protein	Hyperthermus_butylicus_DSM_5456	Desulfurococcales
HBUT_RS06285	1215490..1215732	+	GCF_000015145.1	NC_008818.1	WP_048061517_1		arCOG05661	S	-	Uncharacterized membrane protein	Hyperthermus_butylicus_DSM_5456	Desulfurococcales
HBUT_RS06290	1215829..1217961	+	GCF_000015145.1	NC_008818.1	WP_011822357_1		arCOG02044	M	AglB	Oligosaccharyltransferase membrane subunit	Hyperthermus_butylicus_DSM_5456	Desulfurococcales
HBUT_RS06295	1218063..1218545	+	GCF_000015145.1	NC_008818.1	WP_011822358_1	+	arCOG00454	D	ESCRTIII	Archaeal division protein CdvB, Snf7/Vps24/ESCRT-III family	Hyperthermus_butylicus_DSM_5456	Desulfurococcales
HBUT_RS06300	1218556..1218804	+	GCF_000015145.1	NC_008818.1	WP_011822359_1		arCOG08850	S	-	Uncharacterized protein	Hyperthermus_butylicus_DSM_5456	Desulfurococcales
HBUT_RS06305	1218801..1219199	+	GCF_000015145.1	NC_008818.1	WP_011822360_1		arCOG04062	S	-	Uncharacterized protein	Hyperthermus_butylicus_DSM_5456	Desulfurococcales
HBUT_RS06310	1219291..1219602	+	GCF_000015145.1	NC_008818.1	WP_011822361_1		arCOG11396	S	-	Uncharacterized protein	Hyperthermus_butylicus_DSM_5456	Desulfurococcales
HBUT_RS06315	1219606..1220184	+	GCF_000015145.1	NC_008818.1	WP_048061518_1		arCOG02103	K	-	Transcriptional regulator, contains wHTH domain	Hyperthermus_butylicus_DSM_5456	Desulfurococcales
HBUT_RS06320	1220136..1220801	-	GCF_000015145.1	NC_008818.1	WP_011822363_1		arCOG00972	H	NadR	Nicotinamide mononucleotide adenylyltransferase	Hyperthermus_butylicus_DSM_5456	Desulfurococcales
===	HBUT_RS07675	11	GCF_000015145.1	NC_008818.1							Hyperthermus_butylicus_DSM_5456	Desulfurococcales
HBUT_RS07650	1470638..1472455	+	GCF_000015145.1	NC_008818.1	WP_011822605_1		arCOG00152	G	MalE	Maltose-binding periplasmic protein	Hyperthermus_butylicus_DSM_5456	Desulfurococcales
HBUT_RS07655	1472472..1473425	+	GCF_000015145.1	NC_008818.1	WP_011822606_1		arCOG00157	G	UgpA	ABC-type sugar transport system, permease component	Hyperthermus_butylicus_DSM_5456	Desulfurococcales
HBUT_RS07660	1473425..1474402	+	GCF_000015145.1	NC_008818.1	WP_011822607_1		arCOG00159	G	UgpE	ABC-type sugar transport system, permease component	Hyperthermus_butylicus_DSM_5456	Desulfurococcales
HBUT_RS07665	1474402..1475529	+	GCF_000015145.1	NC_008818.1	WP_011822608_1		arCOG00177	E	PotA	ABC-type spermidine/putrescine transport system, ATPase component	Hyperthermus_butylicus_DSM_5456	Desulfurococcales
HBUT_RS07670	1475650..1476048	+	GCF_000015145.1	NC_008818.1	WP_011822609_1		arCOG00491	S	-	Uncharacterized protein	Hyperthermus_butylicus_DSM_5456	Desulfurococcales
HBUT_RS07675	1476134..1476790	-	GCF_000015145.1	NC_008818.1	WP_011822610_1	+	arCOG00452	D	ESCRTIII	Archaeal division protein CdvB, Snf7/Vps24/ESCRT-III family	Hyperthermus_butylicus_DSM_5456	Desulfurococcales
HBUT_RS07680	1477184..1477366	+	GCF_000015145.1	NC_008818.1	WP_048061569_1						Hyperthermus_butylicus_DSM_5456	Desulfurococcales
HBUT_RS07685	1477356..1478603	+	GCF_000015145.1	NC_008818.1	WP_011822611_1		arCOG01107	E	ArgE	Acetylornithine deacetylase/Succinyl-diaminopimelate desuccinylase or related deacylase	Hyperthermus_butylicus_DSM_5456	Desulfurococcales
HBUT_RS07690	1478600..1479571	-	GCF_000015145.1	NC_008818.1	WP_048061570_1						Hyperthermus_butylicus_DSM_5456	Desulfurococcales
HBUT_RS09065	1479847..1480332	+	GCF_000015145.1	NC_008818.1	WP_052287774_1		arCOG00002	K	-	Transcriptional regulator, PadR family	Hyperthermus_butylicus_DSM_5456	Desulfurococcales
HBUT_RS07700	1480424..1481074	+	GCF_000015145.1	NC_008818.1	WP_011822614_1		arCOG04248	K	SIR2	NAD-dependent protein deacetylase, SIR2 family	Hyperthermus_butylicus_DSM_5456	Desulfurococcales
===	PISL_RS03705	11	GCF_000015205.1	NC_008701.1							Pyrobaculum_islandicum_DSM_4184	Thermoproteales
PISL_RS03680	649591..650412	+	GCF_000015205.1	NC_008701.1	WP_011762468_1		arCOG00033	J	Trm5	Wybutosine (yW) biosynthesis enzyme Trm5, tRNA (guanine) methyltransferase	Pyrobaculum_islandicum_DSM_4184	Thermoproteales
PISL_RS03685	650409..650873	-	GCF_000015205.1	NC_008701.1	WP_011762469_1		arCOG04123	S	-	Uncharacterized protein	Pyrobaculum_islandicum_DSM_4184	Thermoproteales
PISL_RS03690	650904..652514	-	GCF_000015205.1	NC_008701.1	WP_011762470_1		arCOG04351	I	-	Predicted membrane associated lipid hydrolase, neutral ceramidase superfamily	Pyrobaculum_islandicum_DSM_4184	Thermoproteales
PISL_RS03695	652511..653398	-	GCF_000015205.1	NC_008701.1	WP_011762471_1		arCOG05441	S	-	Uncharacterized protein	Pyrobaculum_islandicum_DSM_4184	Thermoproteales
PISL_RS03700	653818..654399	-	GCF_000015205.1	NC_008701.1	WP_011762472_1		arCOG00905	L	-	Uracil-DNA glycosylase	Pyrobaculum_islandicum_DSM_4184	Thermoproteales
PISL_RS03705	654458..655129	+	GCF_000015205.1	NC_008701.1	WP_011762473_1	+	arCOG04054	D	-	Archaeal division protein CdvA, a component of ESCRT division and membrane remodelling system	Pyrobaculum_islandicum_DSM_4184	Thermoproteales
PISL_RS03710	655331..655531	-	GCF_000015205.1	NC_008701.1	WP_053240539_1		arCOG08093	S	-	Zn finger protein	Pyrobaculum_islandicum_DSM_4184	Thermoproteales
PISL_RS03715	655552..656430	-	GCF_000015205.1	NC_008701.1	WP_011762475_1		arCOG01589	H	RimK	Glutathione synthase/glutaminyl transferase/alpha-L-glutamate ligase	Pyrobaculum_islandicum_DSM_4184	Thermoproteales
PISL_RS03720	656465..657037	+	GCF_000015205.1	NC_008701.1	WP_011762476_1		arCOG05439	S	-	Uncharacterized protein	Pyrobaculum_islandicum_DSM_4184	Thermoproteales
PISL_RS03725	657016..657513	-	GCF_000015205.1	NC_008701.1	WP_011762477_1		arCOG05438	S	-	Uncharacterized membrane protein	Pyrobaculum_islandicum_DSM_4184	Thermoproteales
PISL_RS03730	657724..658143	+	GCF_000015205.1	NC_008701.1	WP_011762478_1		arCOG05437	S	-	Uncharacterized protein	Pyrobaculum_islandicum_DSM_4184	Thermoproteales
===	TPEN_RS03630	11	GCF_000015225.1	NC_008698.1							Thermofilum_pendens_Hrk_5	Thermoproteales
TPEN_RS03600	646891..647841	-	GCF_000015225.1	NC_008698.1	WP_011752363_1		arCOG00501	J	Rnz	Ribonuclease Z, beta-lactamase superfamily hydrolase	Thermofilum_pendens_Hrk_5	Thermoproteales
TPEN_RS03605	648027..648233	-	GCF_000015225.1	NC_008698.1	WP_011752364_1						Thermofilum_pendens_Hrk_5	Thermoproteales
TPEN_RS03610	648307..649722	+	GCF_000015225.1	NC_008698.1	WP_052885103_1		arCOG10867	S	-	Uncharacterized protein	Thermofilum_pendens_Hrk_5	Thermoproteales
TPEN_RS03615	649818..650894	+	GCF_000015225.1	NC_008698.1	WP_052885104_1		arCOG04151	R	-	ABC-type multidrug transport system, permease component	Thermofilum_pendens_Hrk_5	Thermoproteales
TPEN_RS03620	651173..651442	-	GCF_000015225.1	NC_008698.1	WP_052885105_1						Thermofilum_pendens_Hrk_5	Thermoproteales
TPEN_RS03630	652255..652842	-	GCF_000015225.1	NC_008698.1	WP_052885106_1	+	arCOG04054	D	-	Archaeal division protein CdvA, a component of ESCRT division and membrane remodelling system	Thermofilum_pendens_Hrk_5	Thermoproteales
TPEN_RS03635	653043..654107	+	GCF_000015225.1	NC_008698.1	WP_052885107_1		arCOG04181	R	-	Predicted aspartic protease of GPR/HybD family	Thermofilum_pendens_Hrk_5	Thermoproteales
TPEN_RS03640	654234..656063	+	GCF_000015225.1	NC_008698.1	WP_011752370_1		arCOG00933	H	MoaA2	C-terminal domain of the GTP 3',8'-cyclase MoaA, radical SAM superfamily (molybdenum cofactor biosynthesis)	Thermofilum_pendens_Hrk_5	Thermoproteales
TPEN_RS03645	656083..656559	+	GCF_000015225.1	NC_008698.1	WP_011752371_1						Thermofilum_pendens_Hrk_5	Thermoproteales
TPEN_RS03650	656723..657061	+	GCF_000015225.1	NC_008698.1	WP_011752372_1		arCOG14996	S	-	Uncharacterized protein	Thermofilum_pendens_Hrk_5	Thermoproteales
TPEN_RS03655	657095..657580	-	GCF_000015225.1	NC_008698.1	WP_011752373_1		arCOG00991	J	-	tRNA modification protein, contains pre-PUA and PUA domains	Thermofilum_pendens_Hrk_5	Thermoproteales
===	SMAR_RS01115	11	GCF_000015945.1	NC_009033.1							Staphylothermus_marinus_F1	Desulfurococcales
SMAR_RS01090	228799..229215	-	GCF_000015945.1	NC_009033.1	WP_011838521_1		arCOG05941	S	-	Uncharacterized protein	Staphylothermus_marinus_F1	Desulfurococcales
SMAR_RS01095	229273..230247	-	GCF_000015945.1	NC_009033.1	WP_011838522_1		arCOG01028	I	ERG12	Mevalonate kinase	Staphylothermus_marinus_F1	Desulfurococcales
SMAR_RS01100	230334..231536	-	GCF_000015945.1	NC_009033.1	WP_052833775_1		arCOG00624	P	MgtE2	Permease, similar to cation transporter	Staphylothermus_marinus_F1	Desulfurococcales
SMAR_RS01105	231694..232557	+	GCF_000015945.1	NC_009033.1	WP_011838524_1		arCOG00585	O	Mrp	Fe-S cluster carrier ATPase, Mrp/ApbC/NBP35 family	Staphylothermus_marinus_F1	Desulfurococcales
SMAR_RS01110	232694..233371	+	GCF_000015945.1	NC_009033.1	WP_011838525_1		arCOG08834	S	-	Uncharacterized protein	Staphylothermus_marinus_F1	Desulfurococcales
SMAR_RS01115	233376..233936	-	GCF_000015945.1	NC_009033.1	WP_011838526_1	+	arCOG00454	D	ESCRTIII	Archaeal division protein CdvB, Snf7/Vps24/ESCRT-III family	Staphylothermus_marinus_F1	Desulfurococcales
SMAR_RS01120	234197..236602	-	GCF_000015945.1	NC_009033.1	WP_011838527_1		arCOG02044	M	AglB	Oligosaccharyltransferase membrane subunit	Staphylothermus_marinus_F1	Desulfurococcales
SMAR_RS01125	236717..237661	-	GCF_000015945.1	NC_009033.1	WP_011838528_1		arCOG00912	E	ArgF	Ornithine carbamoyltransferase	Staphylothermus_marinus_F1	Desulfurococcales
SMAR_RS01130	237663..238856	-	GCF_000015945.1	NC_009033.1	WP_011838529_1		arCOG00130	G	-	MFS family permease	Staphylothermus_marinus_F1	Desulfurococcales
SMAR_RS01135	238859..240340	-	GCF_000015945.1	NC_009033.1	WP_011838530_1		arCOG07331	R	-	Uncharacterized protein	Staphylothermus_marinus_F1	Desulfurococcales
SMAR_RS01140	240534..241607	+	GCF_000015945.1	NC_009033.1	WP_011838531_1		arCOG00912	E	ArgF	Ornithine carbamoyltransferase	Staphylothermus_marinus_F1	Desulfurococcales
===	SMAR_RS02430	11	GCF_000015945.1	NC_009033.1							Staphylothermus_marinus_F1	Desulfurococcales
SMAR_RS02405	490603..491319	-	GCF_000015945.1	NC_009033.1	WP_011838776_1		arCOG01531	K	-	Transcriptional regulator, contains N-terminal RHH domain	Staphylothermus_marinus_F1	Desulfurococcales
SMAR_RS02410	491465..492325	+	GCF_000015945.1	NC_009033.1	WP_011838777_1		arCOG00893	R	-	Predicted metal-dependent hydrolase (urease superfamily)	Staphylothermus_marinus_F1	Desulfurococcales
SMAR_RS02415	492570..492863	+	GCF_000015945.1	NC_009033.1	WP_052833792_1		arCOG07221	S	-	Zn-finger protein	Staphylothermus_marinus_F1	Desulfurococcales
SMAR_RS02420	492898..493866	+	GCF_000015945.1	NC_009033.1	WP_052833911_1		arCOG00636	O	HypE	Carbamoyl dehydratase HypE (hydrogenase maturation factor)	Staphylothermus_marinus_F1	Desulfurococcales
SMAR_RS02425	493926..494450	+	GCF_000015945.1	NC_009033.1	WP_011838779_1		arCOG07462	S	-	Uncharacterized protein	Staphylothermus_marinus_F1	Desulfurococcales
SMAR_RS02430	494500..495138	-	GCF_000015945.1	NC_009033.1	WP_011838780_1	+	arCOG00452	D	ESCRTIII	Archaeal division protein CdvB, Snf7/Vps24/ESCRT-III family	Staphylothermus_marinus_F1	Desulfurococcales
SMAR_RS02435	495281..495625	+	GCF_000015945.1	NC_009033.1	WP_011838781_1		arCOG04267	S	-	Uncharacterized protein	Staphylothermus_marinus_F1	Desulfurococcales
SMAR_RS02440	495642..495941	+	GCF_000015945.1	NC_009033.1	WP_011838782_1		arCOG05995	S	-	Uncharacterized protein	Staphylothermus_marinus_F1	Desulfurococcales
SMAR_RS02445	495957..496289	-	GCF_000015945.1	NC_009033.1	WP_011838783_1		arCOG04231	P	CutA	Uncharacterized protein involved in tolerance to divalent cations	Staphylothermus_marinus_F1	Desulfurococcales
SMAR_RS02450	496494..497762	+	GCF_000015945.1	NC_009033.1	WP_011838784_1		arCOG12406	S	-	Uncharacterized protein	Staphylothermus_marinus_F1	Desulfurococcales
SMAR_RS02455	497737..498444	-	GCF_000015945.1	NC_009033.1	WP_011838785_1		arCOG04202	F	Gch31	Archaeal GTP cyclohydrolase III	Staphylothermus_marinus_F1	Desulfurococcales
===	SMAR_RS06650	13	GCF_000015945.1	NC_009033.1							Staphylothermus_marinus_F1	Desulfurococcales
SMAR_RS06625	1234993..1235484	-	GCF_000015945.1	NC_009033.1	WP_011839554_1		arCOG01739	U	LepB	Signal peptidase I	Staphylothermus_marinus_F1	Desulfurococcales
SMAR_RS06630	1235471..1235791	-	GCF_000015945.1	NC_009033.1	WP_011839555_1		arCOG04323	S	-	Zn-finger protein	Staphylothermus_marinus_F1	Desulfurococcales
SMAR_RS06635	1235781..1236119	-	GCF_000015945.1	NC_009033.1	WP_052833857_1		arCOG11787	S	-	Uncharacterized membrane protein	Staphylothermus_marinus_F1	Desulfurococcales
SMAR_RS06640	1236152..1237471	+	GCF_000015945.1	NC_009033.1	WP_011839556_1		arCOG01169	G	Eno	Enolase	Staphylothermus_marinus_F1	Desulfurococcales
SMAR_RS06645	1237511..1237756	-	GCF_000015945.1	NC_009033.1	WP_011839557_1		arCOG08885	S	-	Uncharacterized membrane protein	Staphylothermus_marinus_F1	Desulfurococcales
SMAR_RS06650	1238053..1238745	+	GCF_000015945.1	NC_009033.1	WP_011839558_1	+	arCOG04054	D	-	Archaeal division protein CdvA, a component of ESCRT division and membrane remodelling system	Staphylothermus_marinus_F1	Desulfurococcales
SMAR_RS06655	1238863..1239645	+	GCF_000015945.1	NC_009033.1	WP_011839559_1	+	arCOG00453	D	ESCRTIII	Archaeal division protein CdvB, Snf7/Vps24/ESCRT-III family	Staphylothermus_marinus_F1	Desulfurococcales
SMAR_RS06660	1239696..1240835	+	GCF_000015945.1	NC_009033.1	WP_011839560_1	+	arCOG01307	D	Vps4	Cell division ATPase of the AAA+ class, ESCRT system component	Staphylothermus_marinus_F1	Desulfurococcales
SMAR_RS06665	1241057..1241863	+	GCF_000015945.1	NC_009033.1	WP_011839561_1		arCOG00347	O	PbaA	20S proteasome assembly factor, ATP-grasp superfamily enzyme	Staphylothermus_marinus_F1	Desulfurococcales
SMAR_RS06670	1241876..1242286	+	GCF_000015945.1	NC_009033.1	WP_011839562_1		arCOG01840	O	IbpA	Molecular chaperone (HSP20 family)	Staphylothermus_marinus_F1	Desulfurococcales
SMAR_RS06675	1242319..1243488	-	GCF_000015945.1	NC_009033.1	WP_011839563_1		arCOG00358	J	DRG	Ribosome-interacting GTPase 1	Staphylothermus_marinus_F1	Desulfurococcales
SMAR_RS06680	1243466..1244200	-	GCF_000015945.1	NC_009033.1	WP_011839564_1		arCOG04121	L	RnhB	Ribonuclease HII	Staphylothermus_marinus_F1	Desulfurococcales
SMAR_RS06685	1244176..1245042	-	GCF_000015945.1	NC_009033.1	WP_011839565_1		arCOG01895	G	IolE	Sugar phosphate isomerase/epimerase	Staphylothermus_marinus_F1	Desulfurococcales
===	IGNI_RS00540	11	GCF_000017945.1	NC_009776.1							Ignicoccus_hospitalis_KIN4/I	Desulfurococcales
IGNI_RS00515	89714..91390	+	GCF_000017945.1	NC_009776.1	WP_011998132_1		arCOG01257	O	GroEL	Chaperonin GroEL, HSP60 family	Ignicoccus_hospitalis_KIN4/I	Desulfurococcales
IGNI_RS00520	91435..92253	+	GCF_000017945.1	NC_009776.1	WP_052569740_1		arCOG04410	R	-	Predicted ATP-grasp domain fused to redox center	Ignicoccus_hospitalis_KIN4/I	Desulfurococcales
IGNI_RS00525	92257..93321	+	GCF_000017945.1	NC_009776.1	WP_011998134_1		arCOG01414	M	RfaG	Glycosyltransferase	Ignicoccus_hospitalis_KIN4/I	Desulfurococcales
IGNI_RS00530	93303..93719	-	GCF_000017945.1	NC_009776.1	WP_052569742_1		arCOG01057	K	HxlR	DNA-binding transcriptional regulator, HxlR family	Ignicoccus_hospitalis_KIN4/I	Desulfurococcales
IGNI_RS00535	93710..94735	-	GCF_000017945.1	NC_009776.1	WP_011998136_1		arCOG01000	E	PepP	Xaa-Pro aminopeptidase	Ignicoccus_hospitalis_KIN4/I	Desulfurococcales
IGNI_RS00540	94754..95290	-	GCF_000017945.1	NC_009776.1	WP_011998137_1	+	arCOG00452	D	ESCRTIII	Archaeal division protein CdvB, Snf7/Vps24/ESCRT-III family	Ignicoccus_hospitalis_KIN4/I	Desulfurococcales
IGNI_RS00545	95361..96416	-	GCF_000017945.1	NC_009776.1	WP_011998138_1		arCOG00333	C	HdrD	CoB--CoM heterodisulfide reductase subunit D, GlpC family	Ignicoccus_hospitalis_KIN4/I	Desulfurococcales
IGNI_RS00550	96488..96697	+	GCF_000017945.1	NC_009776.1	WP_011998139_1		arCOG04108	J	RPS27A	Ribosomal protein S27E	Ignicoccus_hospitalis_KIN4/I	Desulfurococcales
IGNI_RS00555	96780..98099	+	GCF_000017945.1	NC_009776.1	WP_011998140_1		arCOG02741	H	ThiC	Thiamine biosynthesis protein ThiC	Ignicoccus_hospitalis_KIN4/I	Desulfurococcales
IGNI_RS00560	98081..99205	-	GCF_000017945.1	NC_009776.1	WP_011998141_1		arCOG04253	S	-	Uncharacterized protein, DUF763 family	Ignicoccus_hospitalis_KIN4/I	Desulfurococcales
IGNI_RS00565	99205..99963	-	GCF_000017945.1	NC_009776.1	WP_011998142_1		arCOG00231	P	PstB	ABC-type phosphate transport system, ATPase component	Ignicoccus_hospitalis_KIN4/I	Desulfurococcales
===	IGNI_RS02245	11	GCF_000017945.1	NC_009776.1							Ignicoccus_hospitalis_KIN4/I	Desulfurococcales
IGNI_RS02220	380793..381035	-	GCF_000017945.1	NC_009776.1	WP_011998464_1						Ignicoccus_hospitalis_KIN4/I	Desulfurococcales
IGNI_RS02225	381032..382969	-	GCF_000017945.1	NC_009776.1	WP_011998465_1		arCOG09012	R	-	Heparinase II/III-like protein	Ignicoccus_hospitalis_KIN4/I	Desulfurococcales
IGNI_RS02230	382941..383213	+	GCF_000017945.1	NC_009776.1	WP_083756871_1						Ignicoccus_hospitalis_KIN4/I	Desulfurococcales
IGNI_RS02235	383194..383949	-	GCF_000017945.1	NC_009776.1	WP_052569931_1		arCOG01086	E	TrpA	Tryptophan synthase alpha chain	Ignicoccus_hospitalis_KIN4/I	Desulfurococcales
IGNI_RS02240	384049..384234	-	GCF_000017945.1	NC_009776.1	WP_011998467_1						Ignicoccus_hospitalis_KIN4/I	Desulfurococcales
IGNI_RS02245	384422..384892	+	GCF_000017945.1	NC_009776.1	WP_052569933_1	+	arCOG09748	R	-	ESCRT system protein, contains C-terminal wHTH domain	Ignicoccus_hospitalis_KIN4/I	Desulfurococcales
IGNI_RS02250	385255..386265	+	GCF_000017945.1	NC_009776.1	WP_011998469_1		arCOG02491	S	-	WD40 repeats containing protein	Ignicoccus_hospitalis_KIN4/I	Desulfurococcales
IGNI_RS02255	386453..387235	+	GCF_000017945.1	NC_009776.1	WP_011998470_1		arCOG02491	S	-	WD40 repeats containing protein	Ignicoccus_hospitalis_KIN4/I	Desulfurococcales
IGNI_RS02260	387163..387951	+	GCF_000017945.1	NC_009776.1	WP_083756872_1		arCOG03682	T	SPS1	Membrane associated serine/threonine protein kinase	Ignicoccus_hospitalis_KIN4/I	Desulfurococcales
IGNI_RS02265	388035..388661	-	GCF_000017945.1	NC_009776.1	WP_052569938_1		arCOG03724	S	-	KID-like repeats containing protein, paREP15 family	Ignicoccus_hospitalis_KIN4/I	Desulfurococcales
IGNI_RS02275	389444..389971	-	GCF_000017945.1	NC_009776.1	WP_011998473_1		arCOG04225	J	YmdB	O-acetyl-ADP-ribose deacetylase (regulator of RNase III), contains Macro domain	Ignicoccus_hospitalis_KIN4/I	Desulfurococcales
===	IGNI_RS05115	13	GCF_000017945.1	NC_009776.1							Ignicoccus_hospitalis_KIN4/I	Desulfurococcales
IGNI_RS05080	879702..880325	-	GCF_000017945.1	NC_009776.1	WP_012123132_1		arCOG01764	K	SPT15	TATA-box binding protein (TBP), component of TFIID and TFIIB	Ignicoccus_hospitalis_KIN4/I	Desulfurococcales
IGNI_RS05085	880379..881755	-	GCF_000017945.1	NC_009776.1	WP_012123133_1		arCOG00403	J	SerS	Seryl-tRNA synthetase	Ignicoccus_hospitalis_KIN4/I	Desulfurococcales
IGNI_RS05100	882317..883711	-	GCF_000017945.1	NC_009776.1	WP_012123134_1		arCOG00486	J	CysS	Cysteinyl-tRNA synthetase	Ignicoccus_hospitalis_KIN4/I	Desulfurococcales
IGNI_RS05105	883790..884656	+	GCF_000017945.1	NC_009776.1	WP_052570195_1		arCOG01728	R	Mho1	Predicted class III extradiol dioxygenase, MEMO1 family	Ignicoccus_hospitalis_KIN4/I	Desulfurococcales
IGNI_RS05110	884637..885518	-	GCF_000017945.1	NC_009776.1	WP_012123136_1		arCOG01369	M	WcaG	Nucleoside-diphosphate-sugar epimerase	Ignicoccus_hospitalis_KIN4/I	Desulfurococcales
IGNI_RS05115	885564..886664	-	GCF_000017945.1	NC_009776.1	WP_012123137_1	+	arCOG01307	D	Vps4	Cell division ATPase of the AAA+ class, ESCRT system component	Ignicoccus_hospitalis_KIN4/I	Desulfurococcales
IGNI_RS05120	886661..887416	-	GCF_000017945.1	NC_009776.1	WP_052570197_1	+	arCOG00453	D	ESCRTIII	Archaeal division protein CdvB, Snf7/Vps24/ESCRT-III family	Ignicoccus_hospitalis_KIN4/I	Desulfurococcales
IGNI_RS05125	887455..888132	-	GCF_000017945.1	NC_009776.1	WP_012123139_1	+	arCOG04054	D	-	Archaeal division protein CdvA, a component of ESCRT division and membrane remodelling system	Ignicoccus_hospitalis_KIN4/I	Desulfurococcales
IGNI_RS05130	888123..888461	-	GCF_000017945.1	NC_009776.1	WP_012123140_1					???	Ignicoccus_hospitalis_KIN4/I	Desulfurococcales
IGNI_RS05135	888494..889426	-	GCF_000017945.1	NC_009776.1	WP_012123141_1		arCOG04112	J	DPH2	Diphthamide synthase subunit DPH2	Ignicoccus_hospitalis_KIN4/I	Desulfurococcales
IGNI_RS05140	889433..889954	-	GCF_000017945.1	NC_009776.1	WP_012123142_1		arCOG04113	J	RplP	Ribosomal protein L10AE/L16	Ignicoccus_hospitalis_KIN4/I	Desulfurococcales
IGNI_RS05145	890052..890648	+	GCF_000017945.1	NC_009776.1	WP_012123143_1		arCOG04156	J	TYW3	Wybutosine (yW) biosynthesis enzyme	Ignicoccus_hospitalis_KIN4/I	Desulfurococcales
IGNI_RS05150	890769..891827	+	GCF_000017945.1	NC_009776.1	WP_012123144_1		arCOG00493	G	GapA	Glyceraldehyde-3-phosphate dehydrogenase/erythrose-4-phosphate dehydrogenase	Ignicoccus_hospitalis_KIN4/I	Desulfurococcales
===	IGNI_RS05955	11	GCF_000017945.1	NC_009776.1							Ignicoccus_hospitalis_KIN4/I	Desulfurococcales
IGNI_RS05925	1028704..1029441	-	GCF_000017945.1	NC_009776.1	WP_012123293_1		arCOG01616	J	GEK1	D-aminoacyl-tRNA deacylase, involved in ethanol tolerance	Ignicoccus_hospitalis_KIN4/I	Desulfurococcales
IGNI_RS05930	1029438..1029632	-	GCF_000017945.1	NC_009776.1	WP_052570283_1		arCOG06094	S	-	Uncharacterized protein	Ignicoccus_hospitalis_KIN4/I	Desulfurococcales
IGNI_RS05940	1030697..1031215	+	GCF_000017945.1	NC_009776.1	WP_083756929_1		arCOG02942	L	RnhA	Ribonuclease HI	Ignicoccus_hospitalis_KIN4/I	Desulfurococcales
IGNI_RS05945	1031199..1031753	-	GCF_000017945.1	NC_009776.1	WP_012123295_1		arCOG07626	S	-	Uncharacterized protein	Ignicoccus_hospitalis_KIN4/I	Desulfurococcales
IGNI_RS05950	1031812..1033497	-	GCF_000017945.1	NC_009776.1	WP_012123296_1		arCOG00810	J	MetG	Methionyl-tRNA synthetase	Ignicoccus_hospitalis_KIN4/I	Desulfurococcales
IGNI_RS05955	1033641..1034273	+	GCF_000017945.1	NC_009776.1	WP_012123297_1	+	arCOG00452	D	ESCRTIII	Archaeal division protein CdvB, Snf7/Vps24/ESCRT-III family	Ignicoccus_hospitalis_KIN4/I	Desulfurococcales
IGNI_RS05960	1034270..1034998	-	GCF_000017945.1	NC_009776.1	WP_012123298_1		arCOG03639	R	-	Predicted glutamine amidotransferase	Ignicoccus_hospitalis_KIN4/I	Desulfurococcales
IGNI_RS05965	1035246..1035944	+	GCF_000017945.1	NC_009776.1	WP_012123300_1		arCOG00663	M	GCD1	Nucleoside-diphosphate-sugar pyrophosphorylase involved in lipopolysaccharide biosynthesis/translation initiation factor 2B, gamma/epsilon subunit	Ignicoccus_hospitalis_KIN4/I	Desulfurococcales
IGNI_RS05970	1035955..1036134	+	GCF_000017945.1	NC_009776.1	WP_012123301_1						Ignicoccus_hospitalis_KIN4/I	Desulfurococcales
IGNI_RS05975	1036177..1036380	+	GCF_000017945.1	NC_009776.1	WP_012123302_1						Ignicoccus_hospitalis_KIN4/I	Desulfurococcales
IGNI_RS05980	1036359..1036844	+	GCF_000017945.1	NC_009776.1	WP_083756930_1		arCOG00991	J	-	tRNA modification protein, contains pre-PUA and PUA domains	Ignicoccus_hospitalis_KIN4/I	Desulfurococcales
===	TGAM_RS11020	11	GCF_000022365.1	NC_012804.1							Thermococcus_gammatolerans_EJ3_DSM_15229	Thermococci
TGAM_RS04050	747634..748392	-	GCF_000022365.1	NC_012804.1	WP_015858415_1		arCOG04023	R	-	ABC-2 family transporter protein	Thermococcus_gammatolerans_EJ3_DSM_15229	Thermococci
TGAM_RS04055	748397..749395	-	GCF_000022365.1	NC_012804.1	WP_048811110_1		arCOG07128	S	-	Uncharacterized membrane protein	Thermococcus_gammatolerans_EJ3_DSM_15229	Thermococci
TGAM_RS04060	749456..751378	-	GCF_000022365.1	NC_012804.1	WP_015858417_1		arCOG00770	K	DinG	Rad3-related DNA helicase	Thermococcus_gammatolerans_EJ3_DSM_15229	Thermococci
TGAM_RS04065	751423..751851	-	GCF_000022365.1	NC_012804.1	WP_048811111_1		arCOG04026	N	-	Pilin/Flagellin, contains class III signal peptide	Thermococcus_gammatolerans_EJ3_DSM_15229	Thermococci
TGAM_RS04070	751946..752263	+	GCF_000022365.1	NC_012804.1	WP_015858418_1		arCOG07132	S	-	Uncharacterized membrane protein	Thermococcus_gammatolerans_EJ3_DSM_15229	Thermococci
TGAM_RS11020	752466..756344	+	GCF_000022365.1	NC_012804.1	WP_015858419_1	+	arCOG03682	T	SPS1	Membrane associated serine/threonine protein kinase	Thermococcus_gammatolerans_EJ3_DSM_15229	Thermococci
TGAM_RS04085	756457..757503	-	GCF_000022365.1	NC_012804.1	WP_015858420_1		arCOG01518	E	FrvX	Peptidase M42 family protein	Thermococcus_gammatolerans_EJ3_DSM_15229	Thermococci
TGAM_RS04090	757555..758163	-	GCF_000022365.1	NC_012804.1	WP_015858421_1		arCOG06053	S	-	Uncharacterized protein	Thermococcus_gammatolerans_EJ3_DSM_15229	Thermococci
TGAM_RS04095	758210..758920	+	GCF_000022365.1	NC_012804.1	WP_015858422_1		arCOG04115	R	SfsA	DNA-binding protein, stimulates sugar fermentation	Thermococcus_gammatolerans_EJ3_DSM_15229	Thermococci
TGAM_RS04100	758917..759066	-	GCF_000022365.1	NC_012804.1	WP_048811113_1		arCOG04341	K	RPC12	DNA-directed RNA polymerase, subunit RPC12/RpoP (contains C4-type Zn-finger)	Thermococcus_gammatolerans_EJ3_DSM_15229	Thermococci
TGAM_RS04105	759090..759350	-	GCF_000022365.1	NC_012804.1	WP_015858424_1		arCOG04208	J	RPL43A	Ribosomal protein L37AE/L43A	Thermococcus_gammatolerans_EJ3_DSM_15229	Thermococci
===	TGAM_RS04920	34	GCF_000022365.1	NC_012804.1							Thermococcus_gammatolerans_EJ3_DSM_15229	Thermococci
TGAM_RS04895	891456..892226	-	GCF_000022365.1	NC_012804.1	WP_015858576_1		arCOG01790	R	-	SAM-dependent methyltransferase	Thermococcus_gammatolerans_EJ3_DSM_15229	Thermococci
TGAM_RS04900	892265..893425	-	GCF_000022365.1	NC_012804.1	WP_015858577_1		arCOG00755	E	DadA	Glycine/D-amino acid oxidase (deaminating)	Thermococcus_gammatolerans_EJ3_DSM_15229	Thermococci
TGAM_RS04905	893428..894906	-	GCF_000022365.1	NC_012804.1	WP_015858578_1		arCOG01299	R	HcaD	NAD(FAD)-dependent dehydrogenase	Thermococcus_gammatolerans_EJ3_DSM_15229	Thermococci
TGAM_RS04910	894997..896613	-	GCF_000022365.1	NC_012804.1	WP_015858579_1		arCOG01316	E	PutP	Na+/proline symporter	Thermococcus_gammatolerans_EJ3_DSM_15229	Thermococci
TGAM_RS04915	896933..897415	+	GCF_000022365.1	NC_012804.1	WP_015858581_1		arCOG05783	S	-	Uncharacterized protein	Thermococcus_gammatolerans_EJ3_DSM_15229	Thermococci
TGAM_RS04920	897412..898563	-	GCF_000022365.1	NC_012804.1	WP_015858582_1	+	arCOG01307	D	Vps4	Cell division ATPase of the AAA+ class, ESCRT system component	Thermococcus_gammatolerans_EJ3_DSM_15229	Thermococci
TGAM_RS04925	898565..899131	-	GCF_000022365.1	NC_012804.1	WP_015858583_1	+	arCOG07402	D	-	Predicted cell division protein, ESCRT-III/Snf7 family	Thermococcus_gammatolerans_EJ3_DSM_15229	Thermococci
TGAM_RS11030	899136..901967	-	GCF_000022365.1	NC_012804.1	WP_015858584_1	+	arCOG03682	T	SPS1	Membrane associated serine/threonine protein kinase	Thermococcus_gammatolerans_EJ3_DSM_15229	Thermococci
TGAM_RS04935	901927..903483	-	GCF_000022365.1	NC_012804.1	WP_015858585_1		arCOG02559	M	-	Cell surface protein	Thermococcus_gammatolerans_EJ3_DSM_15229	Thermococci
TGAM_RS10960	903539..912652	-	GCF_000022365.1	NC_012804.1	WP_015858586_1		arCOG07813	X	-	LamG-like jellyroll fold domain	Thermococcus_gammatolerans_EJ3_DSM_15229	Thermococci
TGAM_RS04945	912825..913610	-	GCF_000022365.1	NC_012804.1	WP_048811152_1		arCOG13109	S	-	GOLD domain	Thermococcus_gammatolerans_EJ3_DSM_15229	Thermococci
TGAM_RS04950	913643..914845	-	GCF_000022365.1	NC_012804.1	WP_015858588_1	+	arCOG01307	D	Vps4	Cell division ATPase of the AAA+ class, ESCRT system component	Thermococcus_gammatolerans_EJ3_DSM_15229	Thermococci
TGAM_RS04955	914858..915985	-	GCF_000022365.1	NC_012804.1	WP_015858589_1		arCOG03124	S	-	Pentapeptide repeats containing protein	Thermococcus_gammatolerans_EJ3_DSM_15229	Thermococci
TGAM_RS10965	915988..918861	-	GCF_000022365.1	NC_012804.1	WP_015858590_1	+	arCOG03682	T	SPS1	Membrane associated serine/threonine protein kinase	Thermococcus_gammatolerans_EJ3_DSM_15229	Thermococci
TGAM_RS10970	918909..920405	-	GCF_000022365.1	NC_012804.1	WP_015858591_1		arCOG02559	M	-	Cell surface protein	Thermococcus_gammatolerans_EJ3_DSM_15229	Thermococci
TGAM_RS04970	920402..921181	-	GCF_000022365.1	NC_012804.1	WP_015858592_1		arCOG09612	S	-	TIR domain containing protein	Thermococcus_gammatolerans_EJ3_DSM_15229	Thermococci
TGAM_RS04975	921186..922526	-	GCF_000022365.1	NC_012804.1	WP_015858593_1		arCOG03166	V	-	AAA+ superfamily ATPase fused to HTH and RecB nuclease domains	Thermococcus_gammatolerans_EJ3_DSM_15229	Thermococci
TGAM_RS04980	922556..924040	-	GCF_000022365.1	NC_012804.1	WP_048811154_1		arCOG03169	R	-	AAA+ superfamily ATPase	Thermococcus_gammatolerans_EJ3_DSM_15229	Thermococci
TGAM_RS04985	924095..925720	-	GCF_000022365.1	NC_012804.1	WP_015858595_1	+	arCOG03682	T	SPS1	Membrane associated serine/threonine protein kinase	Thermococcus_gammatolerans_EJ3_DSM_15229	Thermococci
TGAM_RS04990	925787..928381	-	GCF_000022365.1	NC_012804.1	WP_015858596_1		arCOG14688	S	-	Uncharacterized membrane protein	Thermococcus_gammatolerans_EJ3_DSM_15229	Thermococci
TGAM_RS04995	928383..930350	-	GCF_000022365.1	NC_012804.1	WP_015858597_1	+	arCOG03682	T	SPS1	Membrane associated serine/threonine protein kinase	Thermococcus_gammatolerans_EJ3_DSM_15229	Thermococci
TGAM_RS05000	930372..934469	-	GCF_000022365.1	NC_012804.1	WP_015858598_1		arCOG07813	X	-	LamG-like jellyroll fold domain	Thermococcus_gammatolerans_EJ3_DSM_15229	Thermococci
TGAM_RS05005	934549..935166	-	GCF_000022365.1	NC_012804.1	WP_015858599_1	+	arCOG09749	D	-	Snf7 family protein	Thermococcus_gammatolerans_EJ3_DSM_15229	Thermococci
TGAM_RS05010	935163..935759	-	GCF_000022365.1	NC_012804.1	WP_048811155_1	+	arCOG09747	D	-	Snf7 family protein	Thermococcus_gammatolerans_EJ3_DSM_15229	Thermococci
TGAM_RS05015	935802..936191	-	GCF_000022365.1	NC_012804.1	WP_015858601_1		arCOG02105	V	-	Minimal nucleotidyltransferase	Thermococcus_gammatolerans_EJ3_DSM_15229	Thermococci
TGAM_RS05020	936175..936597	-	GCF_000022365.1	NC_012804.1	WP_015858602_1		arCOG02108	V	-	HEPN domain containing protein	Thermococcus_gammatolerans_EJ3_DSM_15229	Thermococci
TGAM_RS05025	936608..938434	-	GCF_000022365.1	NC_012804.1	WP_048811156_1	+	arCOG09748	R	-	ESCRT system protein, contains C-terminal wHTH domain	Thermococcus_gammatolerans_EJ3_DSM_15229	Thermococci
TGAM_RS05030	938436..938951	-	GCF_000022365.1	NC_012804.1	WP_048811157_1	+	arCOG08177	R	-	ESCRT system protein, contains inactivated Cas2 and TBD (DUF3568) domains	Thermococcus_gammatolerans_EJ3_DSM_15229	Thermococci
TGAM_RS05035	939271..942537	-	GCF_000022365.1	NC_012804.1	WP_015858605_1	+	arCOG03682	T	SPS1	Membrane associated serine/threonine protein kinase	Thermococcus_gammatolerans_EJ3_DSM_15229	Thermococci
TGAM_RS05040	942868..944076	+	GCF_000022365.1	NC_012804.1	WP_048811158_1		arCOG03167	R	-	ATPase, AAA+ superfamily fused to HTH and PD-(DE)xK endonuclease domains	Thermococcus_gammatolerans_EJ3_DSM_15229	Thermococci
TGAM_RS05045	944083..945249	-	GCF_000022365.1	NC_012804.1	WP_015858607_1		arCOG00358	J	DRG	Ribosome-interacting GTPase 1	Thermococcus_gammatolerans_EJ3_DSM_15229	Thermococci
TGAM_RS05050	945356..945826	+	GCF_000022365.1	NC_012804.1	WP_048811159_1		arCOG01580	K	-	DNA-binding transcriptional regulator, Lrp family	Thermococcus_gammatolerans_EJ3_DSM_15229	Thermococci
TGAM_RS05055	946151..946483	+	GCF_000022365.1	NC_012804.1	WP_015858609_1		arCOG02243	K	-	Transcription regulator, contains HTH domain	Thermococcus_gammatolerans_EJ3_DSM_15229	Thermococci
TGAM_RS05060	946480..948186	-	GCF_000022365.1	NC_012804.1	WP_015858610_1		arCOG02959	O	Iap	Zn-dependent amino- or carboxypeptidase, M28 family	Thermococcus_gammatolerans_EJ3_DSM_15229	Thermococci
===	HMUK_RS15770	34	GCF_000023965.1	NC_013201.1							Halomicrobium_mukohataei_DSM_12286	Halobacteria
HMUK_RS15745	47476..48402	+	GCF_000023965.1	NC_013201.1	WP_012807429_1		arCOG00441	N	GvpN	MoxR-like ATPase	Halomicrobium_mukohataei_DSM_12286	Halobacteria
HMUK_RS15750	48403..50307	+	GCF_000023965.1	NC_013201.1	WP_012807430_1		arCOG02902	V	-	Multidomain secreted protein, often associated with polymorphic toxin system	Halomicrobium_mukohataei_DSM_12286	Halobacteria
HMUK_RS15755	50311..54768	+	GCF_000023965.1	NC_013201.1	WP_012807431_1		arCOG02966	S	-	HEAT repeats containing protein	Halomicrobium_mukohataei_DSM_12286	Halobacteria
HMUK_RS15760	54805..56049	-	GCF_000023965.1	NC_013201.1	WP_012807432_1		arCOG02267	P	PitA	Phosphate/sulphate permease	Halomicrobium_mukohataei_DSM_12286	Halobacteria
HMUK_RS16845	56216..58261	-	GCF_000023965.1	NC_013201.1	WP_012807433_1		arCOG03682	T	SPS1	Membrane associated serine/threonine protein kinase	Halomicrobium_mukohataei_DSM_12286	Halobacteria
HMUK_RS15770	58348..59004	+	GCF_000023965.1	NC_013201.1	WP_012807434_1	+	arCOG13166	T	-	ESCRT system protein, contains FHA domain fused to CdvA-like domain	Halomicrobium_mukohataei_DSM_12286	Halobacteria
HMUK_RS15775	59162..60400	-	GCF_000023965.1	NC_013201.1	WP_012807435_1	+	arCOG01307	D	Vps4	Cell division ATPase of the AAA+ class, ESCRT system component	Halomicrobium_mukohataei_DSM_12286	Halobacteria
HMUK_RS15780	60437..61081	-	GCF_000023965.1	NC_013201.1	WP_012807436_1	+	arCOG07402	D	-	Predicted cell division protein, ESCRT-III/Snf7 family	Halomicrobium_mukohataei_DSM_12286	Halobacteria
HMUK_RS15785	61137..61805	-	GCF_000023965.1	NC_013201.1	WP_012807437_1	+	arCOG07402	D	-	Predicted cell division protein, ESCRT-III/Snf7 family	Halomicrobium_mukohataei_DSM_12286	Halobacteria
HMUK_RS15790	61995..62567	-	GCF_000023965.1	NC_013201.1	WP_012807438_1		arCOG01506	R	TorD	Uncharacterized component of anaerobic dehydrogenase	Halomicrobium_mukohataei_DSM_12286	Halobacteria
HMUK_RS15795	62560..63888	-	GCF_000023965.1	NC_013201.1	WP_012807439_1		arCOG02025	C	-	Polysulphide reductase, NrfD	Halomicrobium_mukohataei_DSM_12286	Halobacteria
HMUK_RS15800	63888..64661	-	GCF_000023965.1	NC_013201.1	WP_012807440_1		arCOG01500	C	FdhB	Fe-S-cluster-containing formate dehydrogenase component	Halomicrobium_mukohataei_DSM_12286	Halobacteria
HMUK_RS15805	64664..67174	-	GCF_000023965.1	NC_013201.1	WP_012807441_1		arCOG01491	C	FdhA	Anaerobic dehydrogenase	Halomicrobium_mukohataei_DSM_12286	Halobacteria
HMUK_RS15810	67167..67406	-	GCF_000023965.1	NC_013201.1	WP_012807442_1		arCOG06257	S	-	Uncharacterized protein	Halomicrobium_mukohataei_DSM_12286	Halobacteria
HMUK_RS15815	67534..68205	-	GCF_000023965.1	NC_013201.1	WP_012807443_1		arCOG02281	K	-	Transcriptional regulator, contains HTH domain	Halomicrobium_mukohataei_DSM_12286	Halobacteria
HMUK_RS15820	68453..68728	+	GCF_000023965.1	NC_013201.1	WP_012807444_1						Halomicrobium_mukohataei_DSM_12286	Halobacteria
HMUK_RS15830	69793..70032	-	GCF_000023965.1	NC_013201.1	WP_012807445_1		arCOG11094	S	-	Uncharacterized membrane protein	Halomicrobium_mukohataei_DSM_12286	Halobacteria
HMUK_RS15835	70266..70940	+	GCF_000023965.1	NC_013201.1	WP_012807446_1	+	arCOG07402	D	-	Predicted cell division protein, ESCRT-III/Snf7 family	Halomicrobium_mukohataei_DSM_12286	Halobacteria
HMUK_RS15840	71073..71537	-	GCF_000023965.1	NC_013201.1	WP_012807447_1		arCOG02100	K	TroR	Mn-dependent transcriptional regulator (DtxR family)	Halomicrobium_mukohataei_DSM_12286	Halobacteria
HMUK_RS15845	71691..72563	+	GCF_000023965.1	NC_013201.1	WP_012807448_1		arCOG11095	S	-	Uncharacterized membrane protein	Halomicrobium_mukohataei_DSM_12286	Halobacteria
HMUK_RS15850	72615..73496	-	GCF_000023965.1	NC_013201.1	WP_012807449_1		arCOG11825	S	-	Uncharacterized protein	Halomicrobium_mukohataei_DSM_12286	Halobacteria
HMUK_RS15855	73802..74866	+	GCF_000023965.1	NC_013201.1	WP_012807450_1		arCOG03928	R	-	SirA-like two-layered alpha/beta sandwich domain	Halomicrobium_mukohataei_DSM_12286	Halobacteria
HMUK_RS15860	75127..75360	+	GCF_000023965.1	NC_013201.1	WP_012807451_1		arCOG03929	R	-	SirA-like two-layered alpha/beta sandwich domain	Halomicrobium_mukohataei_DSM_12286	Halobacteria
HMUK_RS15865	75512..75796	-	GCF_000023965.1	NC_013201.1	WP_012807452_1		arCOG02062	P	TusA	TusA-related sulfurtransferase	Halomicrobium_mukohataei_DSM_12286	Halobacteria
HMUK_RS15870	75789..76250	-	GCF_000023965.1	NC_013201.1	WP_012807453_1		arCOG11095	S	-	Uncharacterized membrane protein	Halomicrobium_mukohataei_DSM_12286	Halobacteria
HMUK_RS15875	76348..76593	-	GCF_000023965.1	NC_013201.1	WP_012807454_1		arCOG08975	C	-	Glutaredoxin-like protein	Halomicrobium_mukohataei_DSM_12286	Halobacteria
HMUK_RS15880	76755..77474	+	GCF_000023965.1	NC_013201.1	WP_012807455_1		arCOG05302	T	PTC1	Serine/threonine protein phosphatase	Halomicrobium_mukohataei_DSM_12286	Halobacteria
HMUK_RS15885	77656..79725	-	GCF_000023965.1	NC_013201.1	WP_012807456_1	+	arCOG09748	R	-	ESCRT system protein, contains C-terminal wHTH domain	Halomicrobium_mukohataei_DSM_12286	Halobacteria
HMUK_RS15890	79728..80252	-	GCF_000023965.1	NC_013201.1	WP_012807457_1	+	arCOG08177	R	-	ESCRT system protein, contains inactivated Cas2 and TBD (DUF3568) domains	Halomicrobium_mukohataei_DSM_12286	Halobacteria
HMUK_RS15895	80488..80754	-	GCF_000023965.1	NC_013201.1	WP_012807458_1						Halomicrobium_mukohataei_DSM_12286	Halobacteria
HMUK_RS15900	81497..82639	-	GCF_000023965.1	NC_013201.1	WP_012807460_1		arCOG03682	T	SPS1	Membrane associated serine/threonine protein kinase	Halomicrobium_mukohataei_DSM_12286	Halobacteria
HMUK_RS15905	82935..85757	+	GCF_000023965.1	NC_013201.1	WP_012807461_1		arCOG02966	S	-	HEAT repeats containing protein	Halomicrobium_mukohataei_DSM_12286	Halobacteria
HMUK_RS15910	85759..87225	-	GCF_000023965.1	NC_013201.1	WP_012807462_1		arCOG01345	K	-	Predicted transcriptional regulator	Halomicrobium_mukohataei_DSM_12286	Halobacteria
HMUK_RS15915	87409..87714	+	GCF_000023965.1	NC_013201.1	WP_012807463_1						Halomicrobium_mukohataei_DSM_12286	Halobacteria
===	METVU_RS04835	25	GCF_000024625.1	NC_013407.1							Methanocaldococcus_vulcanius_M7	Methanococci
METVU_RS04810	970236..970691	+	GCF_000024625.1	NC_013407.1	WP_015733063_1		arCOG02795	K	GbsR	DNA-binding transcriptional regulator GbsR, MarR family	Methanocaldococcus_vulcanius_M7	Methanococci
METVU_RS04815	970727..971878	+	GCF_000024625.1	NC_013407.1	WP_015733064_1		arCOG02174	R	-	Predicted exporter of the RND superfamily	Methanocaldococcus_vulcanius_M7	Methanococci
METVU_RS04820	971924..973624	+	GCF_000024625.1	NC_013407.1	WP_015733065_1		arCOG02079	N	-	S-layer protein, possibly associated with type IV pili like system	Methanocaldococcus_vulcanius_M7	Methanococci
METVU_RS04825	973952..974521	+	GCF_000024625.1	NC_013407.1	WP_015733066_1		arCOG02569	P	EriC	Chloride channel protein EriC	Methanocaldococcus_vulcanius_M7	Methanococci
METVU_RS04830	974667..975719	-	GCF_000024625.1	NC_013407.1	WP_015733067_1		arCOG01518	E	FrvX	Peptidase M42 family protein	Methanocaldococcus_vulcanius_M7	Methanococci
METVU_RS04835	975995..977449	-	GCF_000024625.1	NC_013407.1	WP_015733068_1	+	arCOG03682	T	SPS1	Membrane associated serine/threonine protein kinase	Methanocaldococcus_vulcanius_M7	Methanococci
METVU_RS04840	977507..978814	-	GCF_000024625.1	NC_013407.1	WP_083771299_1		arCOG03508	N	-	Surface protein, possibly associated with type IV pili like system	Methanocaldococcus_vulcanius_M7	Methanococci
METVU_RS04845	978820..979833	-	GCF_000024625.1	NC_013407.1	WP_015733070_1		arCOG03407	R	-	AAA+ superfamily ATPase	Methanocaldococcus_vulcanius_M7	Methanococci
METVU_RS04850	979882..980505	-	GCF_000024625.1	NC_013407.1	WP_015733071_1	+	arCOG09747	D	-	Snf7 family protein	Methanocaldococcus_vulcanius_M7	Methanococci
METVU_RS04855	980519..982279	-	GCF_000024625.1	NC_013407.1	WP_015733072_1	+	arCOG09748	R	-	ESCRT system protein, contains C-terminal wHTH domain	Methanocaldococcus_vulcanius_M7	Methanococci
METVU_RS04860	982282..982785	-	GCF_000024625.1	NC_013407.1	WP_015733073_1	+	arCOG08177	R	-	ESCRT system protein, contains inactivated Cas2 and TBD (DUF3568) domains	Methanocaldococcus_vulcanius_M7	Methanococci
METVU_RS04865	983010..983555	+	GCF_000024625.1	NC_013407.1	WP_015733074_1						Methanocaldococcus_vulcanius_M7	Methanococci
METVU_RS04870	983684..984691	+	GCF_000024625.1	NC_013407.1	WP_048197045_1		arCOG05299	S	-	Uncharacterized membrane protein	Methanocaldococcus_vulcanius_M7	Methanococci
METVU_RS04875	984773..986542	+	GCF_000024625.1	NC_013407.1	WP_015733076_1		arCOG03038	R	-	TPR repeats containing protein	Methanocaldococcus_vulcanius_M7	Methanococci
METVU_RS04880	986560..989154	-	GCF_000024625.1	NC_013407.1	WP_015733077_1	+	arCOG03682	T	SPS1	Membrane associated serine/threonine protein kinase	Methanocaldococcus_vulcanius_M7	Methanococci
METVU_RS04885	989830..990717	-	GCF_000024625.1	NC_013407.1	WP_015733078_1		arCOG05302	T	PTC1	Serine/threonine protein phosphatase	Methanocaldococcus_vulcanius_M7	Methanococci
METVU_RS04890	990754..991959	-	GCF_000024625.1	NC_013407.1	WP_015733079_1	+	arCOG01307	D	Vps4	Cell division ATPase of the AAA+ class, ESCRT system component	Methanocaldococcus_vulcanius_M7	Methanococci
METVU_RS04895	992072..992677	-	GCF_000024625.1	NC_013407.1	WP_048197049_1	+	arCOG09749	D	-	Snf7 family protein	Methanocaldococcus_vulcanius_M7	Methanococci
METVU_RS08820	992705..996226	-	GCF_000024625.1	NC_013407.1	WP_015733081_1	+	arCOG03682	T	SPS1	Membrane associated serine/threonine protein kinase	Methanocaldococcus_vulcanius_M7	Methanococci
METVU_RS04905	996273..997763	-	GCF_000024625.1	NC_013407.1	WP_015733082_1	+	arCOG03682	T	SPS1	Membrane associated serine/threonine protein kinase	Methanocaldococcus_vulcanius_M7	Methanococci
METVU_RS04910	997767..998480	-	GCF_000024625.1	NC_013407.1	WP_015733083_1						Methanocaldococcus_vulcanius_M7	Methanococci
METVU_RS04915	998516..1000081	-	GCF_000024625.1	NC_013407.1	WP_048196819_1		arCOG02879	S	-	Uncharacterized membrane protein, DUF4013 family	Methanocaldococcus_vulcanius_M7	Methanococci
METVU_RS04920	1000305..1002656	-	GCF_000024625.1	NC_013407.1	WP_015733085_1		arCOG00872	L	MPH1	ERCC4-like helicase	Methanocaldococcus_vulcanius_M7	Methanococci
METVU_RS04925	1003031..1003276	-	GCF_000024625.1	NC_013407.1	WP_015733086_1		arCOG04167	J	RPL14A	Ribosomal protein L14E/L6E/L27E	Methanocaldococcus_vulcanius_M7	Methanococci
METVU_RS04930	1003368..1003904	-	GCF_000024625.1	NC_013407.1	WP_015733087_1		arCOG01037	F	Cmk	Cytidylate kinase	Methanocaldococcus_vulcanius_M7	Methanococci
===	OE_RS12000	14	GCF_000069025.1	NC_010369.1							Halobacterium_salinarum_R1_DSM_671_R1	Halobacteria
OE_RS11980	154689..155954	-	GCF_000069025.1	NC_010369.1	WP_012289783_1		arCOG00467	L	CDC6	Cdc6-related protein, AAA superfamily ATPase	Halobacterium_salinarum_R1_DSM_671_R1	Halobacteria
OE_RS11985	158158..159498	-	GCF_000069025.1	NC_010369.1	WP_010904179_1		arCOG04499	X	-	Transposase, Mutator family	Halobacterium_salinarum_R1_DSM_671_R1	Halobacteria
OE_RS11990	159586..160860	-	GCF_000069025.1	NC_010369.1	WP_010890432_1		arCOG06159	X	-	IS4 transposase	Halobacterium_salinarum_R1_DSM_671_R1	Halobacteria
OE_RS11995	162446..163720	+	GCF_000069025.1	NC_010369.1	WP_010890512_1		arCOG06159	X	-	IS4 transposase	Halobacterium_salinarum_R1_DSM_671_R1	Halobacteria
OE_RS13915	163974..165041	+	GCF_000069025.1	NC_010369.1	WP_081477571_1		arCOG02542	M	-	Cell surface protein containing PGF C-terminal sorting motif	Halobacterium_salinarum_R1_DSM_671_R1	Halobacteria
OE_RS12000	165445..166560	+	GCF_000069025.1	NC_010369.1	WP_012289786_1	+	arCOG11740	R	-	ESCRT system protein, contains wHTH domain	Halobacterium_salinarum_R1_DSM_671_R1	Halobacteria
OE_RS12005	166562..167587	+	GCF_000069025.1	NC_010369.1	WP_012289787_1	+	arCOG11741	R	-	ESCRT system protein, contains coiled coil domain	Halobacterium_salinarum_R1_DSM_671_R1	Halobacteria
OE_RS12010	167589..168269	+	GCF_000069025.1	NC_010369.1	WP_012289788_1	+	arCOG15282	R	ESCRTIII	Snf7/Vps24/ESCRT-III family	Halobacterium_salinarum_R1_DSM_671_R1	Halobacteria
OE_RS12015	168266..169855	+	GCF_000069025.1	NC_010369.1	WP_012289789_1	+	arCOG01307	D	Vps4	Cell division ATPase of the AAA+ class, ESCRT system component	Halobacterium_salinarum_R1_DSM_671_R1	Halobacteria
OE_RS12020	169855..172590	+	GCF_000069025.1	NC_010369.1	WP_012289790_1					Adaptin (TRAP-beta) appendage domain containing protein	Halobacterium_salinarum_R1_DSM_671_R1	Halobacteria
OE_RS12025	172619..175321	-	GCF_000069025.1	NC_010369.1	WP_012289791_1					Adaptin (TRAP-beta) appendage domain containing protein	Halobacterium_salinarum_R1_DSM_671_R1	Halobacteria
OE_RS12030	175314..176303	-	GCF_000069025.1	NC_010369.1	WP_012289792_1		arCOG12846	S	-	Uncharacterized protein, membrane ancored	Halobacterium_salinarum_R1_DSM_671_R1	Halobacteria
OE_RS12035	176306..179014	-	GCF_000069025.1	NC_010369.1	WP_012289793_1		arCOG07560	V	-	Multidomain secreted protein, often associated with polymorphic toxin system	Halobacterium_salinarum_R1_DSM_671_R1	Halobacteria
OE_RS12040	179062..180285	-	GCF_000069025.1	NC_010369.1	WP_049892678_1		arCOG02202	D	FtsZ3	Cell division GTPase	Halobacterium_salinarum_R1_DSM_671_R1	Halobacteria
===	TAGG_RS00905	13	GCF_000092185.1	NC_014160.1							Thermosphaera_aggregans_DSM_11486	Desulfurococcales
TAGG_RS00880	154426..154923	-	GCF_000092185.1	NC_014160.1	WP_052891774_1		arCOG01739	U	LepB	Signal peptidase I	Thermosphaera_aggregans_DSM_11486	Desulfurococcales
TAGG_RS00885	154913..155233	-	GCF_000092185.1	NC_014160.1	WP_013129045_1		arCOG04323	S	-	Zn-finger protein	Thermosphaera_aggregans_DSM_11486	Desulfurococcales
TAGG_RS00890	155237..155563	-	GCF_000092185.1	NC_014160.1	WP_013129046_1		arCOG11787	S	-	Uncharacterized membrane protein	Thermosphaera_aggregans_DSM_11486	Desulfurococcales
TAGG_RS00895	155598..156902	+	GCF_000092185.1	NC_014160.1	WP_052891775_1		arCOG01169	G	Eno	Enolase	Thermosphaera_aggregans_DSM_11486	Desulfurococcales
TAGG_RS00900	156937..157182	-	GCF_000092185.1	NC_014160.1	WP_013129048_1		arCOG08885	S	-	Uncharacterized membrane protein	Thermosphaera_aggregans_DSM_11486	Desulfurococcales
TAGG_RS00905	157607..158296	+	GCF_000092185.1	NC_014160.1	WP_013129049_1	+	arCOG04054	D	-	Archaeal division protein CdvA, a component of ESCRT division and membrane remodelling system	Thermosphaera_aggregans_DSM_11486	Desulfurococcales
TAGG_RS00910	158381..159217	+	GCF_000092185.1	NC_014160.1	WP_052891611_1	+	arCOG00453	D	ESCRTIII	Archaeal division protein CdvB, Snf7/Vps24/ESCRT-III family	Thermosphaera_aggregans_DSM_11486	Desulfurococcales
TAGG_RS00915	159259..160419	+	GCF_000092185.1	NC_014160.1	WP_052891612_1	+	arCOG01307	D	Vps4	Cell division ATPase of the AAA+ class, ESCRT system component	Thermosphaera_aggregans_DSM_11486	Desulfurococcales
TAGG_RS00920	160606..161397	+	GCF_000092185.1	NC_014160.1	WP_013129052_1		arCOG00347	O	PbaA	20S proteasome assembly factor, ATP-grasp superfamily enzyme	Thermosphaera_aggregans_DSM_11486	Desulfurococcales
TAGG_RS00925	161409..161810	+	GCF_000092185.1	NC_014160.1	WP_013129053_1		arCOG01840	O	IbpA	Molecular chaperone (HSP20 family)	Thermosphaera_aggregans_DSM_11486	Desulfurococcales
TAGG_RS00930	161837..162583	+	GCF_000092185.1	NC_014160.1	WP_013129054_1		arCOG04121	L	RnhB	Ribonuclease HII	Thermosphaera_aggregans_DSM_11486	Desulfurococcales
TAGG_RS00935	162549..163709	+	GCF_000092185.1	NC_014160.1	WP_013129055_1		arCOG00358	J	DRG	Ribosome-interacting GTPase 1	Thermosphaera_aggregans_DSM_11486	Desulfurococcales
TAGG_RS00940	163713..164030	-	GCF_000092185.1	NC_014160.1	WP_013129056_1		arCOG10613	S	-	Uncharacterized protein	Thermosphaera_aggregans_DSM_11486	Desulfurococcales
===	TAGG_RS01590	11	GCF_000092185.1	NC_014160.1							Thermosphaera_aggregans_DSM_11486	Desulfurococcales
TAGG_RS01565	280837..281739	-	GCF_000092185.1	NC_014160.1	WP_013129178_1		arCOG00465	L	-	Uncharacterized protein related to Endonuclease III	Thermosphaera_aggregans_DSM_11486	Desulfurococcales
TAGG_RS01570	281838..282911	-	GCF_000092185.1	NC_014160.1	WP_013129179_1		arCOG00912	E	ArgF	Ornithine carbamoyltransferase	Thermosphaera_aggregans_DSM_11486	Desulfurococcales
TAGG_RS01575	283025..284089	-	GCF_000092185.1	NC_014160.1	WP_052891633_1		arCOG04321	S	-	Uncharacterized protein DUF711 family, similar to ribonucleotide reductase and pyruvate formate lyase	Thermosphaera_aggregans_DSM_11486	Desulfurococcales
TAGG_RS01580	284169..285113	+	GCF_000092185.1	NC_014160.1	WP_013129181_1		arCOG00912	E	ArgF	Ornithine carbamoyltransferase	Thermosphaera_aggregans_DSM_11486	Desulfurococcales
TAGG_RS01585	285191..287665	+	GCF_000092185.1	NC_014160.1	WP_013129182_1		arCOG02044	M	AglB	Oligosaccharyltransferase membrane subunit	Thermosphaera_aggregans_DSM_11486	Desulfurococcales
TAGG_RS01590	287723..288262	+	GCF_000092185.1	NC_014160.1	WP_052891634_1	+	arCOG00452	D	ESCRTIII	Archaeal division protein CdvB, Snf7/Vps24/ESCRT-III family	Thermosphaera_aggregans_DSM_11486	Desulfurococcales
TAGG_RS01595	288259..288930	-	GCF_000092185.1	NC_014160.1	WP_013129184_1		arCOG08834	S	-	Uncharacterized protein	Thermosphaera_aggregans_DSM_11486	Desulfurococcales
TAGG_RS01600	288965..289801	-	GCF_000092185.1	NC_014160.1	WP_013129185_1		arCOG00585	O	Mrp	Fe-S cluster carrier ATPase, Mrp/ApbC/NBP35 family	Thermosphaera_aggregans_DSM_11486	Desulfurococcales
TAGG_RS01605	289761..290810	+	GCF_000092185.1	NC_014160.1	WP_052891635_1		arCOG01028	I	ERG12	Mevalonate kinase	Thermosphaera_aggregans_DSM_11486	Desulfurococcales
TAGG_RS01610	290904..291323	+	GCF_000092185.1	NC_014160.1	WP_013129187_1		arCOG05941	S	-	Uncharacterized protein	Thermosphaera_aggregans_DSM_11486	Desulfurococcales
TAGG_RS01615	291384..292202	-	GCF_000092185.1	NC_014160.1	WP_013129188_1		arCOG00062	C	YafV	Omega-amidase YafV/Nit2, hydrolyzes a-ketoglutaramate	Thermosphaera_aggregans_DSM_11486	Desulfurococcales
===	TAGG_RS05310	11	GCF_000092185.1	NC_014160.1							Thermosphaera_aggregans_DSM_11486	Desulfurococcales
TAGG_RS05285	981141..982199	-	GCF_000092185.1	NC_014160.1	WP_013129917_1		arCOG00545	J	YSH1	Predicted exonuclease of the beta-lactamase fold involved in RNA processing	Thermosphaera_aggregans_DSM_11486	Desulfurococcales
TAGG_RS05290	982209..982904	-	GCF_000092185.1	NC_014160.1	WP_013129918_1		arCOG01531	K	-	Transcriptional regulator, contains N-terminal RHH domain	Thermosphaera_aggregans_DSM_11486	Desulfurococcales
TAGG_RS05295	982967..983824	+	GCF_000092185.1	NC_014160.1	WP_013129919_1		arCOG00893	R	-	Predicted metal-dependent hydrolase (urease superfamily)	Thermosphaera_aggregans_DSM_11486	Desulfurococcales
TAGG_RS05300	984144..985145	+	GCF_000092185.1	NC_014160.1	WP_013129921_1		arCOG00636	O	HypE	Carbamoyl dehydratase HypE (hydrogenase maturation factor)	Thermosphaera_aggregans_DSM_11486	Desulfurococcales
TAGG_RS05305	985163..985696	+	GCF_000092185.1	NC_014160.1	WP_013129922_1		arCOG07462	S	-	Uncharacterized protein	Thermosphaera_aggregans_DSM_11486	Desulfurococcales
TAGG_RS05310	985702..986346	-	GCF_000092185.1	NC_014160.1	WP_013129923_1	+	arCOG00452	D	ESCRTIII	Archaeal division protein CdvB, Snf7/Vps24/ESCRT-III family	Thermosphaera_aggregans_DSM_11486	Desulfurococcales
TAGG_RS05315	986514..986825	+	GCF_000092185.1	NC_014160.1	WP_013129924_1		arCOG05995	S	-	Uncharacterized protein	Thermosphaera_aggregans_DSM_11486	Desulfurococcales
TAGG_RS05320	986938..987258	+	GCF_000092185.1	NC_014160.1	WP_013129925_1		arCOG04231	P	CutA	Uncharacterized protein involved in tolerance to divalent cations	Thermosphaera_aggregans_DSM_11486	Desulfurococcales
TAGG_RS05325	987432..988085	-	GCF_000092185.1	NC_014160.1	WP_013129927_1		arCOG04202	F	Gch31	Archaeal GTP cyclohydrolase III	Thermosphaera_aggregans_DSM_11486	Desulfurococcales
TAGG_RS05330	988178..989992	+	GCF_000092185.1	NC_014160.1	WP_013129928_1		arCOG00057	M	GlmS	Glucosamine 6-phosphate synthetase	Thermosphaera_aggregans_DSM_11486	Desulfurococcales
TAGG_RS05335	990159..991265	+	GCF_000092185.1	NC_014160.1	WP_013129929_1		arCOG01887	J	TrpS	Tryptophanyl-tRNA synthetase	Thermosphaera_aggregans_DSM_11486	Desulfurococcales
===	METIN_RS02405	17	GCF_000092305.1	NC_014122.1							Methanocaldococcus_infernus_ME	Methanococci
METIN_RS02380	431166..431738	-	GCF_000092305.1	NC_014122.1	WP_013099894_1		arCOG04458	R	-	Uncharacterized protein of DIM6/NTAB family	Methanocaldococcus_infernus_ME	Methanococci
METIN_RS02385	431738..432958	-	GCF_000092305.1	NC_014122.1	WP_013099895_1		arCOG00404	J	HisS	Histidyl-tRNA synthetase	Methanocaldococcus_infernus_ME	Methanococci
METIN_RS02390	432955..434004	-	GCF_000092305.1	NC_014122.1	WP_013099896_1		arCOG01958	P	Kch	Kef-type K+ transport system, predicted NAD-binding component	Methanocaldococcus_infernus_ME	Methanococci
METIN_RS02395	434010..434249	-	GCF_000092305.1	NC_014122.1	WP_013099897_1		arCOG03076	P	-	Predicted subunit of the Multisubunit Na+/H+ antiporter	Methanocaldococcus_infernus_ME	Methanococci
METIN_RS02400	434256..434942	-	GCF_000092305.1	NC_014122.1	WP_013099898_1		arCOG00952	O	PflA	Pyruvate-formate lyase-activating enzyme	Methanocaldococcus_infernus_ME	Methanococci
METIN_RS02405	434953..437190	-	GCF_000092305.1	NC_014122.1	WP_013099899_1	+	arCOG03682	T	SPS1	Membrane associated serine/threonine protein kinase	Methanocaldococcus_infernus_ME	Methanococci
METIN_RS02410	437159..438352	-	GCF_000092305.1	NC_014122.1	WP_013099900_1	+	arCOG01307	D	Vps4	Cell division ATPase of the AAA+ class, ESCRT system component	Methanocaldococcus_infernus_ME	Methanococci
METIN_RS02415	438391..438990	-	GCF_000092305.1	NC_014122.1	WP_048203514_1	+	arCOG09749	D	-	Snf7 family protein	Methanocaldococcus_infernus_ME	Methanococci
METIN_RS02420	438999..440012	-	GCF_000092305.1	NC_014122.1	WP_013099902_1		arCOG03407	R	-	AAA+ superfamily ATPase	Methanocaldococcus_infernus_ME	Methanococci
METIN_RS02425	440066..440686	-	GCF_000092305.1	NC_014122.1	WP_013099903_1	+	arCOG09747	D	-	Snf7 family protein	Methanocaldococcus_infernus_ME	Methanococci
METIN_RS02430	440707..442419	-	GCF_000092305.1	NC_014122.1	WP_013099904_1	+	arCOG09748	R	-	ESCRT system protein, contains C-terminal wHTH domain	Methanocaldococcus_infernus_ME	Methanococci
METIN_RS02435	442403..442918	-	GCF_000092305.1	NC_014122.1	WP_013099905_1	+	arCOG08177	R	-	ESCRT system protein, contains inactivated Cas2 and TBD (DUF3568) domains	Methanocaldococcus_infernus_ME	Methanococci
METIN_RS02440	443161..444504	-	GCF_000092305.1	NC_014122.1	WP_013099906_1		arCOG01252	C	PutA	Lactaldehyde dehydrogenase, Succinate semialdehyde dehydrogenase, a-ketoglutarate semialdehyde dehydrogenase or other NAD-dependent aldehyde dehydrogenase	Methanocaldococcus_infernus_ME	Methanococci
METIN_RS02445	444611..447142	+	GCF_000092305.1	NC_014122.1	WP_048203320_1		arCOG05057	N	-	Predicted component of type IV pili like system	Methanocaldococcus_infernus_ME	Methanococci
METIN_RS02450	447146..447481	+	GCF_000092305.1	NC_014122.1	WP_013099908_1		arCOG03422	K	EarA	Transcriptional activator of archaellum, contains HTH domain	Methanocaldococcus_infernus_ME	Methanococci
METIN_RS02455	447484..448581	+	GCF_000092305.1	NC_014122.1	WP_013099909_1		arCOG05058	Q	-	SAM-dependent methyltransferase with N-terminal dimerization domain	Methanocaldococcus_infernus_ME	Methanococci
METIN_RS02460	448578..450746	-	GCF_000092305.1	NC_014122.1	WP_013099910_1		arCOG00641	F	PurL	Phosphoribosylformylglycinamidine (FGAM) synthase, synthetase domain	Methanocaldococcus_infernus_ME	Methanococci
===	SHELL_RS01615	11	GCF_000092465.1	NC_014205.1							Staphylothermus_hellenicus_DSM_12710	Desulfurococcales
SHELL_RS01590	282154..283425	-	GCF_000092465.1	NC_014205.1	WP_013142648_1		arCOG12406	S	-	Uncharacterized protein	Staphylothermus_hellenicus_DSM_12710	Desulfurococcales
SHELL_RS01595	283649..283876	+	GCF_000092465.1	NC_014205.1	WP_013142649_1		arCOG04231	P	CutA	Uncharacterized protein involved in tolerance to divalent cations	Staphylothermus_hellenicus_DSM_12710	Desulfurococcales
SHELL_RS01600	284164..285165	+	GCF_000092465.1	NC_014205.1	WP_013142651_1		arCOG04197	X	-	Transposase related protein	Staphylothermus_hellenicus_DSM_12710	Desulfurococcales
SHELL_RS01605	285354..285662	-	GCF_000092465.1	NC_014205.1	WP_013142652_1		arCOG05995	S	-	Uncharacterized protein	Staphylothermus_hellenicus_DSM_12710	Desulfurococcales
SHELL_RS01610	285670..286014	-	GCF_000092465.1	NC_014205.1	WP_013142653_1		arCOG04267	S	-	Uncharacterized protein	Staphylothermus_hellenicus_DSM_12710	Desulfurococcales
SHELL_RS01615	286158..286796	+	GCF_000092465.1	NC_014205.1	WP_013142654_1	+	arCOG00452	D	ESCRTIII	Archaeal division protein CdvB, Snf7/Vps24/ESCRT-III family	Staphylothermus_hellenicus_DSM_12710	Desulfurococcales
SHELL_RS01620	286845..287369	-	GCF_000092465.1	NC_014205.1	WP_013142655_1		arCOG07462	S	-	Uncharacterized protein	Staphylothermus_hellenicus_DSM_12710	Desulfurococcales
SHELL_RS01625	287429..288388	-	GCF_000092465.1	NC_014205.1	WP_052833708_1		arCOG00636	O	HypE	Carbamoyl dehydratase HypE (hydrogenase maturation factor)	Staphylothermus_hellenicus_DSM_12710	Desulfurococcales
SHELL_RS01630	288757..288987	+	GCF_000092465.1	NC_014205.1	WP_013142658_1						Staphylothermus_hellenicus_DSM_12710	Desulfurococcales
SHELL_RS01635	288991..289851	-	GCF_000092465.1	NC_014205.1	WP_052833588_1		arCOG00893	R	-	Predicted metal-dependent hydrolase (urease superfamily)	Staphylothermus_hellenicus_DSM_12710	Desulfurococcales
SHELL_RS01640	289998..290717	+	GCF_000092465.1	NC_014205.1	WP_013142660_1		arCOG01531	K	-	Transcriptional regulator, contains N-terminal RHH domain	Staphylothermus_hellenicus_DSM_12710	Desulfurococcales
===	SHELL_RS02415	24	GCF_000092465.1	NC_014205.1							Staphylothermus_hellenicus_DSM_12710	Desulfurococcales
SHELL_RS02390	434353..434808	-	GCF_000092465.1	NC_014205.1	WP_013142807_1		arCOG06028	V	VapC	PIN domain containing protein	Staphylothermus_hellenicus_DSM_12710	Desulfurococcales
SHELL_RS02395	434777..435028	-	GCF_000092465.1	NC_014205.1	WP_013142808_1		arCOG00820	V	AbrB	AbrB family transcriptional regulator	Staphylothermus_hellenicus_DSM_12710	Desulfurococcales
SHELL_RS02400	436103..436507	+	GCF_000092465.1	NC_014205.1	WP_013142809_1		arCOG03654	E	PotE	Amino acid transporter	Staphylothermus_hellenicus_DSM_12710	Desulfurococcales
SHELL_RS02405	436529..436864	+	GCF_000092465.1	NC_014205.1	WP_013142810_1						Staphylothermus_hellenicus_DSM_12710	Desulfurococcales
SHELL_RS02410	436908..437129	+	GCF_000092465.1	NC_014205.1	WP_013142811_1						Staphylothermus_hellenicus_DSM_12710	Desulfurococcales
SHELL_RS02415	437151..438731	+	GCF_000092465.1	NC_014205.1	WP_013142812_1	+	arCOG03682	T	SPS1	Membrane associated serine/threonine protein kinase	Staphylothermus_hellenicus_DSM_12710	Desulfurococcales
SHELL_RS02420	439026..440297	-	GCF_000092465.1	NC_014205.1	WP_013142813_1	+	arCOG01307	D	Vps4	Cell division ATPase of the AAA+ class, ESCRT system component	Staphylothermus_hellenicus_DSM_12710	Desulfurococcales
SHELL_RS02425	440324..440944	-	GCF_000092465.1	NC_014205.1	WP_013142814_1		arCOG01695	JO	RqcH	Ribosome quality control (RQC) protein RqcH, Rqc2/NEMF/Tae2 family, contains fibronectin-(FbpA) and RNA- (NFACT) binding domains	Staphylothermus_hellenicus_DSM_12710	Desulfurococcales
SHELL_RS02430	440950..441579	-	GCF_000092465.1	NC_014205.1	WP_013142815_1						Staphylothermus_hellenicus_DSM_12710	Desulfurococcales
SHELL_RS02435	441740..442402	+	GCF_000092465.1	NC_014205.1	WP_052833598_1						Staphylothermus_hellenicus_DSM_12710	Desulfurococcales
SHELL_RS02440	442427..443476	-	GCF_000092465.1	NC_014205.1	WP_013142817_1		arCOG02209	M	AglR	MATE family membrane protein, Rfbx family, flippase	Staphylothermus_hellenicus_DSM_12710	Desulfurococcales
SHELL_RS02445	443495..444391	-	GCF_000092465.1	NC_014205.1	WP_013142818_1						Staphylothermus_hellenicus_DSM_12710	Desulfurococcales
SHELL_RS02450	444571..446463	+	GCF_000092465.1	NC_014205.1	WP_013142819_1	+	arCOG09748	R	-	ESCRT system protein, contains C-terminal wHTH domain	Staphylothermus_hellenicus_DSM_12710	Desulfurococcales
SHELL_RS02455	446475..449312	+	GCF_000092465.1	NC_014205.1	WP_013142820_1	+	arCOG03682	T	SPS1	Membrane associated serine/threonine protein kinase	Staphylothermus_hellenicus_DSM_12710	Desulfurococcales
SHELL_RS02460	450145..452262	+	GCF_000092465.1	NC_014205.1	WP_013142822_1		arCOG13744	S	-	Uncharacterized membrane protein	Staphylothermus_hellenicus_DSM_12710	Desulfurococcales
SHELL_RS02465	452262..452993	+	GCF_000092465.1	NC_014205.1	WP_013142823_1		arCOG02471	R	-	Secreted protein with beta-propeller repeat domain, some may containg GTA family glycosyltransferase	Staphylothermus_hellenicus_DSM_12710	Desulfurococcales
SHELL_RS02470	453013..453495	+	GCF_000092465.1	NC_014205.1	WP_013142824_1		arCOG01917	S	-	Zn-ribbon domain containing protein	Staphylothermus_hellenicus_DSM_12710	Desulfurococcales
SHELL_RS02475	453793..454224	-	GCF_000092465.1	NC_014205.1	WP_013142825_1						Staphylothermus_hellenicus_DSM_12710	Desulfurococcales
SHELL_RS02480	454246..456078	-	GCF_000092465.1	NC_014205.1	WP_013142826_1	+	arCOG03682	T	SPS1	Membrane associated serine/threonine protein kinase	Staphylothermus_hellenicus_DSM_12710	Desulfurococcales
SHELL_RS02485	456054..456428	-	GCF_000092465.1	NC_014205.1	WP_013142827_1						Staphylothermus_hellenicus_DSM_12710	Desulfurococcales
SHELL_RS02490	456533..456721	-	GCF_000092465.1	NC_014205.1	WP_052833599_1						Staphylothermus_hellenicus_DSM_12710	Desulfurococcales
SHELL_RS02495	457424..457606	-	GCF_000092465.1	NC_014205.1	WP_052833600_1						Staphylothermus_hellenicus_DSM_12710	Desulfurococcales
SHELL_RS02500	457710..458846	+	GCF_000092465.1	NC_014205.1	WP_052833601_1						Staphylothermus_hellenicus_DSM_12710	Desulfurococcales
SHELL_RS02505	459262..459489	-	GCF_000092465.1	NC_014205.1	WP_013142831_1		arCOG02218	V	-	RHH/CopG DNA binding protein	Staphylothermus_hellenicus_DSM_12710	Desulfurococcales
===	SHELL_RS02945	11	GCF_000092465.1	NC_014205.1							Staphylothermus_hellenicus_DSM_12710	Desulfurococcales
SHELL_RS02920	543601..544674	-	GCF_000092465.1	NC_014205.1	WP_013142914_1		arCOG00912	E	ArgF	Ornithine carbamoyltransferase	Staphylothermus_hellenicus_DSM_12710	Desulfurococcales
SHELL_RS02925	545143..546630	+	GCF_000092465.1	NC_014205.1	WP_013142916_1		arCOG07331	R	-	Uncharacterized protein	Staphylothermus_hellenicus_DSM_12710	Desulfurococcales
SHELL_RS02930	546627..547820	+	GCF_000092465.1	NC_014205.1	WP_052833610_1		arCOG00130	G	-	MFS family permease	Staphylothermus_hellenicus_DSM_12710	Desulfurococcales
SHELL_RS02935	547822..548766	+	GCF_000092465.1	NC_014205.1	WP_013142918_1		arCOG00912	E	ArgF	Ornithine carbamoyltransferase	Staphylothermus_hellenicus_DSM_12710	Desulfurococcales
SHELL_RS02940	548880..551285	+	GCF_000092465.1	NC_014205.1	WP_013142919_1		arCOG02044	M	AglB	Oligosaccharyltransferase membrane subunit	Staphylothermus_hellenicus_DSM_12710	Desulfurococcales
SHELL_RS02945	551360..551920	+	GCF_000092465.1	NC_014205.1	WP_013142920_1	+	arCOG00454	D	ESCRTIII	Archaeal division protein CdvB, Snf7/Vps24/ESCRT-III family	Staphylothermus_hellenicus_DSM_12710	Desulfurococcales
SHELL_RS02950	551925..552602	-	GCF_000092465.1	NC_014205.1	WP_013142921_1		arCOG08834	S	-	Uncharacterized protein	Staphylothermus_hellenicus_DSM_12710	Desulfurococcales
SHELL_RS02955	552759..553622	-	GCF_000092465.1	NC_014205.1	WP_013142922_1		arCOG00585	O	Mrp	Fe-S cluster carrier ATPase, Mrp/ApbC/NBP35 family	Staphylothermus_hellenicus_DSM_12710	Desulfurococcales
SHELL_RS02960	553781..554983	+	GCF_000092465.1	NC_014205.1	WP_013142923_1		arCOG00624	P	MgtE2	Permease, similar to cation transporter	Staphylothermus_hellenicus_DSM_12710	Desulfurococcales
SHELL_RS02965	555071..556027	+	GCF_000092465.1	NC_014205.1	WP_013142924_1		arCOG01028	I	ERG12	Mevalonate kinase	Staphylothermus_hellenicus_DSM_12710	Desulfurococcales
SHELL_RS02970	556103..556555	+	GCF_000092465.1	NC_014205.1	WP_013142925_1		arCOG05941	S	-	Uncharacterized protein	Staphylothermus_hellenicus_DSM_12710	Desulfurococcales
===	SHELL_RS05685	13	GCF_000092465.1	NC_014205.1							Staphylothermus_hellenicus_DSM_12710	Desulfurococcales
SHELL_RS05660	1130581..1131447	+	GCF_000092465.1	NC_014205.1	WP_013143466_1		arCOG01895	G	IolE	Sugar phosphate isomerase/epimerase	Staphylothermus_hellenicus_DSM_12710	Desulfurococcales
SHELL_RS05665	1131423..1132157	+	GCF_000092465.1	NC_014205.1	WP_013143467_1		arCOG04121	L	RnhB	Ribonuclease HII	Staphylothermus_hellenicus_DSM_12710	Desulfurococcales
SHELL_RS05670	1132135..1133304	+	GCF_000092465.1	NC_014205.1	WP_013143468_1		arCOG00358	J	DRG	Ribosome-interacting GTPase 1	Staphylothermus_hellenicus_DSM_12710	Desulfurococcales
SHELL_RS05675	1133334..1133744	-	GCF_000092465.1	NC_014205.1	WP_013143469_1		arCOG01840	O	IbpA	Molecular chaperone (HSP20 family)	Staphylothermus_hellenicus_DSM_12710	Desulfurococcales
SHELL_RS05680	1133756..1134562	-	GCF_000092465.1	NC_014205.1	WP_013143470_1		arCOG00347	O	PbaA	20S proteasome assembly factor, ATP-grasp superfamily enzyme	Staphylothermus_hellenicus_DSM_12710	Desulfurococcales
SHELL_RS05685	1134822..1135961	-	GCF_000092465.1	NC_014205.1	WP_013143471_1	+	arCOG01307	D	Vps4	Cell division ATPase of the AAA+ class, ESCRT system component	Staphylothermus_hellenicus_DSM_12710	Desulfurococcales
SHELL_RS05690	1136011..1136796	-	GCF_000092465.1	NC_014205.1	WP_013143472_1	+	arCOG00453	D	ESCRTIII	Archaeal division protein CdvB, Snf7/Vps24/ESCRT-III family	Staphylothermus_hellenicus_DSM_12710	Desulfurococcales
SHELL_RS05695	1136913..1137605	-	GCF_000092465.1	NC_014205.1	WP_013143473_1	+	arCOG04054	D	-	Archaeal division protein CdvA, a component of ESCRT division and membrane remodelling system	Staphylothermus_hellenicus_DSM_12710	Desulfurococcales
SHELL_RS05700	1138009..1138254	+	GCF_000092465.1	NC_014205.1	WP_052833651_1		arCOG08885	S	-	Uncharacterized membrane protein	Staphylothermus_hellenicus_DSM_12710	Desulfurococcales
SHELL_RS05705	1138290..1139609	-	GCF_000092465.1	NC_014205.1	WP_013143475_1		arCOG01169	G	Eno	Enolase	Staphylothermus_hellenicus_DSM_12710	Desulfurococcales
SHELL_RS05710	1139642..1139980	+	GCF_000092465.1	NC_014205.1	WP_052833652_1						Staphylothermus_hellenicus_DSM_12710	Desulfurococcales
SHELL_RS05715	1139970..1140290	+	GCF_000092465.1	NC_014205.1	WP_013143477_1		arCOG04323	S	-	Zn-finger protein	Staphylothermus_hellenicus_DSM_12710	Desulfurococcales
SHELL_RS05720	1140277..1140768	+	GCF_000092465.1	NC_014205.1	WP_013143478_1		arCOG01739	U	LepB	Signal peptidase I	Staphylothermus_hellenicus_DSM_12710	Desulfurococcales
===	ASAC_RS01430	11	GCF_000144915.1	NC_014374.1							Acidilobus_saccharovorans_345-15	Acidilobales
ASAC_RS01405	269422..270222	-	GCF_000144915.1	NC_014374.1	WP_013266191_1		arCOG04262	H	-	Phosphopantothenate synthetase	Acidilobus_saccharovorans_345-15	Acidilobales
ASAC_RS01410	270227..271066	-	GCF_000144915.1	NC_014374.1	WP_048812717_1		arCOG04263	H	-	Pantoate kinase	Acidilobus_saccharovorans_345-15	Acidilobales
ASAC_RS01415	271104..271940	-	GCF_000144915.1	NC_014374.1	WP_013266193_1		arCOG00069	H	NadE	NH3-dependent NAD+ synthetase	Acidilobus_saccharovorans_345-15	Acidilobales
ASAC_RS01420	272051..273292	-	GCF_000144915.1	NC_014374.1	WP_013266194_1		arCOG01704	H	Dfp	Phosphopantothenoylcysteine synthetase/decarboxylase	Acidilobus_saccharovorans_345-15	Acidilobales
ASAC_RS01425	273387..273977	+	GCF_000144915.1	NC_014374.1	WP_013266195_1		arCOG00833	R	RimI	Acetyltransferase (GNAT) family	Acidilobus_saccharovorans_345-15	Acidilobales
ASAC_RS01430	274113..274508	-	GCF_000144915.1	NC_014374.1	WP_048812718_1	+	arCOG00452	D	ESCRTIII	Archaeal division protein CdvB, Snf7/Vps24/ESCRT-III family	Acidilobus_saccharovorans_345-15	Acidilobales
ASAC_RS01435	274710..277028	-	GCF_000144915.1	NC_014374.1	WP_048812719_1		arCOG02044	M	AglB	Oligosaccharyltransferase membrane subunit	Acidilobus_saccharovorans_345-15	Acidilobales
ASAC_RS01440	277286..278392	+	GCF_000144915.1	NC_014374.1	WP_048812943_1		arCOG01742	J	eRF1	Peptide chain release factor eRF1	Acidilobus_saccharovorans_345-15	Acidilobales
ASAC_RS01445	278413..278925	-	GCF_000144915.1	NC_014374.1	WP_013266199_1		arCOG00972	H	NadR	Nicotinamide mononucleotide adenylyltransferase	Acidilobus_saccharovorans_345-15	Acidilobales
ASAC_RS01450	279007..279639	+	GCF_000144915.1	NC_014374.1	WP_013266200_1		arCOG00614	R	SpoIVFB	Zn-dependent protease	Acidilobus_saccharovorans_345-15	Acidilobales
ASAC_RS01455	279754..280059	+	GCF_000144915.1	NC_014374.1	WP_013266201_1		arCOG04266	S	-	Uncharacterized protein	Acidilobus_saccharovorans_345-15	Acidilobales
===	ASAC_RS04800	12	GCF_000144915.1	NC_014374.1							Acidilobus_saccharovorans_345-15	Acidilobales
ASAC_RS04775	955299..955478	-	GCF_000144915.1	NC_014374.1	WP_013266864_1		arCOG02204	U	Sss1	Preprotein translocase subunit Sss1	Acidilobus_saccharovorans_345-15	Acidilobales
ASAC_RS04780	955513..956232	-	GCF_000144915.1	NC_014374.1	WP_013266865_1		arCOG01336	S	AMMECR1	Uncharacterized protein	Acidilobus_saccharovorans_345-15	Acidilobales
ASAC_RS04785	956377..956610	+	GCF_000144915.1	NC_014374.1	WP_048812815_1		arCOG06088	S	-	Zn finger protein	Acidilobus_saccharovorans_345-15	Acidilobales
ASAC_RS04790	956582..957394	-	GCF_000144915.1	NC_014374.1	WP_083774054_1		arCOG00929	L	Nfi	Deoxyinosine 3'endonuclease (endonuclease V)	Acidilobus_saccharovorans_345-15	Acidilobales
ASAC_RS04795	957378..958001	-	GCF_000144915.1	NC_014374.1	WP_013266868_1		arCOG00970	O	PRE1	20S proteasome, beta subunit	Acidilobus_saccharovorans_345-15	Acidilobales
ASAC_RS04800	958136..958936	+	GCF_000144915.1	NC_014374.1	WP_013266869_1	+	arCOG00453	D	ESCRTIII	Archaeal division protein CdvB, Snf7/Vps24/ESCRT-III family	Acidilobus_saccharovorans_345-15	Acidilobales
ASAC_RS04805	958996..960153	+	GCF_000144915.1	NC_014374.1	WP_013266870_1	+	arCOG01307	D	Vps4	Cell division ATPase of the AAA+ class, ESCRT system component	Acidilobus_saccharovorans_345-15	Acidilobales
ASAC_RS04810	960157..961035	-	GCF_000144915.1	NC_014374.1	WP_013266871_1		arCOG00054	R	-	Predicted archaeal methyltransferase	Acidilobus_saccharovorans_345-15	Acidilobales
ASAC_RS04815	961035..962591	-	GCF_000144915.1	NC_014374.1	WP_013266872_1		arCOG00280	L	-	HerA helicase	Acidilobus_saccharovorans_345-15	Acidilobales
ASAC_RS04820	962605..963813	-	GCF_000144915.1	NC_014374.1	WP_013266873_1		arCOG00367	L	-	NurA 5'-3' nuclease	Acidilobus_saccharovorans_345-15	Acidilobales
ASAC_RS04825	963815..966553	-	GCF_000144915.1	NC_014374.1	WP_013266874_1		arCOG00368	L	SbcC	ATPase involved in DNA repair, SbcC	Acidilobus_saccharovorans_345-15	Acidilobales
ASAC_RS04830	966550..967797	-	GCF_000144915.1	NC_014374.1	WP_048812816_1		arCOG00397	L	SbcD	DNA repair exonuclease, SbcD	Acidilobus_saccharovorans_345-15	Acidilobales
===	ASAC_RS06285	12	GCF_000144915.1	NC_014374.1							Acidilobus_saccharovorans_345-15	Acidilobales
ASAC_RS06255	1216178..1216636	-	GCF_000144915.1	NC_014374.1	WP_048812867_1		arCOG13729	S	-	Uncharacterized protein	Acidilobus_saccharovorans_345-15	Acidilobales
ASAC_RS06260	1216823..1218121	+	GCF_000144915.1	NC_014374.1	WP_048813028_1		arCOG00070	E	GlyA	Glycine/serine hydroxymethyltransferase	Acidilobus_saccharovorans_345-15	Acidilobales
ASAC_RS06265	1218333..1219274	+	GCF_000144915.1	NC_014374.1	WP_013267153_1		arCOG00181	E	DppD	ABC-type dipeptide/oligopeptide/nickel transport system, ATPase component	Acidilobus_saccharovorans_345-15	Acidilobales
ASAC_RS06270	1219287..1220261	+	GCF_000144915.1	NC_014374.1	WP_013267154_1		arCOG00184	E	AppF	ABC-type oligopeptide transport system, ATPase component	Acidilobus_saccharovorans_345-15	Acidilobales
ASAC_RS06275	1220277..1220534	+	GCF_000144915.1	NC_014374.1	WP_048812868_1		arCOG08395	S	-	Uncharacterized membrane protein	Acidilobus_saccharovorans_345-15	Acidilobales
ASAC_RS06285	1220744..1221463	-	GCF_000144915.1	NC_014374.1	WP_013267156_1	+	arCOG04054	D	-	Archaeal division protein CdvA, a component of ESCRT division and membrane remodelling system	Acidilobus_saccharovorans_345-15	Acidilobales
ASAC_RS06290	1221587..1222267	+	GCF_000144915.1	NC_014374.1	WP_013267157_1	+	arCOG00452	D	ESCRTIII	Archaeal division protein CdvB, Snf7/Vps24/ESCRT-III family	Acidilobus_saccharovorans_345-15	Acidilobales
ASAC_RS06295	1222406..1223131	+	GCF_000144915.1	NC_014374.1	WP_013267158_1		arCOG02037	K	-	Sugar-specific transcriptional regulator TrmB	Acidilobus_saccharovorans_345-15	Acidilobales
ASAC_RS06300	1223282..1226899	+	GCF_000144915.1	NC_014374.1	WP_013267159_1		arCOG01526	L	TopG2	Reverse gyrase	Acidilobus_saccharovorans_345-15	Acidilobales
ASAC_RS06305	1226885..1227748	-	GCF_000144915.1	NC_014374.1	WP_013267160_1		arCOG00584	H	PanB	Ketopantoate hydroxymethyltransferase	Acidilobus_saccharovorans_345-15	Acidilobales
ASAC_RS06310	1227709..1228635	-	GCF_000144915.1	NC_014374.1	WP_013267161_1		arCOG04139	H	ApbA	Ketopantoate reductase	Acidilobus_saccharovorans_345-15	Acidilobales
ASAC_RS06315	1228770..1229036	+	GCF_000144915.1	NC_014374.1	WP_013267162_1		arCOG01753	K	Ssh10b	Archaeal DNA-binding protein Alba	Acidilobus_saccharovorans_345-15	Acidilobales
===	VDIS_RS08530	11	GCF_000148385.1	NC_014537.1							Vulcanisaeta_distributa_DSM_14429	Thermoproteales
VDIS_RS08505	1634205..1635044	-	GCF_000148385.1	NC_014537.1	WP_013336824_1		arCOG04410	R	-	Predicted ATP-grasp domain fused to redox center	Vulcanisaeta_distributa_DSM_14429	Thermoproteales
VDIS_RS08510	1635168..1636022	+	GCF_000148385.1	NC_014537.1	WP_013336825_1		arCOG01125	J	GCD2	Translation initiation factor 2B subunit, eIF-2B alpha/beta/delta family	Vulcanisaeta_distributa_DSM_14429	Thermoproteales
VDIS_RS08515	1636024..1636461	+	GCF_000148385.1	NC_014537.1	WP_052885811_1		arCOG02584	R	-	Fe-S-cluster containining protein	Vulcanisaeta_distributa_DSM_14429	Thermoproteales
VDIS_RS08520	1636501..1637721	+	GCF_000148385.1	NC_014537.1	WP_013336827_1		arCOG00118	M	WecE	Predicted pyridoxal phosphate-dependent enzyme apparently involved in regulation of cell wall biogenesis	Vulcanisaeta_distributa_DSM_14429	Thermoproteales
VDIS_RS08525	1637780..1637971	-	GCF_000148385.1	NC_014537.1	WP_013336828_1		arCOG04114	L	-	Chromatin protein Cren7	Vulcanisaeta_distributa_DSM_14429	Thermoproteales
VDIS_RS08530	1638230..1638892	+	GCF_000148385.1	NC_014537.1	WP_013336829_1	+	arCOG04054	D	-	Archaeal division protein CdvA, a component of ESCRT division and membrane remodelling system	Vulcanisaeta_distributa_DSM_14429	Thermoproteales
VDIS_RS08535	1638905..1639117	-	GCF_000148385.1	NC_014537.1	WP_013336830_1		arCOG08093	S	-	Zn finger protein	Vulcanisaeta_distributa_DSM_14429	Thermoproteales
VDIS_RS08540	1639164..1640057	-	GCF_000148385.1	NC_014537.1	WP_013336831_1		arCOG01589	H	RimK	Glutathione synthase/glutaminyl transferase/alpha-L-glutamate ligase	Vulcanisaeta_distributa_DSM_14429	Thermoproteales
VDIS_RS08545	1640138..1640698	-	GCF_000148385.1	NC_014537.1	WP_013336832_1		arCOG13879	S	-	Uncharacterized membrane protein	Vulcanisaeta_distributa_DSM_14429	Thermoproteales
VDIS_RS08550	1640715..1640930	-	GCF_000148385.1	NC_014537.1	WP_013336833_1		arCOG10122	S	-	Zn finger protein	Vulcanisaeta_distributa_DSM_14429	Thermoproteales
VDIS_RS08555	1641036..1641251	+	GCF_000148385.1	NC_014537.1	WP_013336834_1		arCOG10102	S	-	C2H2 type zinc-finger protein	Vulcanisaeta_distributa_DSM_14429	Thermoproteales
===	TAM4_RS01425	30	GCF_000151205.2	NC_016051.1							Thermococcus_sp_AM4	Thermococci
TAM4_RS01400	242561..243352	+	GCF_000151205.2	NC_016051.1	WP_014121445_1		arCOG00062	C	YafV	Omega-amidase YafV/Nit2, hydrolyzes a-ketoglutaramate	Thermococcus_sp_AM4	Thermococci
TAM4_RS01405	243340..244110	-	GCF_000151205.2	NC_016051.1	WP_014121446_1		arCOG01790	R	-	SAM-dependent methyltransferase	Thermococcus_sp_AM4	Thermococci
TAM4_RS01410	244149..245309	-	GCF_000151205.2	NC_016051.1	WP_014121447_1		arCOG00755	E	DadA	Glycine/D-amino acid oxidase (deaminating)	Thermococcus_sp_AM4	Thermococci
TAM4_RS01415	245312..246790	-	GCF_000151205.2	NC_016051.1	WP_014121448_1		arCOG01299	R	HcaD	NAD(FAD)-dependent dehydrogenase	Thermococcus_sp_AM4	Thermococci
TAM4_RS01420	247128..249398	-	GCF_000151205.2	NC_016051.1	WP_014121449_1		arCOG10035	S	-	Uncharacterized protein	Thermococcus_sp_AM4	Thermococci
TAM4_RS01425	249624..250769	-	GCF_000151205.2	NC_016051.1	WP_014121450_1	+	arCOG01307	D	Vps4	Cell division ATPase of the AAA+ class, ESCRT system component	Thermococcus_sp_AM4	Thermococci
TAM4_RS01430	250771..251337	-	GCF_000151205.2	NC_016051.1	WP_014121451_1	+	arCOG07402	D	-	Predicted cell division protein, ESCRT-III/Snf7 family	Thermococcus_sp_AM4	Thermococci
TAM4_RS11570	251342..255400	-	GCF_000151205.2	NC_016051.1	WP_083820395_1	+	arCOG03682	T	SPS1	Membrane associated serine/threonine protein kinase	Thermococcus_sp_AM4	Thermococci
TAM4_RS01445	255455..259114	-	GCF_000151205.2	NC_016051.1	WP_083820396_1		arCOG02491	S	-	WD40 repeats containing protein	Thermococcus_sp_AM4	Thermococci
TAM4_RS01450	259080..260285	-	GCF_000151205.2	NC_016051.1	WP_014121457_1	+	arCOG01307	D	Vps4	Cell division ATPase of the AAA+ class, ESCRT system component	Thermococcus_sp_AM4	Thermococci
TAM4_RS01455	260338..263205	-	GCF_000151205.2	NC_016051.1	WP_048149655_1	+	arCOG03682	T	SPS1	Membrane associated serine/threonine protein kinase	Thermococcus_sp_AM4	Thermococci
TAM4_RS01460	263205..263972	-	GCF_000151205.2	NC_016051.1	WP_014121459_1		arCOG10067	V	-	Minimal nucleotidyltransferase family protein	Thermococcus_sp_AM4	Thermococci
TAM4_RS01465	263959..264522	-	GCF_000151205.2	NC_016051.1	WP_014121460_1		arCOG04056	K	ArsR	Transcriptional regulator containing HTH domain, ArsR family	Thermococcus_sp_AM4	Thermococci
TAM4_RS01470	264717..266057	-	GCF_000151205.2	NC_016051.1	WP_014121461_1		arCOG03296	K	-	Predicted transcriptional regulator containing an HTH domain and diverged ATP-binding domain (Schlafen-like)	Thermococcus_sp_AM4	Thermococci
TAM4_RS01475	266054..267232	-	GCF_000151205.2	NC_016051.1	WP_083820438_1	+	arCOG03682	T	SPS1	Membrane associated serine/threonine protein kinase	Thermococcus_sp_AM4	Thermococci
TAM4_RS01485	270418..272034	-	GCF_000151205.2	NC_016051.1	WP_014121464_1	+	arCOG03682	T	SPS1	Membrane associated serine/threonine protein kinase	Thermococcus_sp_AM4	Thermococci
TAM4_RS11485	272092..274683	-	GCF_000151205.2	NC_016051.1	WP_014121465_1	+				PP2C-type Ser/Thr phosphatase fused to coiled-coil domain	Thermococcus_sp_AM4	Thermococci
TAM4_RS01495	274699..276666	-	GCF_000151205.2	NC_016051.1	WP_014121466_1	+	arCOG03682	T	SPS1	Membrane associated serine/threonine protein kinase	Thermococcus_sp_AM4	Thermococci
TAM4_RS01500	276689..277201	-	GCF_000151205.2	NC_016051.1	WP_048149668_1					Membrane protein	Thermococcus_sp_AM4	Thermococci
TAM4_RS01505	277283..277897	-	GCF_000151205.2	NC_016051.1	WP_014121468_1	+	arCOG09749	D	-	Snf7 family protein	Thermococcus_sp_AM4	Thermococci
TAM4_RS01510	277894..278493	-	GCF_000151205.2	NC_016051.1	WP_014121469_1	+	arCOG09747	D	-	Snf7 family protein	Thermococcus_sp_AM4	Thermococci
TAM4_RS01515	278495..278770	-	GCF_000151205.2	NC_016051.1	WP_048149671_1		arCOG02105	V	-	Minimal nucleotidyltransferase	Thermococcus_sp_AM4	Thermococci
TAM4_RS01520	278790..280616	-	GCF_000151205.2	NC_016051.1	WP_014121471_1	+	arCOG09748	R	-	ESCRT system protein, contains C-terminal wHTH domain	Thermococcus_sp_AM4	Thermococci
TAM4_RS01525	280618..281133	-	GCF_000151205.2	NC_016051.1	WP_014121472_1	+	arCOG08177	R	-	ESCRT system protein, contains inactivated Cas2 and TBD (DUF3568) domains	Thermococcus_sp_AM4	Thermococci
TAM4_RS01530	281469..286055	-	GCF_000151205.2	NC_016051.1	WP_083820397_1	+	arCOG03682	T	SPS1	Membrane associated serine/threonine protein kinase	Thermococcus_sp_AM4	Thermococci
TAM4_RS01540	286074..287417	-	GCF_000151205.2	NC_016051.1	WP_014121474_1		arCOG03166	V	-	AAA+ superfamily ATPase fused to HTH and RecB nuclease domains	Thermococcus_sp_AM4	Thermococci
TAM4_RS01545	287599..288807	+	GCF_000151205.2	NC_016051.1	WP_014121475_1		arCOG03167	R	-	ATPase, AAA+ superfamily fused to HTH and PD-(DE)xK endonuclease domains	Thermococcus_sp_AM4	Thermococci
TAM4_RS01550	288814..289980	-	GCF_000151205.2	NC_016051.1	WP_014121476_1		arCOG00358	J	DRG	Ribosome-interacting GTPase 1	Thermococcus_sp_AM4	Thermococci
TAM4_RS01555	290087..290557	+	GCF_000151205.2	NC_016051.1	WP_014121477_1		arCOG01580	K	-	DNA-binding transcriptional regulator, Lrp family	Thermococcus_sp_AM4	Thermococci
TAM4_RS01560	290880..291212	+	GCF_000151205.2	NC_016051.1	WP_014121478_1		arCOG02243	K	-	Transcription regulator, contains HTH domain	Thermococcus_sp_AM4	Thermococci
===	TAM4_RS11505	11	GCF_000151205.2	NC_016051.1							Thermococcus_sp_AM4	Thermococci
TAM4_RS03860	692752..693831	-	GCF_000151205.2	NC_016051.1	WP_014121933_1		arCOG04430	R	-	HD superfamily phosphohydrolase	Thermococcus_sp_AM4	Thermococci
TAM4_RS03865	693841..694104	-	GCF_000151205.2	NC_016051.1	WP_014121934_1		arCOG01665	V	RelE	Cytotoxic translational repressor of toxin-antitoxin stability system	Thermococcus_sp_AM4	Thermococci
TAM4_RS03870	694094..694276	-	GCF_000151205.2	NC_016051.1	WP_014121935_1		arCOG10064	S	-	Uncharacterized protein	Thermococcus_sp_AM4	Thermococci
TAM4_RS03875	694313..694741	-	GCF_000151205.2	NC_016051.1	WP_014121936_1		arCOG04477	S	-	Predicted metal binding protein, contains two cysteine clusters	Thermococcus_sp_AM4	Thermococci
TAM4_RS03880	694775..695815	-	GCF_000151205.2	NC_016051.1	WP_014121937_1		arCOG00982	C	GldA	Glycerol dehydrogenase or related enzyme	Thermococcus_sp_AM4	Thermococci
TAM4_RS11505	697666..699123	+	GCF_000151205.2	NC_016051.1	WP_014121938_1	+	arCOG03682	T	SPS1	Membrane associated serine/threonine protein kinase	Thermococcus_sp_AM4	Thermococci
TAM4_RS03895	699218..700474	+	GCF_000151205.2	NC_016051.1	WP_014121939_1		arCOG03167	R	-	ATPase, AAA+ superfamily fused to HTH and PD-(DE)xK endonuclease domains	Thermococcus_sp_AM4	Thermococci
TAM4_RS03900	700507..701325	+	GCF_000151205.2	NC_016051.1	WP_014121940_1		arCOG02177	S	-	Uncharacterized membrane protein	Thermococcus_sp_AM4	Thermococci
TAM4_RS03905	701322..702107	+	GCF_000151205.2	NC_016051.1	WP_014121941_1		arCOG01349	G	SuhB	Archaeal fructose-1,6-bisphosphatase or related enzyme of inositol monophosphatase family	Thermococcus_sp_AM4	Thermococci
TAM4_RS03910	702097..702720	+	GCF_000151205.2	NC_016051.1	WP_014121942_1		arCOG01768	E	GlpG	Membrane associated serine protease	Thermococcus_sp_AM4	Thermococci
TAM4_RS03915	702730..703401	+	GCF_000151205.2	NC_016051.1	WP_014121943_1		arCOG04128	F	Upp	Uracil phosphoribosyltransferase	Thermococcus_sp_AM4	Thermococci
===	TAM4_RS10680	11	GCF_000151205.2	NC_016051.1							Thermococcus_sp_AM4	Thermococci
TAM4_RS10655	1933130..1933558	-	GCF_000151205.2	NC_016051.1	WP_014123234_1		arCOG01912	O	-	Membrane protein implicated in regulation of membrane protease activity	Thermococcus_sp_AM4	Thermococci
TAM4_RS10660	1933564..1934511	-	GCF_000151205.2	NC_016051.1	WP_014123235_1		arCOG01915	O	HflC	Membrane protease subunit, stomatin/prohibitin homolog	Thermococcus_sp_AM4	Thermococci
TAM4_RS10665	1934587..1935924	-	GCF_000151205.2	NC_016051.1	WP_014123236_1		arCOG02559	M	-	Cell surface protein	Thermococcus_sp_AM4	Thermococci
TAM4_RS10670	1936033..1937928	+	GCF_000151205.2	NC_016051.1	WP_014123237_1		arCOG00073	E	CysH/DndC	PAPS reductase related enzyme fused to RNA-binding PUA domain and ferredoxin domain	Thermococcus_sp_AM4	Thermococci
TAM4_RS10675	1938059..1939357	+	GCF_000151205.2	NC_016051.1	WP_014123238_1		arCOG03167	R	-	ATPase, AAA+ superfamily fused to HTH and PD-(DE)xK endonuclease domains	Thermococcus_sp_AM4	Thermococci
TAM4_RS10680	1939399..1942215	+	GCF_000151205.2	NC_016051.1	WP_083820432_1	+	arCOG03682	T	SPS1	Membrane associated serine/threonine protein kinase	Thermococcus_sp_AM4	Thermococci
TAM4_RS10685	1942264..1942887	+	GCF_000151205.2	NC_016051.1	WP_014123240_1		arCOG02680	R	-	Uncharacterized archaeal Zn-finger protein	Thermococcus_sp_AM4	Thermococci
TAM4_RS10690	1942923..1943102	+	GCF_000151205.2	NC_016051.1	WP_014123241_1		arCOG10035	S	-	Uncharacterized protein	Thermococcus_sp_AM4	Thermococci
TAM4_RS10695	1943113..1943688	+	GCF_000151205.2	NC_016051.1	WP_048151097_1		arCOG01870	H	cbiZ	Adenosylcobinamide amidohydrolase	Thermococcus_sp_AM4	Thermococci
TAM4_RS10700	1943691..1944494	-	GCF_000151205.2	NC_016051.1	WP_014123243_1		arCOG04484	V	SdpI	Membrane protein involved in immunity to membrane toxins, DUF1648 family	Thermococcus_sp_AM4	Thermococci
TAM4_RS10705	1944491..1944847	-	GCF_000151205.2	NC_016051.1	WP_014123244_1		arCOG00001	K	-	Transcriptional regulator, PadR family	Thermococcus_sp_AM4	Thermococci
===	FACI_RS03005	11	GCF_000152265.2	NC_021592.1							Ferroplasma_acidarmanus_fer1	Thermoplasmata
FACI_RS02965	618610..618804	+	GCF_000152265.2	NC_021592.1	WP_009886634_1						Ferroplasma_acidarmanus_fer1	Thermoplasmata
FACI_RS02970	619070..620674	-	GCF_000152265.2	NC_021592.1	WP_009886635_1		arCOG01956	P	KefB	Kef-type K+ transport system, membrane component fused to CBS domains	Ferroplasma_acidarmanus_fer1	Thermoplasmata
FACI_RS02980	621105..622043	+	GCF_000152265.2	NC_021592.1	WP_009886636_1		arCOG01004	C	FmdA	Acetamidase/formamidase	Ferroplasma_acidarmanus_fer1	Thermoplasmata
FACI_RS02985	622040..623827	+	GCF_000152265.2	NC_021592.1	WP_009886637_1		arCOG01347	L	CDC9	ATP-dependent DNA ligase	Ferroplasma_acidarmanus_fer1	Thermoplasmata
FACI_RS02990	623842..624318	-	GCF_000152265.2	NC_021592.1	WP_009886638_1		arCOG01510	L	RPA1	Single-stranded DNA-binding replication protein A (RPA), large (70 kD) subunit or related ssDNA-binding protein	Ferroplasma_acidarmanus_fer1	Thermoplasmata
FACI_RS03005	624821..625213	-	GCF_000152265.2	NC_021592.1	WP_009886640_1	+	arCOG07400	D	-	Uncharacterized protein associated with Vps4/ESCRTIII system	Ferroplasma_acidarmanus_fer1	Thermoplasmata
FACI_RS03010	625244..627109	-	GCF_000152265.2	NC_021592.1	WP_009886641_1		arCOG00770	K	DinG	Rad3-related DNA helicase	Ferroplasma_acidarmanus_fer1	Thermoplasmata
FACI_RS03015	627294..628559	+	GCF_000152265.2	NC_021592.1	WP_048074034_1		arCOG00131	G	-	MFS family permease	Ferroplasma_acidarmanus_fer1	Thermoplasmata
FACI_RS03020	628550..629212	-	GCF_000152265.2	NC_021592.1	WP_009886644_1		arCOG00895	M	-	Glycosyl transferase family 2	Ferroplasma_acidarmanus_fer1	Thermoplasmata
FACI_RS03025	629246..629863	-	GCF_000152265.2	NC_021592.1	WP_009886645_1		arCOG04121	L	RnhB	Ribonuclease HII	Ferroplasma_acidarmanus_fer1	Thermoplasmata
FACI_RS03030	629919..630452	+	GCF_000152265.2	NC_021592.1	WP_009886646_1		arCOG00842	J	RimL	Acetyltransferase, RimL family	Ferroplasma_acidarmanus_fer1	Thermoplasmata
===	FACI_RS07500	15	GCF_000152265.2	NC_021592.1							Ferroplasma_acidarmanus_fer1	Thermoplasmata
FACI_RS07470	1458805..1459074	-	GCF_000152265.2	NC_021592.1	WP_009887534_1						Ferroplasma_acidarmanus_fer1	Thermoplasmata
FACI_RS07475	1459085..1459285	+	GCF_000152265.2	NC_021592.1	WP_009887535_1						Ferroplasma_acidarmanus_fer1	Thermoplasmata
FACI_RS07480	1459414..1460001	+	GCF_000152265.2	NC_021592.1	WP_009887536_1		arCOG04209	J	RPL15A	Ribosomal protein L15E	Ferroplasma_acidarmanus_fer1	Thermoplasmata
FACI_RS07490	1460123..1460728	+	GCF_000152265.2	NC_021592.1	WP_048074066_1						Ferroplasma_acidarmanus_fer1	Thermoplasmata
FACI_RS09845	1460759..1461208	+	GCF_000152265.2	NC_021592.1	WP_009887538_1		arCOG00833	R	RimI	Acetyltransferase (GNAT) family	Ferroplasma_acidarmanus_fer1	Thermoplasmata
FACI_RS07500	1461393..1462085	-	GCF_000152265.2	NC_021592.1	WP_009887540_1	+	arCOG07402	D	-	Predicted cell division protein, ESCRT-III/Snf7 family	Ferroplasma_acidarmanus_fer1	Thermoplasmata
FACI_RS07505	1462240..1462716	+	GCF_000152265.2	NC_021592.1	WP_009887541_1		arCOG07418	K	-	Predicted membrane-associated trancriptional regulator	Ferroplasma_acidarmanus_fer1	Thermoplasmata
FACI_RS07510	1462778..1463140	+	GCF_000152265.2	NC_021592.1	WP_009887542_1		arCOG03911	S	-	Uncharacterized membrane protein	Ferroplasma_acidarmanus_fer1	Thermoplasmata
FACI_RS07515	1463185..1464282	-	GCF_000152265.2	NC_021592.1	WP_009887543_1	+	arCOG01307	D	Vps4	Cell division ATPase of the AAA+ class, ESCRT system component	Ferroplasma_acidarmanus_fer1	Thermoplasmata
FACI_RS07520	1464275..1464682	-	GCF_000152265.2	NC_021592.1	WP_009887544_1	+	arCOG07400	D	-	Uncharacterized protein associated with Vps4/ESCRTIII system	Ferroplasma_acidarmanus_fer1	Thermoplasmata
FACI_RS07525	1464873..1465766	+	GCF_000152265.2	NC_021592.1	WP_009887545_1		arCOG05398	M	-	Glycosyl transferase family 2	Ferroplasma_acidarmanus_fer1	Thermoplasmata
FACI_RS07530	1465894..1466391	+	GCF_000152265.2	NC_021592.1	WP_009887546_1		arCOG00830	M	-	Sortase or related acyltransferase	Ferroplasma_acidarmanus_fer1	Thermoplasmata
FACI_RS07535	1466404..1467534	-	GCF_000152265.2	NC_021592.1	WP_009887547_1		arCOG01107	E	ArgE	Acetylornithine deacetylase/Succinyl-diaminopimelate desuccinylase or related deacylase	Ferroplasma_acidarmanus_fer1	Thermoplasmata
FACI_RS07540	1467531..1468589	-	GCF_000152265.2	NC_021592.1	WP_019841697_1		arCOG01168	M	RspA	L-alanine-DL-glutamate epimerase or related enzyme of enolase superfamily	Ferroplasma_acidarmanus_fer1	Thermoplasmata
FACI_RS07545	1468728..1470551	+	GCF_000152265.2	NC_021592.1	WP_009887549_1		arCOG03286	G	SGA1	Glycosyl hydrolase family 15	Ferroplasma_acidarmanus_fer1	Thermoplasmata
===	DESMU_RS00715	11	GCF_000186365.1	NC_014961.1							Desulfurococcus_mucosus_DSM_2162	Desulfurococcales
DESMU_RS00690	124683..125249	-	GCF_000186365.1	NC_014961.1	WP_013561671_1		arCOG06434	P	ChrA	Chromate transport protein ChrA	Desulfurococcus_mucosus_DSM_2162	Desulfurococcales
DESMU_RS00695	125332..126756	+	GCF_000186365.1	NC_014961.1	WP_048078631_1		arCOG01340	C	-	Acyl-CoA synthetase (NDP forming)	Desulfurococcus_mucosus_DSM_2162	Desulfurococcales
DESMU_RS00700	126762..127460	+	GCF_000186365.1	NC_014961.1	WP_013561673_1		arCOG01338	C	-	Acyl-CoA synthetase, ATP-grasp containing subunit	Desulfurococcus_mucosus_DSM_2162	Desulfurococcales
DESMU_RS00705	127472..128377	+	GCF_000186365.1	NC_014961.1	WP_013561674_1		arCOG01159	S	-	Uncharacterized archaeal coiled-coil protein	Desulfurococcus_mucosus_DSM_2162	Desulfurococcales
DESMU_RS00710	128478..129245	-	GCF_000186365.1	NC_014961.1	WP_048078636_1		arCOG01532	I	UppS	Undecaprenyl pyrophosphate synthase	Desulfurococcus_mucosus_DSM_2162	Desulfurococcales
DESMU_RS00715	129544..130236	-	GCF_000186365.1	NC_014961.1	WP_013561676_1	+	arCOG04054	D	-	Archaeal division protein CdvA, a component of ESCRT division and membrane remodelling system	Desulfurococcus_mucosus_DSM_2162	Desulfurococcales
DESMU_RS00720	130307..130834	-	GCF_000186365.1	NC_014961.1	WP_013561677_1		arCOG06084	S	-	Uncharacterized protein	Desulfurococcus_mucosus_DSM_2162	Desulfurococcales
DESMU_RS00725	130996..131868	+	GCF_000186365.1	NC_014961.1	WP_013561678_1		arCOG10622	S	-	Uncharacterized protein	Desulfurococcus_mucosus_DSM_2162	Desulfurococcales
DESMU_RS00730	131872..132096	-	GCF_000186365.1	NC_014961.1	WP_013561679_1		arCOG08852	S	-	Uncharacterized protein	Desulfurococcus_mucosus_DSM_2162	Desulfurococcales
DESMU_RS00735	132361..133119	+	GCF_000186365.1	NC_014961.1	WP_013561680_1		arCOG04161	J	DPH5	Diphthamide biosynthesis methyltransferase	Desulfurococcus_mucosus_DSM_2162	Desulfurococcales
DESMU_RS00740	133215..134264	+	GCF_000186365.1	NC_014961.1	WP_013561681_1		arCOG04233	P	FepB	ABC-type Fe3+-hydroxamate transport system, periplasmic component	Desulfurococcus_mucosus_DSM_2162	Desulfurococcales
===	DESMU_RS00950	11	GCF_000186365.1	NC_014961.1							Desulfurococcus_mucosus_DSM_2162	Desulfurococcales
DESMU_RS00925	166524..167051	-	GCF_000186365.1	NC_014961.1	WP_013561717_1		arCOG07486	P	-	ABC-type cobalt transport system, predicted permease component	Desulfurococcus_mucosus_DSM_2162	Desulfurococcales
DESMU_RS00930	167206..168051	+	GCF_000186365.1	NC_014961.1	WP_013561718_1		arCOG00893	R	-	Predicted metal-dependent hydrolase (urease superfamily)	Desulfurococcus_mucosus_DSM_2162	Desulfurococcales
DESMU_RS00935	168108..168371	+	GCF_000186365.1	NC_014961.1	WP_013561719_1		arCOG07221	S	-	Zn-finger protein	Desulfurococcus_mucosus_DSM_2162	Desulfurococcales
DESMU_RS00940	168413..169408	+	GCF_000186365.1	NC_014961.1	WP_013561720_1		arCOG00636	O	HypE	Carbamoyl dehydratase HypE (hydrogenase maturation factor)	Desulfurococcus_mucosus_DSM_2162	Desulfurococcales
DESMU_RS00945	169429..169941	+	GCF_000186365.1	NC_014961.1	WP_013561721_1		arCOG07462	S	-	Uncharacterized protein	Desulfurococcus_mucosus_DSM_2162	Desulfurococcales
DESMU_RS00950	170095..170721	-	GCF_000186365.1	NC_014961.1	WP_013561722_1	+	arCOG00452	D	ESCRTIII	Archaeal division protein CdvB, Snf7/Vps24/ESCRT-III family	Desulfurococcus_mucosus_DSM_2162	Desulfurococcales
DESMU_RS00955	170887..171189	+	GCF_000186365.1	NC_014961.1	WP_013561723_1		arCOG05995	S	-	Uncharacterized protein	Desulfurococcus_mucosus_DSM_2162	Desulfurococcales
DESMU_RS00960	171600..172286	-	GCF_000186365.1	NC_014961.1	WP_013561724_1		arCOG04202	F	Gch31	Archaeal GTP cyclohydrolase III	Desulfurococcus_mucosus_DSM_2162	Desulfurococcales
DESMU_RS00965	172347..174167	+	GCF_000186365.1	NC_014961.1	WP_013561725_1		arCOG00057	M	GlmS	Glucosamine 6-phosphate synthetase	Desulfurococcus_mucosus_DSM_2162	Desulfurococcales
DESMU_RS00970	174290..175396	+	GCF_000186365.1	NC_014961.1	WP_013561726_1		arCOG01887	J	TrpS	Tryptophanyl-tRNA synthetase	Desulfurococcus_mucosus_DSM_2162	Desulfurococcales
DESMU_RS00975	175423..175836	-	GCF_000186365.1	NC_014961.1	WP_013561727_1		arCOG01840	O	IbpA	Molecular chaperone (HSP20 family)	Desulfurococcus_mucosus_DSM_2162	Desulfurococcales
===	DESMU_RS01540	11	GCF_000186365.1	NC_014961.1							Desulfurococcus_mucosus_DSM_2162	Desulfurococcales
DESMU_RS01515	274038..275408	-	GCF_000186365.1	NC_014961.1	WP_013561831_1		arCOG00570	I	-	Geranylgeranyl reductase, flavoprotein	Desulfurococcus_mucosus_DSM_2162	Desulfurococcales
DESMU_RS01520	275556..277085	-	GCF_000186365.1	NC_014961.1	WP_013561832_1		arCOG02013	F	DeoA	Thymidine phosphorylase/AMP phosphorylase	Desulfurococcus_mucosus_DSM_2162	Desulfurococcales
DESMU_RS01525	277201..278256	-	GCF_000186365.1	NC_014961.1	WP_048078642_1		arCOG04321	S	-	Uncharacterized protein DUF711 family, similar to ribonucleotide reductase and pyruvate formate lyase	Desulfurococcus_mucosus_DSM_2162	Desulfurococcales
DESMU_RS01530	278329..279273	+	GCF_000186365.1	NC_014961.1	WP_013561834_1		arCOG00912	E	ArgF	Ornithine carbamoyltransferase	Desulfurococcus_mucosus_DSM_2162	Desulfurococcales
DESMU_RS01535	279362..281815	+	GCF_000186365.1	NC_014961.1	WP_013561835_1		arCOG02044	M	AglB	Oligosaccharyltransferase membrane subunit	Desulfurococcus_mucosus_DSM_2162	Desulfurococcales
DESMU_RS01540	281868..282401	+	GCF_000186365.1	NC_014961.1	WP_048078643_1	+	arCOG00454	D	ESCRTIII	Archaeal division protein CdvB, Snf7/Vps24/ESCRT-III family	Desulfurococcus_mucosus_DSM_2162	Desulfurococcales
DESMU_RS01545	282422..283099	-	GCF_000186365.1	NC_014961.1	WP_013561837_1		arCOG08834	S	-	Uncharacterized protein	Desulfurococcus_mucosus_DSM_2162	Desulfurococcales
DESMU_RS01550	283128..283991	-	GCF_000186365.1	NC_014961.1	WP_013561838_1		arCOG00585	O	Mrp	Fe-S cluster carrier ATPase, Mrp/ApbC/NBP35 family	Desulfurococcus_mucosus_DSM_2162	Desulfurococcales
DESMU_RS01555	284068..285021	+	GCF_000186365.1	NC_014961.1	WP_013561839_1		arCOG01028	I	ERG12	Mevalonate kinase	Desulfurococcus_mucosus_DSM_2162	Desulfurococcales
DESMU_RS01560	285084..285533	+	GCF_000186365.1	NC_014961.1	WP_013561840_1		arCOG05941	S	-	Uncharacterized protein	Desulfurococcus_mucosus_DSM_2162	Desulfurococcales
DESMU_RS01565	285637..286581	+	GCF_000186365.1	NC_014961.1	WP_013561841_1		arCOG11767	S	-	Uncharacterized protein	Desulfurococcus_mucosus_DSM_2162	Desulfurococcales
===	DESMU_RS04255	12	GCF_000186365.1	NC_014961.1							Desulfurococcus_mucosus_DSM_2162	Desulfurococcales
DESMU_RS04230	827020..827706	+	GCF_000186365.1	NC_014961.1	WP_048813501_1		arCOG01806	R	-	ACT domain containing protein	Desulfurococcus_mucosus_DSM_2162	Desulfurococcales
DESMU_RS04235	827889..828698	+	GCF_000186365.1	NC_014961.1	WP_013562362_1		arCOG03639	R	-	Predicted glutamine amidotransferase	Desulfurococcus_mucosus_DSM_2162	Desulfurococcales
DESMU_RS04240	829086..830303	-	GCF_000186365.1	NC_014961.1	WP_048813449_1		arCOG00409	J	AsnS	Aspartyl/asparaginyl-tRNA synthetase	Desulfurococcus_mucosus_DSM_2162	Desulfurococcales
DESMU_RS04245	830458..831243	-	GCF_000186365.1	NC_014961.1	WP_013562364_1		arCOG04230	R	-	HD supefamily hydrolase	Desulfurococcus_mucosus_DSM_2162	Desulfurococcales
DESMU_RS04250	831334..832101	+	GCF_000186365.1	NC_014961.1	WP_013562365_1		arCOG07862	S	-	Uncharacterized protein containing PA14 domain	Desulfurococcus_mucosus_DSM_2162	Desulfurococcales
DESMU_RS04255	832232..833104	+	GCF_000186365.1	NC_014961.1	WP_013562366_1	+	arCOG00454	D	ESCRTIII	Archaeal division protein CdvB, Snf7/Vps24/ESCRT-III family	Desulfurococcus_mucosus_DSM_2162	Desulfurococcales
DESMU_RS04260	833147..834307	+	GCF_000186365.1	NC_014961.1	WP_013562367_1	+	arCOG01307	D	Vps4	Cell division ATPase of the AAA+ class, ESCRT system component	Desulfurococcus_mucosus_DSM_2162	Desulfurococcales
DESMU_RS04265	834671..834856	+	GCF_000186365.1	NC_014961.1	WP_013562368_1		arCOG04114	L	-	Chromatin protein Cren7	Desulfurococcus_mucosus_DSM_2162	Desulfurococcales
DESMU_RS04270	835077..836288	+	GCF_000186365.1	NC_014961.1	WP_013562369_1		arCOG00603	F	PyrD	Dihydroorotate dehydrogenase	Desulfurococcus_mucosus_DSM_2162	Desulfurococcales
DESMU_RS04275	836453..837691	+	GCF_000186365.1	NC_014961.1	WP_013562370_1		arCOG00496	G	Pgk	3-phosphoglycerate kinase	Desulfurococcus_mucosus_DSM_2162	Desulfurococcales
DESMU_RS04280	837694..838764	+	GCF_000186365.1	NC_014961.1	WP_013562371_1		arCOG00493	G	GapA	Glyceraldehyde-3-phosphate dehydrogenase/erythrose-4-phosphate dehydrogenase	Desulfurococcus_mucosus_DSM_2162	Desulfurococcales
DESMU_RS04285	838761..839177	+	GCF_000186365.1	NC_014961.1	WP_013562372_1		arCOG02053	T	UspA	Nucleotide-binding protein, UspA family	Desulfurococcus_mucosus_DSM_2162	Desulfurococcales
===	VMUT_RS00935	11	GCF_000190315.1	NC_015151.1							Vulcanisaeta_moutnovskia_768-28	Thermoproteales
VMUT_RS00910	172946..173785	-	GCF_000190315.1	NC_015151.1	WP_013603554_1		arCOG04410	R	-	Predicted ATP-grasp domain fused to redox center	Vulcanisaeta_moutnovskia_768-28	Thermoproteales
VMUT_RS00915	173895..174770	+	GCF_000190315.1	NC_015151.1	WP_013603555_1		arCOG01125	J	GCD2	Translation initiation factor 2B subunit, eIF-2B alpha/beta/delta family	Vulcanisaeta_moutnovskia_768-28	Thermoproteales
VMUT_RS00920	174772..175212	+	GCF_000190315.1	NC_015151.1	WP_013603556_1		arCOG02584	R	-	Fe-S-cluster containining protein	Vulcanisaeta_moutnovskia_768-28	Thermoproteales
VMUT_RS00925	175248..176468	+	GCF_000190315.1	NC_015151.1	WP_013603557_1		arCOG00118	M	WecE	Predicted pyridoxal phosphate-dependent enzyme apparently involved in regulation of cell wall biogenesis	Vulcanisaeta_moutnovskia_768-28	Thermoproteales
VMUT_RS00930	176523..176714	-	GCF_000190315.1	NC_015151.1	WP_013603523_1		arCOG04114	L	-	Chromatin protein Cren7	Vulcanisaeta_moutnovskia_768-28	Thermoproteales
VMUT_RS00935	176969..177628	+	GCF_000190315.1	NC_015151.1	WP_013603558_1	+	arCOG04054	D	-	Archaeal division protein CdvA, a component of ESCRT division and membrane remodelling system	Vulcanisaeta_moutnovskia_768-28	Thermoproteales
VMUT_RS00940	177638..177850	-	GCF_000190315.1	NC_015151.1	WP_013603559_1		arCOG08093	S	-	Zn finger protein	Vulcanisaeta_moutnovskia_768-28	Thermoproteales
VMUT_RS00945	177909..178802	-	GCF_000190315.1	NC_015151.1	WP_013603560_1		arCOG01589	H	RimK	Glutathione synthase/glutaminyl transferase/alpha-L-glutamate ligase	Vulcanisaeta_moutnovskia_768-28	Thermoproteales
VMUT_RS00950	178887..179447	-	GCF_000190315.1	NC_015151.1	WP_013603561_1		arCOG13879	S	-	Uncharacterized membrane protein	Vulcanisaeta_moutnovskia_768-28	Thermoproteales
VMUT_RS00955	179464..179652	-	GCF_000190315.1	NC_015151.1	WP_013603562_1		arCOG10122	S	-	Zn finger protein	Vulcanisaeta_moutnovskia_768-28	Thermoproteales
VMUT_RS00960	179786..180001	+	GCF_000190315.1	NC_015151.1	WP_013603563_1		arCOG10102	S	-	C2H2 type zinc-finger protein	Vulcanisaeta_moutnovskia_768-28	Thermoproteales
===	TUZN_RS08815	11	GCF_000193375.1	NC_015315.1							Thermoproteus_uzoniensis_768-20	Thermoproteales
TUZN_RS08790	1571184..1571600	-	GCF_000193375.1	NC_015315.1	WP_013680606_1		arCOG05437	S	-	Uncharacterized protein	Thermoproteus_uzoniensis_768-20	Thermoproteales
TUZN_RS08795	1571839..1572396	+	GCF_000193375.1	NC_015315.1	WP_013680608_1		arCOG05438	S	-	Uncharacterized membrane protein	Thermoproteus_uzoniensis_768-20	Thermoproteales
TUZN_RS08800	1572387..1572923	-	GCF_000193375.1	NC_015315.1	WP_052886339_1		arCOG05439	S	-	Uncharacterized protein	Thermoproteus_uzoniensis_768-20	Thermoproteales
TUZN_RS08805	1573001..1573876	+	GCF_000193375.1	NC_015315.1	WP_013680610_1		arCOG01589	H	RimK	Glutathione synthase/glutaminyl transferase/alpha-L-glutamate ligase	Thermoproteus_uzoniensis_768-20	Thermoproteales
TUZN_RS08810	1573873..1574079	+	GCF_000193375.1	NC_015315.1	WP_052886211_1		arCOG08093	S	-	Zn finger protein	Thermoproteus_uzoniensis_768-20	Thermoproteales
TUZN_RS08815	1574076..1574732	-	GCF_000193375.1	NC_015315.1	WP_013680612_1	+	arCOG04054	D	-	Archaeal division protein CdvA, a component of ESCRT division and membrane remodelling system	Thermoproteus_uzoniensis_768-20	Thermoproteales
TUZN_RS08820	1574795..1575391	+	GCF_000193375.1	NC_015315.1	WP_013680613_1		arCOG00905	L	-	Uracil-DNA glycosylase	Thermoproteus_uzoniensis_768-20	Thermoproteales
TUZN_RS08825	1575480..1576352	+	GCF_000193375.1	NC_015315.1	WP_013680614_1		arCOG05441	S	-	Uncharacterized protein	Thermoproteus_uzoniensis_768-20	Thermoproteales
TUZN_RS08830	1576349..1577944	+	GCF_000193375.1	NC_015315.1	WP_013680615_1		arCOG04351	I	-	Predicted membrane associated lipid hydrolase, neutral ceramidase superfamily	Thermoproteus_uzoniensis_768-20	Thermoproteales
TUZN_RS08835	1577991..1578464	+	GCF_000193375.1	NC_015315.1	WP_052886212_1		arCOG04123	S	-	Uncharacterized protein	Thermoproteus_uzoniensis_768-20	Thermoproteales
TUZN_RS08840	1578451..1579278	-	GCF_000193375.1	NC_015315.1	WP_013680617_1		arCOG00033	J	Trm5	Wybutosine (yW) biosynthesis enzyme Trm5, tRNA (guanine) methyltransferase	Thermoproteus_uzoniensis_768-20	Thermoproteales
===	TA_RS06070	18	GCF_000195915.1	NC_002578.1							Thermoplasma_acidophilum_DSM_1728	Thermoplasmata
TA_RS06045	1242595..1243671	+	GCF_000195915.1	NC_002578.1	WP_048161990_1		arCOG06023	P	HoxN	High-affinity nickel permease	Thermoplasma_acidophilum_DSM_1728	Thermoplasmata
TA_RS06050	1243935..1244171	-	GCF_000195915.1	NC_002578.1	WP_010901577_1		arCOG02062	P	TusA	TusA-related sulfurtransferase	Thermoplasma_acidophilum_DSM_1728	Thermoplasmata
TA_RS06055	1244181..1244594	-	GCF_000195915.1	NC_002578.1	WP_010901578_1		arCOG02064	C	-	Peroxiredoxin family protein	Thermoplasma_acidophilum_DSM_1728	Thermoplasmata
TA_RS06060	1244837..1245421	+	GCF_000195915.1	NC_002578.1	WP_010901579_1		arCOG04349	S	-	Uncharacterized membrane protein, DUF981 family	Thermoplasma_acidophilum_DSM_1728	Thermoplasmata
TA_RS06065	1245425..1245796	-	GCF_000195915.1	NC_002578.1	WP_010901580_1		arCOG00731	K	ArsR	Transcriptional regulator containing HTH domain, ArsR family	Thermoplasma_acidophilum_DSM_1728	Thermoplasmata
TA_RS06070	1245894..1246352	+	GCF_000195915.1	NC_002578.1	WP_010901581_1	+	arCOG07400	D	-	Uncharacterized protein associated with Vps4/ESCRTIII system	Thermoplasma_acidophilum_DSM_1728	Thermoplasmata
TA_RS06075	1246336..1247463	+	GCF_000195915.1	NC_002578.1	WP_010901582_1	+	arCOG01307	D	Vps4	Cell division ATPase of the AAA+ class, ESCRT system component	Thermoplasma_acidophilum_DSM_1728	Thermoplasmata
TA_RS06080	1247467..1247934	-	GCF_000195915.1	NC_002578.1	WP_010901583_1		arCOG05379	R	-	Extracellular substrate-binding protein	Thermoplasma_acidophilum_DSM_1728	Thermoplasmata
TA_RS06085	1248007..1249632	-	GCF_000195915.1	NC_002578.1	WP_010901584_1		arCOG00174	P	-	ABC-type anion transport system, duplicated permease component	Thermoplasma_acidophilum_DSM_1728	Thermoplasmata
TA_RS06090	1249629..1250441	-	GCF_000195915.1	NC_002578.1	WP_010901585_1		arCOG00193	P	TauB	ABC-type nitrate/sulfonate/bicarbonate transport system, ATPase component	Thermoplasma_acidophilum_DSM_1728	Thermoplasmata
TA_RS06095	1250586..1251560	-	GCF_000195915.1	NC_002578.1	WP_010901586_1		arCOG01351	E	ThrA	Homoserine dehydrogenase	Thermoplasma_acidophilum_DSM_1728	Thermoplasmata
TA_RS06100	1251737..1252045	+	GCF_000195915.1	NC_002578.1	WP_010901587_1		arCOG04811	S	-	Uncharacterized membrane protein, Fun14 family	Thermoplasma_acidophilum_DSM_1728	Thermoplasmata
TA_RS06105	1252175..1252816	-	GCF_000195915.1	NC_002578.1	WP_048161997_1	+	arCOG00454	D	ESCRTIII	Archaeal division protein CdvB, Snf7/Vps24/ESCRT-III family	Thermoplasma_acidophilum_DSM_1728	Thermoplasmata
TA_RS06110	1252957..1253922	-	GCF_000195915.1	NC_002578.1	WP_010901589_1		arCOG01622	R	MviM	Predicted dehydrogenase	Thermoplasma_acidophilum_DSM_1728	Thermoplasmata
TA_RS06115	1254178..1254471	+	GCF_000195915.1	NC_002578.1	WP_083808343_1		arCOG04140	S	-	Uncharacterized protein	Thermoplasma_acidophilum_DSM_1728	Thermoplasmata
TA_RS06120	1254531..1254992	+	GCF_000195915.1	NC_002578.1	WP_010901591_1		arCOG01091	P	CCC1	Predicted Fe2+/Mn2+ transporter, VIT1/CCC1 family	Thermoplasma_acidophilum_DSM_1728	Thermoplasmata
TA_RS06125	1255072..1256265	+	GCF_000195915.1	NC_002578.1	WP_010901592_1		arCOG01953	P	KefB	Potassium-efflux system protein KefB	Thermoplasma_acidophilum_DSM_1728	Thermoplasmata
TA_RS06130	1256393..1257043	+	GCF_000195915.1	NC_002578.1	WP_010901593_1		arCOG01692	K	-	Transcriptional regulator ArsR family	Thermoplasma_acidophilum_DSM_1728	Thermoplasmata
===	PAB_RS04575	11	GCF_000195935.2	NC_000868.1							Pyrococcus_abyssi_GE5_	Thermococci
PAB_RS04550	809212..809739	-	GCF_000195935.2	NC_000868.1	WP_010867975_1		arCOG01734	J	-	ASCH domain, predicted RNA-binding domain	Pyrococcus_abyssi_GE5_	Thermococci
PAB_RS04555	810239..811594	+	GCF_000195935.2	NC_000868.1	WP_010867976_1		arCOG03166	V	-	AAA+ superfamily ATPase fused to HTH and RecB nuclease domains	Pyrococcus_abyssi_GE5_	Thermococci
PAB_RS04560	811542..812810	-	GCF_000195935.2	NC_000868.1	WP_010867977_1		arCOG00853	C	SfcA	Malic enzyme	Pyrococcus_abyssi_GE5_	Thermococci
PAB_RS04565	812813..813901	-	GCF_000195935.2	NC_000868.1	WP_010867978_1		arCOG04874	C	AllD	Malate/lactate/ureidoglycolate dehydrogenase, LDH2 family	Pyrococcus_abyssi_GE5_	Thermococci
PAB_RS04570	813958..817392	-	GCF_000195935.2	NC_000868.1	WP_010867979_1		arCOG07086	R	-	Cell surface protein	Pyrococcus_abyssi_GE5_	Thermococci
PAB_RS04575	817414..818505	-	GCF_000195935.2	NC_000868.1	WP_010867980_1	+	arCOG01307	D	Vps4	Cell division ATPase of the AAA+ class, ESCRT system component	Pyrococcus_abyssi_GE5_	Thermococci
PAB_RS04580	818701..819285	+	GCF_000195935.2	NC_000868.1	WP_010867981_1		arCOG04209	J	RPL15A	Ribosomal protein L15E	Pyrococcus_abyssi_GE5_	Thermococci
PAB_RS04585	819321..819764	+	GCF_000195935.2	NC_000868.1	WP_010867982_1		arCOG04429	C	HyaD	Ni,Fe-hydrogenase maturation factor	Pyrococcus_abyssi_GE5_	Thermococci
PAB_RS04590	819744..820319	-	GCF_000195935.2	NC_000868.1	WP_010867983_1		arCOG01872	H	MobA	Molybdopterin-guanine dinucleotide biosynthesis protein A	Pyrococcus_abyssi_GE5_	Thermococci
PAB_RS04595	820384..821328	+	GCF_000195935.2	NC_000868.1	WP_010867984_1		arCOG00953	J	-	Homolog of Wybutosine (yW) biosynthesis enzyme, Fe-S oxidoreductase	Pyrococcus_abyssi_GE5_	Thermococci
PAB_RS04600	821398..822258	+	GCF_000195935.2	NC_000868.1	WP_010867985_1		arCOG04073	C	-	MinD superfamily P-loop ATPase containing an inserted ferredoxin domain	Pyrococcus_abyssi_GE5_	Thermococci
===	MCUP_RS00565	11	GCF_000204925.1	NC_015435.1							Metallosphaera_cuprina_Ar-4	Sulfolobales
MCUP_RS00535	90095..91150	-	GCF_000204925.1	NC_015435.1	WP_048057348_1		arCOG00751	E	DppB	ABC-type dipeptide/oligopeptide/nickel transport system, permease component	Metallosphaera_cuprina_Ar-4	Sulfolobales
MCUP_RS00540	91199..93820	-	GCF_000204925.1	NC_015435.1	WP_048057677_1		arCOG01533	E	DdpA	ABC-type transport system, periplasmic component	Metallosphaera_cuprina_Ar-4	Sulfolobales
MCUP_RS00550	94384..94941	+	GCF_000204925.1	NC_015435.1	WP_013736715_1		arCOG02271	K	-	Transcriptional regulator, contains HTH domain	Metallosphaera_cuprina_Ar-4	Sulfolobales
MCUP_RS00555	94938..95906	+	GCF_000204925.1	NC_015435.1	WP_013736716_1		arCOG04273	E	HisC	Histidinol-phosphate/aromatic aminotransferase or cobyric acid decarboxylase	Metallosphaera_cuprina_Ar-4	Sulfolobales
MCUP_RS00560	95924..96637	-	GCF_000204925.1	NC_015435.1	WP_013736717_1		arCOG01254	J	AlaX	Ser-tRNA(Ala) deacylase AlaX (editing enzyme)	Metallosphaera_cuprina_Ar-4	Sulfolobales
MCUP_RS00565	96878..97510	+	GCF_000204925.1	NC_015435.1	WP_013736718_1	+	arCOG00452	D	ESCRTIII	Archaeal division protein CdvB, Snf7/Vps24/ESCRT-III family	Metallosphaera_cuprina_Ar-4	Sulfolobales
MCUP_RS00570	97556..98698	+	GCF_000204925.1	NC_015435.1	WP_013736719_1		arCOG01887	J	TrpS	Tryptophanyl-tRNA synthetase	Metallosphaera_cuprina_Ar-4	Sulfolobales
MCUP_RS00575	98699..99118	-	GCF_000204925.1	NC_015435.1	WP_013736720_1		arCOG03358	K	-	Protein containing HTH domain of resolvase family	Metallosphaera_cuprina_Ar-4	Sulfolobales
MCUP_RS00580	99242..99808	+	GCF_000204925.1	NC_015435.1	WP_048057349_1		arCOG01947	E	LysE	Lysine efflux protein	Metallosphaera_cuprina_Ar-4	Sulfolobales
MCUP_RS00585	99792..100139	-	GCF_000204925.1	NC_015435.1	WP_013736723_1		arCOG02242	K	Sta1	Viral transcriptional activator, contains HTH domain	Metallosphaera_cuprina_Ar-4	Sulfolobales
MCUP_RS00590	100238..100456	+	GCF_000204925.1	NC_015435.1	WP_013736724_1		arCOG08343	K	-	Transcriptional regulator, contains HTH domain	Metallosphaera_cuprina_Ar-4	Sulfolobales
===	MCUP_RS01620	11	GCF_000204925.1	NC_015435.1							Metallosphaera_cuprina_Ar-4	Sulfolobales
MCUP_RS01595	276550..277182	+	GCF_000204925.1	NC_015435.1	WP_013736917_1		arCOG02173	O	NrdG	Organic radical activating enzyme	Metallosphaera_cuprina_Ar-4	Sulfolobales
MCUP_RS01600	277096..277746	-	GCF_000204925.1	NC_015435.1	WP_048057377_1		arCOG04156	J	TYW3	Wybutosine (yW) biosynthesis enzyme	Metallosphaera_cuprina_Ar-4	Sulfolobales
MCUP_RS01605	277889..278257	+	GCF_000204925.1	NC_015435.1	WP_013736918_1		arCOG07225	S	-	Uncharacterized protein	Metallosphaera_cuprina_Ar-4	Sulfolobales
MCUP_RS01610	278263..279612	+	GCF_000204925.1	NC_015435.1	WP_013736919_1		arCOG01068	C	Lpd	Pyruvate/2-oxoglutarate dehydrogenase complex, dihydrolipoamide dehydrogenase (E3) component or related enzyme	Metallosphaera_cuprina_Ar-4	Sulfolobales
MCUP_RS01615	279640..279969	+	GCF_000204925.1	NC_015435.1	WP_013736920_1		arCOG00731	K	ArsR	Transcriptional regulator containing HTH domain, ArsR family	Metallosphaera_cuprina_Ar-4	Sulfolobales
MCUP_RS01620	280004..280498	+	GCF_000204925.1	NC_015435.1	WP_013736921_1	+	arCOG00454	D	ESCRTIII	Archaeal division protein CdvB, Snf7/Vps24/ESCRT-III family	Metallosphaera_cuprina_Ar-4	Sulfolobales
MCUP_RS01625	280522..281520	+	GCF_000204925.1	NC_015435.1	WP_048057378_1		arCOG00318	P	PhoU	Phosphate uptake regulator	Metallosphaera_cuprina_Ar-4	Sulfolobales
MCUP_RS01630	281524..282165	-	GCF_000204925.1	NC_015435.1	WP_013736923_1		arCOG03882	L	-	RadC related protein, contains PAD1/JAB1 superfamily protase domain and ENDO3 nuclease domain	Metallosphaera_cuprina_Ar-4	Sulfolobales
MCUP_RS01635	282137..282787	-	GCF_000204925.1	NC_015435.1	WP_013736924_1		arCOG00081	F	PyrF	Orotidine-5'-phosphate decarboxylase	Metallosphaera_cuprina_Ar-4	Sulfolobales
MCUP_RS01640	282784..283359	-	GCF_000204925.1	NC_015435.1	WP_013736925_1		arCOG00029	F	PyrE	Orotate phosphoribosyltransferase	Metallosphaera_cuprina_Ar-4	Sulfolobales
MCUP_RS01645	283430..284326	+	GCF_000204925.1	NC_015435.1	WP_013736926_1		arCOG00911	F	PyrB	Aspartate carbamoyltransferase, catalytic chain	Metallosphaera_cuprina_Ar-4	Sulfolobales
===	MCUP_RS02720	11	GCF_000204925.1	NC_015435.1							Metallosphaera_cuprina_Ar-4	Sulfolobales
MCUP_RS02695	480021..481067	-	GCF_000204925.1	NC_015435.1	WP_013737132_1		arCOG00494	E	Asd	Aspartate-semialdehyde dehydrogenase	Metallosphaera_cuprina_Ar-4	Sulfolobales
MCUP_RS02700	481055..482389	-	GCF_000204925.1	NC_015435.1	WP_013737133_1		arCOG00861	E	LysC	Aspartokinase	Metallosphaera_cuprina_Ar-4	Sulfolobales
MCUP_RS02705	482376..483557	-	GCF_000204925.1	NC_015435.1	WP_048057407_1		arCOG01434	H	0	Cysteate synthase	Metallosphaera_cuprina_Ar-4	Sulfolobales
MCUP_RS02710	483649..485085	+	GCF_000204925.1	NC_015435.1	WP_013737135_1		arCOG01671	H	UbiD	3-polyprenyl-4-hydroxybenzoate decarboxylase or trans-anhydromevalonate decarboxylase	Metallosphaera_cuprina_Ar-4	Sulfolobales
MCUP_RS02715	485075..485347	-	GCF_000204925.1	NC_015435.1	WP_013737136_1		arCOG07220	S	-	Uncharacterized protein	Metallosphaera_cuprina_Ar-4	Sulfolobales
MCUP_RS02720	485428..486093	+	GCF_000204925.1	NC_015435.1	WP_013737137_1	+	arCOG00452	D	ESCRTIII	Archaeal division protein CdvB, Snf7/Vps24/ESCRT-III family	Metallosphaera_cuprina_Ar-4	Sulfolobales
MCUP_RS02725	486204..488537	+	GCF_000204925.1	NC_015435.1	WP_013737138_1		arCOG01111	G	PpsA	Phosphoenolpyruvate synthase/pyruvate phosphate dikinase	Metallosphaera_cuprina_Ar-4	Sulfolobales
MCUP_RS09840	488530..488811	-	GCF_000204925.1	NC_015435.1	WP_083808560_1		arCOG07221	S	-	Zn-finger protein	Metallosphaera_cuprina_Ar-4	Sulfolobales
MCUP_RS02730	488768..489844	-	GCF_000204925.1	NC_015435.1	WP_013737139_1		arCOG04213	I	INO1	Myo-inositol-1-phosphate synthase	Metallosphaera_cuprina_Ar-4	Sulfolobales
MCUP_RS02735	489938..490213	+	GCF_000204925.1	NC_015435.1	WP_048057705_1		arCOG01674	C	AcyP	Acylphosphatase	Metallosphaera_cuprina_Ar-4	Sulfolobales
MCUP_RS02740	490488..490733	-	GCF_000204925.1	NC_015435.1	WP_048057409_1						Metallosphaera_cuprina_Ar-4	Sulfolobales
===	MCUP_RS02835	13	GCF_000204925.1	NC_015435.1							Metallosphaera_cuprina_Ar-4	Sulfolobales
MCUP_RS02810	503318..503869	+	GCF_000204925.1	NC_015435.1	WP_013737156_1		arCOG07219	S	-	Uncharacterized protein	Metallosphaera_cuprina_Ar-4	Sulfolobales
MCUP_RS02815	503802..504410	+	GCF_000204925.1	NC_015435.1	WP_048057412_1		arCOG04357	L	ENDO3c	Thermostable 8-oxoguanine DNA glycosylase	Metallosphaera_cuprina_Ar-4	Sulfolobales
MCUP_RS02820	504630..505583	+	GCF_000204925.1	NC_015435.1	WP_013737158_1		arCOG01754	H	SerA	Phosphoglycerate dehydrogenase or related dehydrogenase	Metallosphaera_cuprina_Ar-4	Sulfolobales
MCUP_RS02825	505588..506709	+	GCF_000204925.1	NC_015435.1	WP_048057413_1		arCOG00082	EF	PucG	Serine-pyruvate aminotransferase/archaeal aspartate aminotransferase	Metallosphaera_cuprina_Ar-4	Sulfolobales
MCUP_RS02830	506743..507036	+	GCF_000204925.1	NC_015435.1	WP_048057414_1		arCOG01268	K	Rpo6/RpoZ	DNA-directed RNA polymerase subunit K/omega	Metallosphaera_cuprina_Ar-4	Sulfolobales
MCUP_RS02835	507111..508220	-	GCF_000204925.1	NC_015435.1	WP_013737161_1	+	arCOG01307	D	Vps4	Cell division ATPase of the AAA+ class, ESCRT system component	Metallosphaera_cuprina_Ar-4	Sulfolobales
MCUP_RS02840	508226..509023	-	GCF_000204925.1	NC_015435.1	WP_048057415_1	+	arCOG00453	D	ESCRTIII	Archaeal division protein CdvB, Snf7/Vps24/ESCRT-III family	Metallosphaera_cuprina_Ar-4	Sulfolobales
MCUP_RS02845	509042..509761	-	GCF_000204925.1	NC_015435.1	WP_013737163_1	+	arCOG04054	D	-	Archaeal division protein CdvA, a component of ESCRT division and membrane remodelling system	Metallosphaera_cuprina_Ar-4	Sulfolobales
MCUP_RS02850	509931..510179	+	GCF_000204925.1	NC_015435.1	WP_013737164_1		arCOG08458	S	-	Uncharacterized membrane protein	Metallosphaera_cuprina_Ar-4	Sulfolobales
MCUP_RS02855	510171..511430	-	GCF_000204925.1	NC_015435.1	WP_013737165_1		arCOG01169	G	Eno	Enolase	Metallosphaera_cuprina_Ar-4	Sulfolobales
MCUP_RS02860	511777..512097	+	GCF_000204925.1	NC_015435.1	WP_013737166_1		arCOG04323	S	-	Zn-finger protein	Metallosphaera_cuprina_Ar-4	Sulfolobales
MCUP_RS02865	512084..512518	+	GCF_000204925.1	NC_015435.1	WP_048057416_1		arCOG01739	U	LepB	Signal peptidase I	Metallosphaera_cuprina_Ar-4	Sulfolobales
MCUP_RS02870	512470..513975	-	GCF_000204925.1	NC_015435.1	WP_013737168_1		arCOG00076	E	GcvP	Glycine cleavage system protein P (pyridoxal-binding), C-terminal domain	Metallosphaera_cuprina_Ar-4	Sulfolobales
===	PNA2_RS09375	11	GCF_000211475.1	NC_015474.1							Pyrococcus_sp_NA2	Thermococci
PNA2_RS09350	1727340..1727834	-	GCF_000211475.1	NC_015474.1	WP_048055438_1		arCOG01724	S	-	Uncharacterized protein	Pyrococcus_sp_NA2	Thermococci
PNA2_RS09355	1727834..1728646	-	GCF_000211475.1	NC_015474.1	WP_013749313_1		arCOG00845	K	WecD	Acetyltransferase (GNAT) family	Pyrococcus_sp_NA2	Thermococci
PNA2_RS09360	1728749..1730614	+	GCF_000211475.1	NC_015474.1	WP_013749314_1		arCOG00707	C	-	Aldehyde:ferredoxin oxidoreductase	Pyrococcus_sp_NA2	Thermococci
PNA2_RS09365	1730601..1731884	-	GCF_000211475.1	NC_015474.1	WP_013749315_1		arCOG00853	C	SfcA	Malic enzyme	Pyrococcus_sp_NA2	Thermococci
PNA2_RS09370	1731871..1732968	-	GCF_000211475.1	NC_015474.1	WP_013749316_1		arCOG04874	C	AllD	Malate/lactate/ureidoglycolate dehydrogenase, LDH2 family	Pyrococcus_sp_NA2	Thermococci
PNA2_RS09375	1733001..1734107	-	GCF_000211475.1	NC_015474.1	WP_013749317_1	+	arCOG01307	D	Vps4	Cell division ATPase of the AAA+ class, ESCRT system component	Pyrococcus_sp_NA2	Thermococci
PNA2_RS09380	1734218..1735012	+	GCF_000211475.1	NC_015474.1	WP_013749318_1		arCOG01290	L	SplB	DNA repair photolyase	Pyrococcus_sp_NA2	Thermococci
PNA2_RS09385	1735051..1737198	+	GCF_000211475.1	NC_015474.1	WP_013749319_1		arCOG00553	L	Hjm/BRR2	Replicative superfamily II helicase	Pyrococcus_sp_NA2	Thermococci
PNA2_RS09390	1737383..1738327	+	GCF_000211475.1	NC_015474.1	WP_013749320_1		arCOG00863	E	ArcC	Carbamate kinase	Pyrococcus_sp_NA2	Thermococci
PNA2_RS09395	1738324..1738590	-	GCF_000211475.1	NC_015474.1	WP_013749321_1		arCOG05796	S	-	Uncharacterized membrane protein	Pyrococcus_sp_NA2	Thermococci
PNA2_RS09400	1738645..1739847	-	GCF_000211475.1	NC_015474.1	WP_013749322_1		arCOG04475	C	OadB	Na+-transporting methylmalonyl-CoA/oxaloacetate decarboxylase, beta subunit	Pyrococcus_sp_NA2	Thermococci
===	AHOS_RS05045	11	GCF_000213215.1	NC_015518.1							Acidianus_hospitalis_W1	Sulfolobales
AHOS_RS05020	879697..879903	-	GCF_000213215.1	NC_015518.1	WP_013775774_1		arCOG08343	K	-	Transcriptional regulator, contains HTH domain	Acidianus_hospitalis_W1	Sulfolobales
AHOS_RS05025	880001..880348	+	GCF_000213215.1	NC_015518.1	WP_048054592_1		arCOG02242	K	Sta1	Viral transcriptional activator, contains HTH domain	Acidianus_hospitalis_W1	Sulfolobales
AHOS_RS05030	880332..880847	-	GCF_000213215.1	NC_015518.1	WP_048054904_1		arCOG01947	E	LysE	Lysine efflux protein	Acidianus_hospitalis_W1	Sulfolobales
AHOS_RS05035	881002..881439	+	GCF_000213215.1	NC_015518.1	WP_013775777_1		arCOG03358	K	-	Protein containing HTH domain of resolvase family	Acidianus_hospitalis_W1	Sulfolobales
AHOS_RS05040	881430..882572	-	GCF_000213215.1	NC_015518.1	WP_013775778_1		arCOG01887	J	TrpS	Tryptophanyl-tRNA synthetase	Acidianus_hospitalis_W1	Sulfolobales
AHOS_RS05045	882603..883247	-	GCF_000213215.1	NC_015518.1	WP_013775779_1	+	arCOG00452	D	ESCRTIII	Archaeal division protein CdvB, Snf7/Vps24/ESCRT-III family	Acidianus_hospitalis_W1	Sulfolobales
AHOS_RS05050	883331..883585	+	GCF_000213215.1	NC_015518.1	WP_013775780_1		arCOG08344	S	-	Uncharacterized protein	Acidianus_hospitalis_W1	Sulfolobales
AHOS_RS05055	883591..884298	+	GCF_000213215.1	NC_015518.1	WP_013775781_1		arCOG01254	J	AlaX	Ser-tRNA(Ala) deacylase AlaX (editing enzyme)	Acidianus_hospitalis_W1	Sulfolobales
AHOS_RS05060	884295..884702	-	GCF_000213215.1	NC_015518.1	WP_013775782_1		arCOG02228	I	GtrA	GtrA-like flippase	Acidianus_hospitalis_W1	Sulfolobales
AHOS_RS05065	884798..885766	-	GCF_000213215.1	NC_015518.1	WP_013775783_1		arCOG04273	E	HisC	Histidinol-phosphate/aromatic aminotransferase or cobyric acid decarboxylase	Acidianus_hospitalis_W1	Sulfolobales
AHOS_RS05070	885766..886344	-	GCF_000213215.1	NC_015518.1	WP_013775784_1		arCOG02271	K	-	Transcriptional regulator, contains HTH domain	Acidianus_hospitalis_W1	Sulfolobales
===	AHOS_RS05795	11	GCF_000213215.1	NC_015518.1							Acidianus_hospitalis_W1	Sulfolobales
AHOS_RS05770	1019241..1020230	+	GCF_000213215.1	NC_015518.1	WP_013775919_1		arCOG00352	R	Nog1	GTP-binding protein, GTP1/Obg family	Acidianus_hospitalis_W1	Sulfolobales
AHOS_RS05775	1020220..1020816	-	GCF_000213215.1	NC_015518.1	WP_048054913_1		arCOG04156	J	TYW3	Wybutosine (yW) biosynthesis enzyme	Acidianus_hospitalis_W1	Sulfolobales
AHOS_RS05780	1020854..1021231	+	GCF_000213215.1	NC_015518.1	WP_013775921_1		arCOG07225	S	-	Uncharacterized protein	Acidianus_hospitalis_W1	Sulfolobales
AHOS_RS05785	1021221..1022570	+	GCF_000213215.1	NC_015518.1	WP_013775922_1		arCOG01068	C	Lpd	Pyruvate/2-oxoglutarate dehydrogenase complex, dihydrolipoamide dehydrogenase (E3) component or related enzyme	Acidianus_hospitalis_W1	Sulfolobales
AHOS_RS05790	1022581..1022886	+	GCF_000213215.1	NC_015518.1	WP_013775923_1		arCOG00731	K	ArsR	Transcriptional regulator containing HTH domain, ArsR family	Acidianus_hospitalis_W1	Sulfolobales
AHOS_RS05795	1022902..1023402	+	GCF_000213215.1	NC_015518.1	WP_048054615_1	+	arCOG00454	D	ESCRTIII	Archaeal division protein CdvB, Snf7/Vps24/ESCRT-III family	Acidianus_hospitalis_W1	Sulfolobales
AHOS_RS05800	1023419..1024426	+	GCF_000213215.1	NC_015518.1	WP_013775925_1		arCOG00318	P	PhoU	Phosphate uptake regulator	Acidianus_hospitalis_W1	Sulfolobales
AHOS_RS12465	1024404..1025072	-	GCF_000213215.1	NC_015518.1	WP_013775926_1		arCOG03882	L	-	RadC related protein, contains PAD1/JAB1 superfamily protase domain and ENDO3 nuclease domain	Acidianus_hospitalis_W1	Sulfolobales
AHOS_RS05810	1025047..1025706	-	GCF_000213215.1	NC_015518.1	WP_048054616_1		arCOG00081	F	PyrF	Orotidine-5'-phosphate decarboxylase	Acidianus_hospitalis_W1	Sulfolobales
AHOS_RS05815	1025693..1026274	-	GCF_000213215.1	NC_015518.1	WP_048054617_1		arCOG00029	F	PyrE	Orotate phosphoribosyltransferase	Acidianus_hospitalis_W1	Sulfolobales
AHOS_RS05820	1026337..1027236	+	GCF_000213215.1	NC_015518.1	WP_013775929_1		arCOG00911	F	PyrB	Aspartate carbamoyltransferase, catalytic chain	Acidianus_hospitalis_W1	Sulfolobales
===	AHOS_RS06900	13	GCF_000213215.1	NC_015518.1							Acidianus_hospitalis_W1	Sulfolobales
AHOS_RS06875	1199889..1200305	-	GCF_000213215.1	NC_015518.1	WP_013776127_1		arCOG01739	U	LepB	Signal peptidase I	Acidianus_hospitalis_W1	Sulfolobales
AHOS_RS06880	1200292..1200615	-	GCF_000213215.1	NC_015518.1	WP_013776128_1		arCOG04323	S	-	Zn-finger protein	Acidianus_hospitalis_W1	Sulfolobales
AHOS_RS06885	1200640..1200933	-	GCF_000213215.1	NC_015518.1	WP_048054652_1		arCOG05982	S	-	Uncharacterized membrane protein	Acidianus_hospitalis_W1	Sulfolobales
AHOS_RS06890	1200973..1202226	+	GCF_000213215.1	NC_015518.1	WP_013776129_1		arCOG01169	G	Eno	Enolase	Acidianus_hospitalis_W1	Sulfolobales
AHOS_RS06895	1202229..1202477	-	GCF_000213215.1	NC_015518.1	WP_013776130_1		arCOG08458	S	-	Uncharacterized membrane protein	Acidianus_hospitalis_W1	Sulfolobales
AHOS_RS06900	1202642..1203355	+	GCF_000213215.1	NC_015518.1	WP_013776131_1	+	arCOG04054	D	-	Archaeal division protein CdvA, a component of ESCRT division and membrane remodelling system	Acidianus_hospitalis_W1	Sulfolobales
AHOS_RS06905	1203374..1204150	+	GCF_000213215.1	NC_015518.1	WP_013776132_1	+	arCOG00453	D	ESCRTIII	Archaeal division protein CdvB, Snf7/Vps24/ESCRT-III family	Acidianus_hospitalis_W1	Sulfolobales
AHOS_RS06910	1204155..1205267	+	GCF_000213215.1	NC_015518.1	WP_048054653_1	+	arCOG01307	D	Vps4	Cell division ATPase of the AAA+ class, ESCRT system component	Acidianus_hospitalis_W1	Sulfolobales
AHOS_RS06915	1205326..1207302	-	GCF_000213215.1	NC_015518.1	WP_048054654_1		arCOG01527	L	TopA	Topoisomerase IA	Acidianus_hospitalis_W1	Sulfolobales
AHOS_RS06920	1207305..1207592	-	GCF_000213215.1	NC_015518.1	WP_013776135_1		arCOG01268	K	Rpo6/RpoZ	DNA-directed RNA polymerase subunit K/omega	Acidianus_hospitalis_W1	Sulfolobales
AHOS_RS06925	1207629..1208747	-	GCF_000213215.1	NC_015518.1	WP_013776136_1		arCOG00082	EF	PucG	Serine-pyruvate aminotransferase/archaeal aspartate aminotransferase	Acidianus_hospitalis_W1	Sulfolobales
AHOS_RS06930	1208744..1209718	-	GCF_000213215.1	NC_015518.1	WP_013776137_1		arCOG01754	H	SerA	Phosphoglycerate dehydrogenase or related dehydrogenase	Acidianus_hospitalis_W1	Sulfolobales
AHOS_RS06935	1209895..1210509	-	GCF_000213215.1	NC_015518.1	WP_013776138_1		arCOG04357	L	ENDO3c	Thermostable 8-oxoguanine DNA glycosylase	Acidianus_hospitalis_W1	Sulfolobales
===	AHOS_RS07035	11	GCF_000213215.1	NC_015518.1							Acidianus_hospitalis_W1	Sulfolobales
AHOS_RS07010	1221899..1223173	-	GCF_000213215.1	NC_015518.1	WP_048054656_1		arCOG01432	E	-	Tryptophan synthase beta-subunit	Acidianus_hospitalis_W1	Sulfolobales
AHOS_RS07015	1223222..1223494	-	GCF_000213215.1	NC_015518.1	WP_048054926_1		arCOG01674	C	AcyP	Acylphosphatase	Acidianus_hospitalis_W1	Sulfolobales
AHOS_RS07020	1223590..1224675	+	GCF_000213215.1	NC_015518.1	WP_013776154_1		arCOG04213	I	INO1	Myo-inositol-1-phosphate synthase	Acidianus_hospitalis_W1	Sulfolobales
AHOS_RS07025	1224629..1224943	+	GCF_000213215.1	NC_015518.1	WP_048054927_1		arCOG07221	S	-	Zn-finger protein	Acidianus_hospitalis_W1	Sulfolobales
AHOS_RS07030	1224918..1227269	-	GCF_000213215.1	NC_015518.1	WP_048054657_1		arCOG01111	G	PpsA	Phosphoenolpyruvate synthase/pyruvate phosphate dikinase	Acidianus_hospitalis_W1	Sulfolobales
AHOS_RS07035	1227355..1228011	-	GCF_000213215.1	NC_015518.1	WP_013776157_1	+	arCOG00452	D	ESCRTIII	Archaeal division protein CdvB, Snf7/Vps24/ESCRT-III family	Acidianus_hospitalis_W1	Sulfolobales
AHOS_RS07040	1228085..1228360	+	GCF_000213215.1	NC_015518.1	WP_013776158_1		arCOG07220	S	-	Uncharacterized protein	Acidianus_hospitalis_W1	Sulfolobales
AHOS_RS07045	1228332..1229777	-	GCF_000213215.1	NC_015518.1	WP_013776159_1		arCOG01671	H	UbiD	3-polyprenyl-4-hydroxybenzoate decarboxylase or trans-anhydromevalonate decarboxylase	Acidianus_hospitalis_W1	Sulfolobales
AHOS_RS07050	1229875..1231056	+	GCF_000213215.1	NC_015518.1	WP_013776160_1		arCOG01434	H	0	Cysteate synthase	Acidianus_hospitalis_W1	Sulfolobales
AHOS_RS07055	1231043..1232380	+	GCF_000213215.1	NC_015518.1	WP_013776161_1		arCOG00861	E	LysC	Aspartokinase	Acidianus_hospitalis_W1	Sulfolobales
AHOS_RS07060	1232368..1233420	+	GCF_000213215.1	NC_015518.1	WP_013776162_1		arCOG00494	E	Asd	Aspartate-semialdehyde dehydrogenase	Acidianus_hospitalis_W1	Sulfolobales
===	METIG_RS00605	11	GCF_000214415.1	NC_015562.1							Methanotorris_igneus_Kol_5	Methanococci
METIG_RS00580	119135..120289	+	GCF_000214415.1	NC_015562.1	WP_013798288_1		arCOG00048	J	RlmL	23S rRNA G2445 N2-methylase RlmL	Methanotorris_igneus_Kol_5	Methanococci
METIG_RS00585	120301..121110	+	GCF_000214415.1	NC_015562.1	WP_013798289_1		arCOG02177	S	-	Uncharacterized membrane protein	Methanotorris_igneus_Kol_5	Methanococci
METIG_RS00590	121132..121938	+	GCF_000214415.1	NC_015562.1	WP_013798290_1		arCOG02050	P	TauE	Sulfite exporter TauE/SafE/YfcA and related permeases, UPF0721 family	Methanotorris_igneus_Kol_5	Methanococci
METIG_RS00595	122292..123509	+	GCF_000214415.1	NC_015562.1	WP_013798291_1		arCOG01434	H	0	Cysteate synthase	Methanotorris_igneus_Kol_5	Methanococci
METIG_RS00600	123655..124161	+	GCF_000214415.1	NC_015562.1	WP_013798292_1		arCOG02230	E	LeuD	3-isopropylmalate dehydratase small subunit	Methanotorris_igneus_Kol_5	Methanococci
METIG_RS00605	124391..126394	-	GCF_000214415.1	NC_015562.1	WP_013798293_1	+	arCOG03682	T	SPS1	Membrane associated serine/threonine protein kinase	Methanotorris_igneus_Kol_5	Methanococci
METIG_RS09080	126375..128402	-	GCF_000214415.1	NC_015562.1	WP_083809473_1		arCOG03038	R	-	TPR repeats containing protein	Methanotorris_igneus_Kol_5	Methanococci
METIG_RS00615	128731..129441	-	GCF_000214415.1	NC_015562.1	WP_013798295_1		arCOG00924	E	LivF	ABC-type branched-chain amino acid transport system, ATPase component	Methanotorris_igneus_Kol_5	Methanococci
METIG_RS00625	130375..130854	+	GCF_000214415.1	NC_015562.1	WP_013798296_1		arCOG00833	R	RimI	Acetyltransferase (GNAT) family	Methanotorris_igneus_Kol_5	Methanococci
METIG_RS00630	130859..131581	+	GCF_000214415.1	NC_015562.1	WP_013798297_1		arCOG00618	E	HisA	Phosphoribosylformimino-5-aminoimidazole carboxamide ribonucleotide (ProFAR) isomerase	Methanotorris_igneus_Kol_5	Methanococci
METIG_RS00635	131695..132630	+	GCF_000214415.1	NC_015562.1	WP_013798298_1		arCOG00014	G	RbsK	Sugar kinase, ribokinase family	Methanotorris_igneus_Kol_5	Methanococci
===	METIG_RS09360	17	GCF_000214415.1	NC_015562.1							Methanotorris_igneus_Kol_5	Methanococci
METIG_RS08380	1703929..1704561	+	GCF_000214415.1	NC_015562.1	WP_083809502_1		arCOG03164	X	-	Site-specific integrase-resolvase	Methanotorris_igneus_Kol_5	Methanococci
METIG_RS08390	1706303..1707319	+	GCF_000214415.1	NC_015562.1	WP_013799790_1		arCOG01958	P	Kch	Kef-type K+ transport system, predicted NAD-binding component	Methanotorris_igneus_Kol_5	Methanococci
METIG_RS08395	1707522..1707794	+	GCF_000214415.1	NC_015562.1	WP_013799791_1		arCOG04941	T	-	ACT domain-containing protein	Methanotorris_igneus_Kol_5	Methanococci
METIG_RS08400	1708568..1709719	+	GCF_000214415.1	NC_015562.1	WP_048055603_1		arCOG04213	I	INO1	Myo-inositol-1-phosphate synthase	Methanotorris_igneus_Kol_5	Methanococci
METIG_RS08405	1709732..1710472	-	GCF_000214415.1	NC_015562.1	WP_048055715_1		arCOG05302	T	PTC1	Serine/threonine protein phosphatase	Methanotorris_igneus_Kol_5	Methanococci
METIG_RS09360	1710745..1714038	-	GCF_000214415.1	NC_015562.1	WP_013799794_1	+	arCOG03682	T	SPS1	Membrane associated serine/threonine protein kinase	Methanotorris_igneus_Kol_5	Methanococci
METIG_RS08415	1714116..1715309	-	GCF_000214415.1	NC_015562.1	WP_013799795_1	+	arCOG01307	D	Vps4	Cell division ATPase of the AAA+ class, ESCRT system component	Methanotorris_igneus_Kol_5	Methanococci
METIG_RS08420	1715347..1715982	-	GCF_000214415.1	NC_015562.1	WP_013799796_1	+	arCOG09749	D	-	Snf7 family protein	Methanotorris_igneus_Kol_5	Methanococci
METIG_RS08425	1715972..1716988	-	GCF_000214415.1	NC_015562.1	WP_013799797_1		arCOG03407	R	-	AAA+ superfamily ATPase	Methanotorris_igneus_Kol_5	Methanococci
METIG_RS08430	1717237..1717866	-	GCF_000214415.1	NC_015562.1	WP_013799798_1	+	arCOG09747	D	-	Snf7 family protein	Methanotorris_igneus_Kol_5	Methanococci
METIG_RS08435	1717882..1719606	-	GCF_000214415.1	NC_015562.1	WP_013799799_1	+	arCOG09748	R	-	ESCRT system protein, contains C-terminal wHTH domain	Methanotorris_igneus_Kol_5	Methanococci
METIG_RS08440	1719603..1720127	-	GCF_000214415.1	NC_015562.1	WP_013799800_1	+	arCOG08177	R	-	ESCRT system protein, contains inactivated Cas2 and TBD (DUF3568) domains	Methanotorris_igneus_Kol_5	Methanococci
METIG_RS08445	1720253..1722658	-	GCF_000214415.1	NC_015562.1	WP_013799801_1		arCOG00554	K	Eta	Transcription termination superfamily II helicase	Methanotorris_igneus_Kol_5	Methanococci
METIG_RS08450	1722914..1723117	+	GCF_000214415.1	NC_015562.1	WP_013799802_1		arCOG05082	N	-	Pilin/Flagellin, contains class III signal peptide	Methanotorris_igneus_Kol_5	Methanococci
METIG_RS08455	1723252..1723815	+	GCF_000214415.1	NC_015562.1	WP_013799803_1		arCOG01045	H	CoaE	Dephospho-CoA kinase	Methanotorris_igneus_Kol_5	Methanococci
METIG_RS08460	1723973..1725052	-	GCF_000214415.1	NC_015562.1	WP_013799804_1		arCOG01360	J	RaSEA	Archaeosine formation enzyme, radical SAM superfamily	Methanotorris_igneus_Kol_5	Methanococci
METIG_RS08465	1725141..1725710	-	GCF_000214415.1	NC_015562.1	WP_013799805_1		arCOG00087	F	GuaA	GMP synthase - Glutamine amidotransferase domain	Methanotorris_igneus_Kol_5	Methanococci
===	MZHIL_RS06480	17	GCF_000217995.1	NC_015676.1							Methanosalsum_zhilinae_DSM_4017	Methanomicrobia
MZHIL_RS06455	1365322..1365924	-	GCF_000217995.1	NC_015676.1	WP_013898565_1		arCOG01239	J	RsmE	RNA base methyltransferase family enzyme	Methanosalsum_zhilinae_DSM_4017	Methanomicrobia
MZHIL_RS06460	1366006..1367136	+	GCF_000217995.1	NC_015676.1	WP_013898566_1		arCOG01242	X	XerC	XerD/XerC family integrase	Methanosalsum_zhilinae_DSM_4017	Methanomicrobia
MZHIL_RS06465	1368410..1368748	-	GCF_000217995.1	NC_015676.1	WP_013898568_1						Methanosalsum_zhilinae_DSM_4017	Methanomicrobia
MZHIL_RS06470	1369243..1371804	+	GCF_000217995.1	NC_015676.1	WP_013898569_1		arCOG03038	R	-	TPR repeats containing protein	Methanosalsum_zhilinae_DSM_4017	Methanomicrobia
MZHIL_RS06475	1371901..1372233	+	GCF_000217995.1	NC_015676.1	WP_013898570_1		arCOG04425	T	Wzb	Protein-tyrosine-phosphatase	Methanosalsum_zhilinae_DSM_4017	Methanomicrobia
MZHIL_RS06480	1372313..1373722	-	GCF_000217995.1	NC_015676.1	WP_013898571_1	+	arCOG15284	R	-	Adaptin (TRAP-beta) appendage domain, ESCRT system component	Methanosalsum_zhilinae_DSM_4017	Methanomicrobia
MZHIL_RS06485	1373762..1374961	-	GCF_000217995.1	NC_015676.1	WP_013898572_1					Contains coiled-coil domain and C-terminal wHTH domain	Methanosalsum_zhilinae_DSM_4017	Methanomicrobia
MZHIL_RS06490	1375002..1376183	-	GCF_000217995.1	NC_015676.1	WP_013898573_1	+	arCOG01307	D	Vps4	Cell division ATPase of the AAA+ class, ESCRT system component	Methanosalsum_zhilinae_DSM_4017	Methanomicrobia
MZHIL_RS06495	1376226..1376798	-	GCF_000217995.1	NC_015676.1	WP_013898574_1	+	arCOG00454	D	ESCRTIII	Archaeal division protein CdvB, Snf7/Vps24/ESCRT-III family	Methanosalsum_zhilinae_DSM_4017	Methanomicrobia
MZHIL_RS06500	1377065..1378351	+	GCF_000217995.1	NC_015676.1	WP_013898576_1	+	arCOG15283	R	-	SPTH family protein, ESCRT system component	Methanosalsum_zhilinae_DSM_4017	Methanomicrobia
MZHIL_RS06505	1379826..1380650	+	GCF_000217995.1	NC_015676.1	WP_048815665_1		arCOG02310	E	ProX	ABC-type proline/glycine betaine transport system, periplasmic component	Methanosalsum_zhilinae_DSM_4017	Methanomicrobia
MZHIL_RS06510	1380763..1382400	+	GCF_000217995.1	NC_015676.1	WP_013898578_1	+	arCOG15284	R	-	Adaptin (TRAP-beta) appendage domain, ESCRT system component	Methanosalsum_zhilinae_DSM_4017	Methanomicrobia
MZHIL_RS06515	1382984..1383706	-	GCF_000217995.1	NC_015676.1	WP_013898579_1		arCOG14174	S	-	Uncharacterized protein	Methanosalsum_zhilinae_DSM_4017	Methanomicrobia
MZHIL_RS06520	1383722..1384258	-	GCF_000217995.1	NC_015676.1	WP_013898580_1		arCOG02408	R	LabA	NYN domain, predicted PIN-related RNAse, tRNA/rRNA maturation	Methanosalsum_zhilinae_DSM_4017	Methanomicrobia
MZHIL_RS06525	1384264..1385088	-	GCF_000217995.1	NC_015676.1	WP_013898581_1						Methanosalsum_zhilinae_DSM_4017	Methanomicrobia
MZHIL_RS06530	1385597..1388605	+	GCF_000217995.1	NC_015676.1	WP_013898582_1		arCOG03038	R	-	TPR repeats containing protein	Methanosalsum_zhilinae_DSM_4017	Methanomicrobia
MZHIL_RS06535	1388858..1394863	-	GCF_000217995.1	NC_015676.1	WP_013898583_1		arCOG06444	R	-	Helicase of YprA family with unique C-terminal domain including a metal-binding cysteine cluster	Methanosalsum_zhilinae_DSM_4017	Methanomicrobia
===	GQS_RS00070	30	GCF_000221185.1	NC_015865.1							Thermococcus_sp_4557	Thermococci
GQS_RS00045	7011..8987	+	GCF_000221185.1	NC_015865.1	WP_014011597_1		arCOG03269	S	-	Uncharacterized protein, contains DUF11 domain	Thermococcus_sp_4557	Thermococci
GQS_RS00050	9034..10290	+	GCF_000221185.1	NC_015865.1	WP_014011598_1		arCOG00695	F	SsnA	Cytosine deaminase or related metal-dependent hydrolase	Thermococcus_sp_4557	Thermococci
GQS_RS00055	10277..10696	-	GCF_000221185.1	NC_015865.1	WP_014011599_1		arCOG01912	O	-	Membrane protein implicated in regulation of membrane protease activity	Thermococcus_sp_4557	Thermococci
GQS_RS00060	10729..11691	-	GCF_000221185.1	NC_015865.1	WP_014011600_1		arCOG01915	O	HflC	Membrane protease subunit, stomatin/prohibitin homolog	Thermococcus_sp_4557	Thermococci
GQS_RS00065	11849..13138	-	GCF_000221185.1	NC_015865.1	WP_014011601_1		arCOG03812	S	-	Uncharacterized membrane protein, DUF2079 family	Thermococcus_sp_4557	Thermococci
GQS_RS00070	13142..14284	-	GCF_000221185.1	NC_015865.1	WP_014011602_1	+	arCOG01307	D	Vps4	Cell division ATPase of the AAA+ class, ESCRT system component	Thermococcus_sp_4557	Thermococci
GQS_RS00075	14286..14852	-	GCF_000221185.1	NC_015865.1	WP_014011603_1	+	arCOG07402	D	-	Predicted cell division protein, ESCRT-III/Snf7 family	Thermococcus_sp_4557	Thermococci
GQS_RS00080	14902..16776	-	GCF_000221185.1	NC_015865.1	WP_014011604_1		arCOG03264	M	-	Cell surface protein	Thermococcus_sp_4557	Thermococci
GQS_RS00085	16798..17466	-	GCF_000221185.1	NC_015865.1	WP_048056488_1		arCOG14189	S	-	Uncharacterized protein	Thermococcus_sp_4557	Thermococci
GQS_RS10740	17479..20247	-	GCF_000221185.1	NC_015865.1	WP_014011606_1	+				PP2C-type Ser/Thr phosphatase fused to coiled-coil domain	Thermococcus_sp_4557	Thermococci
GQS_RS00095	20257..22224	-	GCF_000221185.1	NC_015865.1	WP_014011607_1	+	arCOG03682	T	SPS1	Membrane associated serine/threonine protein kinase	Thermococcus_sp_4557	Thermococci
GQS_RS00100	22314..24365	-	GCF_000221185.1	NC_015865.1	WP_014011608_1		arCOG02491	S	-	WD40 repeats containing protein	Thermococcus_sp_4557	Thermococci
GQS_RS00105	24426..26120	-	GCF_000221185.1	NC_015865.1	WP_083818291_1	+	arCOG03682	T	SPS1	Membrane associated serine/threonine protein kinase	Thermococcus_sp_4557	Thermococci
GQS_RS00110	27434..28180	-	GCF_000221185.1	NC_015865.1	WP_014011610_1		arCOG05302	T	PTC1	Serine/threonine protein phosphatase	Thermococcus_sp_4557	Thermococci
GQS_RS00115	28180..29481	-	GCF_000221185.1	NC_015865.1	WP_014011611_1	+	arCOG03682	T	SPS1	Membrane associated serine/threonine protein kinase	Thermococcus_sp_4557	Thermococci
GQS_RS00120	29997..31193	-	GCF_000221185.1	NC_015865.1	WP_014011612_1	+	arCOG01307	D	Vps4	Cell division ATPase of the AAA+ class, ESCRT system component	Thermococcus_sp_4557	Thermococci
GQS_RS00125	31529..33472	-	GCF_000221185.1	NC_015865.1	WP_014011613_1	+	arCOG03682	T	SPS1	Membrane associated serine/threonine protein kinase	Thermococcus_sp_4557	Thermococci
GQS_RS00130	33491..35083	-	GCF_000221185.1	NC_015865.1	WP_014011614_1	+	arCOG03682	T	SPS1	Membrane associated serine/threonine protein kinase	Thermococcus_sp_4557	Thermococci
GQS_RS00135	35083..37158	-	GCF_000221185.1	NC_015865.1	WP_014011615_1		arCOG02491	S	-	WD40 repeats containing protein	Thermococcus_sp_4557	Thermococci
GQS_RS00140	37254..37868	-	GCF_000221185.1	NC_015865.1	WP_014011616_1	+	arCOG09749	D	-	Snf7 family protein	Thermococcus_sp_4557	Thermococci
GQS_RS00145	37865..38464	-	GCF_000221185.1	NC_015865.1	WP_014011617_1	+	arCOG09747	D	-	Snf7 family protein	Thermococcus_sp_4557	Thermococci
GQS_RS00150	38501..40348	-	GCF_000221185.1	NC_015865.1	WP_014011618_1	+	arCOG09748	R	-	ESCRT system protein, contains C-terminal wHTH domain	Thermococcus_sp_4557	Thermococci
GQS_RS00155	40350..40865	-	GCF_000221185.1	NC_015865.1	WP_014011619_1	+	arCOG08177	R	-	ESCRT system protein, contains inactivated Cas2 and TBD (DUF3568) domains	Thermococcus_sp_4557	Thermococci
GQS_RS00160	41184..42314	+	GCF_000221185.1	NC_015865.1	WP_014011620_1		arCOG03124	S	-	Pentapeptide repeats containing protein	Thermococcus_sp_4557	Thermococci
GQS_RS10745	42321..45572	-	GCF_000221185.1	NC_015865.1	WP_083818269_1	+	arCOG03682	T	SPS1	Membrane associated serine/threonine protein kinase	Thermococcus_sp_4557	Thermococci
GQS_RS00170	46153..48048	+	GCF_000221185.1	NC_015865.1	WP_014011623_1		arCOG00073	E	CysH/DndC	PAPS reductase related enzyme fused to RNA-binding PUA domain and ferredoxin domain	Thermococcus_sp_4557	Thermococci
GQS_RS00175	48000..48956	+	GCF_000221185.1	NC_015865.1	WP_048056489_1		arCOG00396	K	-	Predicted transcriptional regulator	Thermococcus_sp_4557	Thermococci
GQS_RS00180	49002..49616	+	GCF_000221185.1	NC_015865.1	WP_014011625_1		arCOG02680	R	-	Uncharacterized archaeal Zn-finger protein	Thermococcus_sp_4557	Thermococci
GQS_RS00185	49693..50160	-	GCF_000221185.1	NC_015865.1	WP_014011626_1		arCOG00711	V	-	PIN domain containing protein	Thermococcus_sp_4557	Thermococci
GQS_RS00190	50160..50357	-	GCF_000221185.1	NC_015865.1	WP_048056490_1						Thermococcus_sp_4557	Thermococci
===	PYRFU_RS00320	11	GCF_000223395.1	NC_015931.1							Pyrolobus_fumarii_1A	Desulfurococcales
PYRFU_RS00295	48173..48532	+	GCF_000223395.1	NC_015931.1	WP_014025606_1		arCOG05957	S	-	Uncharacterized protein	Pyrolobus_fumarii_1A	Desulfurococcales
PYRFU_RS00300	48738..49355	-	GCF_000223395.1	NC_015931.1	WP_048191228_1		arCOG00869	C	NtpE	Archaeal/vacuolar-type H+-ATPase subunit E	Pyrolobus_fumarii_1A	Desulfurococcales
PYRFU_RS00305	49368..49751	-	GCF_000223395.1	NC_015931.1	WP_083818446_1		arCOG04102	C	NtpG	Archaeal/vacuolar-type H+-ATPase subunit F	Pyrolobus_fumarii_1A	Desulfurococcales
PYRFU_RS00310	49778..52033	+	GCF_000223395.1	NC_015931.1	WP_014025609_1		arCOG04138	C	NtpI	Archaeal/vacuolar-type H+-ATPase subunit I	Pyrolobus_fumarii_1A	Desulfurococcales
PYRFU_RS00315	52098..53351	+	GCF_000223395.1	NC_015931.1	WP_014025610_1		arCOG01698	E	LeuC	Homoaconitate hydratase/3-isopropylmalate dehydratase large subunit family protein	Pyrolobus_fumarii_1A	Desulfurococcales
PYRFU_RS00320	53427..54125	+	GCF_000223395.1	NC_015931.1	WP_014025611_1	+	arCOG04054	D	-	Archaeal division protein CdvA, a component of ESCRT division and membrane remodelling system	Pyrolobus_fumarii_1A	Desulfurococcales
PYRFU_RS00325	54130..55128	-	GCF_000223395.1	NC_015931.1	WP_014025612_1		arCOG03721	V	-	HEPN domain containing protein	Pyrolobus_fumarii_1A	Desulfurococcales
PYRFU_RS00330	55160..55537	-	GCF_000223395.1	NC_015931.1	WP_014025613_1						Pyrolobus_fumarii_1A	Desulfurococcales
PYRFU_RS00335	55692..56690	-	GCF_000223395.1	NC_015931.1	WP_048191229_1		arCOG00052	G	Pgi	Glucose-6-phosphate isomerase	Pyrolobus_fumarii_1A	Desulfurococcales
PYRFU_RS00340	56707..57276	-	GCF_000223395.1	NC_015931.1	WP_014025615_1		arCOG04119	R	-	Predicted nucleotidyltransferase	Pyrolobus_fumarii_1A	Desulfurococcales
PYRFU_RS00345	57434..57853	+	GCF_000223395.1	NC_015931.1	WP_014025616_1		arCOG00419	FR	HinT	Purine nucleoside phosphoramidase/Ap4A hydrolase, histidine triade (HIT) family	Pyrolobus_fumarii_1A	Desulfurococcales
===	PYRFU_RS04470	12	GCF_000223395.1	NC_015931.1							Pyrolobus_fumarii_1A	Desulfurococcales
PYRFU_RS04445	847914..848405	+	GCF_000223395.1	NC_015931.1	WP_014026440_1		arCOG04185	J	RpsO	Ribosomal protein S15P	Pyrolobus_fumarii_1A	Desulfurococcales
PYRFU_RS04450	848468..849052	-	GCF_000223395.1	NC_015931.1	WP_014026441_1		arCOG04702	R	-	Phospholipid-binding protein	Pyrolobus_fumarii_1A	Desulfurococcales
PYRFU_RS04455	849115..850320	+	GCF_000223395.1	NC_015931.1	WP_014026442_1		arCOG05561	L	-	NurA 5'-3' nuclease	Pyrolobus_fumarii_1A	Desulfurococcales
PYRFU_RS04460	850338..851294	+	GCF_000223395.1	NC_015931.1	WP_014026443_1		arCOG00014	G	RbsK	Sugar kinase, ribokinase family	Pyrolobus_fumarii_1A	Desulfurococcales
PYRFU_RS04465	851204..851710	+	GCF_000223395.1	NC_015931.1	WP_083818509_1		arCOG02579	R	-	Fe-S-cluster containining protein	Pyrolobus_fumarii_1A	Desulfurococcales
PYRFU_RS04470	851917..852936	+	GCF_000223395.1	NC_015931.1	WP_014026445_1	+	arCOG00453	D	ESCRTIII	Archaeal division protein CdvB, Snf7/Vps24/ESCRT-III family	Pyrolobus_fumarii_1A	Desulfurococcales
PYRFU_RS04475	853092..854195	+	GCF_000223395.1	NC_015931.1	WP_048192431_1	+	arCOG01307	D	Vps4	Cell division ATPase of the AAA+ class, ESCRT system component	Pyrolobus_fumarii_1A	Desulfurococcales
PYRFU_RS04480	854305..855315	-	GCF_000223395.1	NC_015931.1	WP_048191596_1		arCOG00367	L	-	NurA 5'-3' nuclease	Pyrolobus_fumarii_1A	Desulfurococcales
PYRFU_RS04485	855305..856987	-	GCF_000223395.1	NC_015931.1	WP_014026448_1		arCOG00280	L	-	HerA helicase	Pyrolobus_fumarii_1A	Desulfurococcales
PYRFU_RS04490	857029..857379	+	GCF_000223395.1	NC_015931.1	WP_014026449_1		arCOG07773	S	-	SWIM zinc finger containing protein	Pyrolobus_fumarii_1A	Desulfurococcales
PYRFU_RS04495	857327..858109	-	GCF_000223395.1	NC_015931.1	WP_014026450_1		arCOG00701	I	UgpQ	Glycerophosphoryl diester phosphodiesterase	Pyrolobus_fumarii_1A	Desulfurococcales
PYRFU_RS04500	858553..858960	+	GCF_000223395.1	NC_015931.1	WP_048191600_1		arCOG04701	D	CrcB/FEX	Integral membrane protein possibly involved in fluoride export and chromosome condensation	Pyrolobus_fumarii_1A	Desulfurococcales
===	PYRFU_RS04985	11	GCF_000223395.1	NC_015931.1							Pyrolobus_fumarii_1A	Desulfurococcales
PYRFU_RS09955	940428..941558	+	GCF_000223395.1	NC_015931.1	WP_014026541_1		arCOG00324	R	AcuC	Deacetylase, including yeast histone deacetylase and acetoin utilization protein	Pyrolobus_fumarii_1A	Desulfurococcales
PYRFU_RS04965	941752..943434	-	GCF_000223395.1	NC_015931.1	WP_014026542_1		arCOG00485	J	LysS	Lysyl-tRNA synthetase, class I	Pyrolobus_fumarii_1A	Desulfurococcales
PYRFU_RS04970	943609..943899	+	GCF_000223395.1	NC_015931.1	WP_014026543_1						Pyrolobus_fumarii_1A	Desulfurococcales
PYRFU_RS04975	944123..945241	+	GCF_000223395.1	NC_015931.1	WP_014026544_1		arCOG00756	E	GcvT	Glycine cleavage system T protein (aminomethyltransferase)	Pyrolobus_fumarii_1A	Desulfurococcales
PYRFU_RS04980	945219..946121	-	GCF_000223395.1	NC_015931.1	WP_048191629_1		arCOG01964	P	Kch	Kef-type K+ transport system, predicted NAD-binding component	Pyrolobus_fumarii_1A	Desulfurococcales
PYRFU_RS04985	946190..946852	+	GCF_000223395.1	NC_015931.1	WP_014026546_1	+	arCOG00452	D	ESCRTIII	Archaeal division protein CdvB, Snf7/Vps24/ESCRT-III family	Pyrolobus_fumarii_1A	Desulfurococcales
PYRFU_RS04990	947369..947632	+	GCF_000223395.1	NC_015931.1	WP_048191630_1						Pyrolobus_fumarii_1A	Desulfurococcales
PYRFU_RS04995	947629..947853	-	GCF_000223395.1	NC_015931.1	WP_014026548_1		arCOG02102	P	FeoA	Fe2+ transport system protein A	Pyrolobus_fumarii_1A	Desulfurococcales
PYRFU_RS05000	947919..948695	+	GCF_000223395.1	NC_015931.1	WP_014026549_1		arCOG00455	E	ProC	Pyrroline-5-carboxylate reductase	Pyrolobus_fumarii_1A	Desulfurococcales
PYRFU_RS05005	948692..949858	+	GCF_000223395.1	NC_015931.1	WP_014026550_1						Pyrolobus_fumarii_1A	Desulfurococcales
PYRFU_RS05010	949944..950339	-	GCF_000223395.1	NC_015931.1	WP_014026551_1		arCOG00279	E	SpeD	S-adenosylmethionine decarboxylase/arginine decarboxylase	Pyrolobus_fumarii_1A	Desulfurococcales
===	PYRFU_RS07020	11	GCF_000223395.1	NC_015931.1							Pyrolobus_fumarii_1A	Desulfurococcales
PYRFU_RS06995	1327076..1328068	-	GCF_000223395.1	NC_015931.1	WP_048191832_1						Pyrolobus_fumarii_1A	Desulfurococcales
PYRFU_RS07000	1328098..1328442	-	GCF_000223395.1	NC_015931.1	WP_014026960_1		arCOG02694	U	TatA	Sec-independent protein secretion pathway component	Pyrolobus_fumarii_1A	Desulfurococcales
PYRFU_RS07005	1328588..1329655	+	GCF_000223395.1	NC_015931.1	WP_014026961_1		arCOG01919	U	TatC	Sec-independent protein secretion pathway component TatC	Pyrolobus_fumarii_1A	Desulfurococcales
PYRFU_RS07010	1329683..1330342	-	GCF_000223395.1	NC_015931.1	WP_014026962_1		arCOG01879	I	-	Dolichol kinase family protein	Pyrolobus_fumarii_1A	Desulfurococcales
PYRFU_RS07015	1330406..1332406	-	GCF_000223395.1	NC_015931.1	WP_014026963_1		arCOG00249	I	FadB	3-hydroxyacyl-CoA dehydrogenase, some fused to Enoyl-CoA hydratase	Pyrolobus_fumarii_1A	Desulfurococcales
PYRFU_RS07020	1332508..1337001	+	GCF_000223395.1	NC_015931.1	WP_048191836_1	+	arCOG00453	D	ESCRTIII	Archaeal division protein CdvB, Snf7/Vps24/ESCRT-III family	Pyrolobus_fumarii_1A	Desulfurococcales
PYRFU_RS07025	1337019..1337363	+	GCF_000223395.1	NC_015931.1	WP_048191838_1		arCOG10990	S	-	Uncharacterized membrane protein	Pyrolobus_fumarii_1A	Desulfurococcales
PYRFU_RS07030	1337332..1337868	-	GCF_000223395.1	NC_015931.1	WP_014026966_1		arCOG01943	Q	PncA	Amidase related to nicotinamidase	Pyrolobus_fumarii_1A	Desulfurococcales
PYRFU_RS07035	1337974..1339176	+	GCF_000223395.1	NC_015931.1	WP_048191840_1		arCOG01972	O	TrxA	Thiol-disulfide isomerase or thioredoxin	Pyrolobus_fumarii_1A	Desulfurococcales
PYRFU_RS07040	1339173..1341083	-	GCF_000223395.1	NC_015931.1	WP_048191842_1		arCOG00073	E	CysH/DndC	PAPS reductase related enzyme fused to RNA-binding PUA domain and ferredoxin domain	Pyrolobus_fumarii_1A	Desulfurococcales
PYRFU_RS07045	1341266..1342246	+	GCF_000223395.1	NC_015931.1	WP_014026969_1		arCOG00196	V	CcmA	ABC-type multidrug transport system, ATPase component	Pyrolobus_fumarii_1A	Desulfurococcales
===	PYRFU_RS07280	11	GCF_000223395.1	NC_015931.1							Pyrolobus_fumarii_1A	Desulfurococcales
PYRFU_RS07255	1385919..1386512	-	GCF_000223395.1	NC_015931.1	WP_014027010_1		arCOG01141	R	-	ICC-like phosphoesterase	Pyrolobus_fumarii_1A	Desulfurococcales
PYRFU_RS07260	1386548..1387093	-	GCF_000223395.1	NC_015931.1	WP_014027011_1		arCOG03748	K	MarR	Transcriptional regulator, MarR family	Pyrolobus_fumarii_1A	Desulfurococcales
PYRFU_RS07265	1387153..1387908	+	GCF_000223395.1	NC_015931.1	WP_014027012_1		arCOG01225	R	-	GTPase SAR1 or related small G protein	Pyrolobus_fumarii_1A	Desulfurococcales
PYRFU_RS07270	1387900..1389300	-	GCF_000223395.1	NC_015931.1	WP_083818562_1		arCOG04249	J	CCA1	tRNA nucleotidyltransferase (CCA-adding enzyme)	Pyrolobus_fumarii_1A	Desulfurococcales
PYRFU_RS07275	1389356..1389910	+	GCF_000223395.1	NC_015931.1	WP_014027014_1		arCOG01631	O	-	Protein lysine SAM-dependent methyltransferase	Pyrolobus_fumarii_1A	Desulfurococcales
PYRFU_RS07280	1389917..1390564	-	GCF_000223395.1	NC_015931.1	WP_014027015_1	+	arCOG00452	D	ESCRTIII	Archaeal division protein CdvB, Snf7/Vps24/ESCRT-III family	Pyrolobus_fumarii_1A	Desulfurococcales
PYRFU_RS07285	1390611..1390889	-	GCF_000223395.1	NC_015931.1	WP_014027016_1						Pyrolobus_fumarii_1A	Desulfurococcales
PYRFU_RS07290	1391104..1391883	-	GCF_000223395.1	NC_015931.1	WP_048191862_1		arCOG05120	R	-	Radical SAM superfamily enzyme	Pyrolobus_fumarii_1A	Desulfurococcales
PYRFU_RS07295	1392064..1393776	-	GCF_000223395.1	NC_015931.1	WP_014027018_1		arCOG00217	H	MoeA	Molybdopterin biosynthesis enzyme	Pyrolobus_fumarii_1A	Desulfurococcales
PYRFU_RS07300	1393766..1395058	-	GCF_000223395.1	NC_015931.1	WP_014027019_1		arCOG00216	H	MoeA	Molybdopterin biosynthesis enzyme	Pyrolobus_fumarii_1A	Desulfurococcales
PYRFU_RS07305	1395119..1396789	-	GCF_000223395.1	NC_015931.1	WP_083818563_1		arCOG00238	P	ArsB	Na+/H+ antiporter NhaD or related arsenite permease	Pyrolobus_fumarii_1A	Desulfurococcales
===	CHINAEXTREME_RS05830	14	GCF_000226975.2	NZ_CP019285.1							Halobiforma_lacisalsi_AJ5	Halobacteria
CHINAEXTREME_RS05805	1227804..1228310	+	GCF_000226975.2	NZ_CP019285.1	WP_007141539_1		arCOG01040	P	CysC	Adenylylsulfate kinase or related kinase	Halobiforma_lacisalsi_AJ5	Halobacteria
CHINAEXTREME_RS05810	1228404..1229585	+	GCF_000226975.2	NZ_CP019285.1	WP_007141540_1		arCOG04430	R	-	HD superfamily phosphohydrolase	Halobiforma_lacisalsi_AJ5	Halobacteria
CHINAEXTREME_RS05815	1229591..1229911	-	GCF_000226975.2	NZ_CP019285.1	WP_007141541_1		arCOG01084	R	MazG	Predicted pyrophosphatase	Halobiforma_lacisalsi_AJ5	Halobacteria
CHINAEXTREME_RS05820	1230134..1230730	+	GCF_000226975.2	NZ_CP019285.1	WP_029601401_1		arCOG00769	V	YajL	Protein/nucleotide deglycase, PfpI/YajL/DJ-1 family (repair of methylglyoxal-glycated proteins and nucleic acids)	Halobiforma_lacisalsi_AJ5	Halobacteria
CHINAEXTREME_RS05825	1230731..1231381	+	GCF_000226975.2	NZ_CP019285.1	WP_007141543_1		arCOG02293	R	-	HAD superfamily hydrolase	Halobiforma_lacisalsi_AJ5	Halobacteria
CHINAEXTREME_RS05830	1231564..1232682	+	GCF_000226975.2	NZ_CP019285.1	WP_007141544_1	+	arCOG11740	R	-	ESCRT system protein, contains wHTH domain	Halobiforma_lacisalsi_AJ5	Halobacteria
CHINAEXTREME_RS05835	1232736..1233800	+	GCF_000226975.2	NZ_CP019285.1	WP_007141545_1	+	arCOG11741	R	-	ESCRT system protein, contains coiled coil domain	Halobiforma_lacisalsi_AJ5	Halobacteria
CHINAEXTREME_RS05840	1233802..1234539	+	GCF_000226975.2	NZ_CP019285.1	WP_007141546_1	+	arCOG15282	R	ESCRTIII	Snf7/Vps24/ESCRT-III family	Halobiforma_lacisalsi_AJ5	Halobacteria
CHINAEXTREME_RS05845	1234532..1236379	+	GCF_000226975.2	NZ_CP019285.1	WP_007141547_1	+	arCOG01307	D	Vps4	Cell division ATPase of the AAA+ class, ESCRT system component	Halobiforma_lacisalsi_AJ5	Halobacteria
CHINAEXTREME_RS05850	1236321..1239380	+	GCF_000226975.2	NZ_CP019285.1	WP_007141548_1					Adaptin (TRAP-beta) appendage domain containing protein	Halobiforma_lacisalsi_AJ5	Halobacteria
CHINAEXTREME_RS05855	1239519..1241789	-	GCF_000226975.2	NZ_CP019285.1	WP_007141549_1					Adaptin (TRAP-beta) appendage domain containing protein	Halobiforma_lacisalsi_AJ5	Halobacteria
CHINAEXTREME_RS05860	1241836..1242813	-	GCF_000226975.2	NZ_CP019285.1	WP_007141550_1		arCOG12846	S	-	Uncharacterized protein, membrane ancored	Halobiforma_lacisalsi_AJ5	Halobacteria
CHINAEXTREME_RS05865	1242870..1245917	-	GCF_000226975.2	NZ_CP019285.1	WP_007141551_1		arCOG10368	S	-	Uncharacterized protein	Halobiforma_lacisalsi_AJ5	Halobacteria
CHINAEXTREME_RS05870	1245925..1247151	-	GCF_000226975.2	NZ_CP019285.1	WP_007141552_1		arCOG02202	D	FtsZ3	Cell division GTPase	Halobiforma_lacisalsi_AJ5	Halobacteria
===	DESFE_RS00445	11	GCF_000231015.2	NC_018001.1							Desulfurococcus_amylolyticus_DSM_16532	Desulfurococcales
DESFE_RS00420	70268..70918	+	GCF_000231015.2	NC_018001.1	WP_014766897_1		arCOG00053	G	SgbH	3-hexulose-6-phosphate synthase or related protein	Desulfurococcus_amylolyticus_DSM_16532	Desulfurococcales
DESFE_RS00425	70948..72054	-	GCF_000231015.2	NC_018001.1	WP_014766898_1		arCOG01887	J	TrpS	Tryptophanyl-tRNA synthetase	Desulfurococcus_amylolyticus_DSM_16532	Desulfurococcales
DESFE_RS00430	72178..73992	-	GCF_000231015.2	NC_018001.1	WP_014766899_1		arCOG00057	M	GlmS	Glucosamine 6-phosphate synthetase	Desulfurococcus_amylolyticus_DSM_16532	Desulfurococcales
DESFE_RS00435	74063..74746	+	GCF_000231015.2	NC_018001.1	WP_014766900_1		arCOG04202	F	Gch31	Archaeal GTP cyclohydrolase III	Desulfurococcus_amylolyticus_DSM_16532	Desulfurococcales
DESFE_RS00440	74890..75189	-	GCF_000231015.2	NC_018001.1	WP_014766902_1		arCOG05995	S	-	Uncharacterized protein	Desulfurococcus_amylolyticus_DSM_16532	Desulfurococcales
DESFE_RS00445	75342..75965	+	GCF_000231015.2	NC_018001.1	WP_014766903_1	+	arCOG00452	D	ESCRTIII	Archaeal division protein CdvB, Snf7/Vps24/ESCRT-III family	Desulfurococcus_amylolyticus_DSM_16532	Desulfurococcales
DESFE_RS00450	75962..76495	-	GCF_000231015.2	NC_018001.1	WP_014766904_1		arCOG07462	S	-	Uncharacterized protein	Desulfurococcus_amylolyticus_DSM_16532	Desulfurococcales
DESFE_RS00455	76517..77512	-	GCF_000231015.2	NC_018001.1	WP_014766905_1		arCOG00636	O	HypE	Carbamoyl dehydratase HypE (hydrogenase maturation factor)	Desulfurococcus_amylolyticus_DSM_16532	Desulfurococcales
DESFE_RS00460	77542..77817	-	GCF_000231015.2	NC_018001.1	WP_014766906_1		arCOG07221	S	-	Zn-finger protein	Desulfurococcus_amylolyticus_DSM_16532	Desulfurococcales
DESFE_RS00465	77855..78700	-	GCF_000231015.2	NC_018001.1	WP_014766907_1		arCOG00893	R	-	Predicted metal-dependent hydrolase (urease superfamily)	Desulfurococcus_amylolyticus_DSM_16532	Desulfurococcales
DESFE_RS00470	78844..79374	+	GCF_000231015.2	NC_018001.1	WP_048815812_1		arCOG07486	P	-	ABC-type cobalt transport system, predicted permease component	Desulfurococcus_amylolyticus_DSM_16532	Desulfurococcales
===	DESFE_RS01070	11	GCF_000231015.2	NC_018001.1							Desulfurococcus_amylolyticus_DSM_16532	Desulfurococcales
DESFE_RS01045	186019..187119	-	GCF_000231015.2	NC_018001.1	WP_014767020_1		arCOG11767	S	-	Uncharacterized protein	Desulfurococcus_amylolyticus_DSM_16532	Desulfurococcales
DESFE_RS01050	187177..187599	-	GCF_000231015.2	NC_018001.1	WP_083836302_1		arCOG05941	S	-	Uncharacterized protein	Desulfurococcus_amylolyticus_DSM_16532	Desulfurococcales
DESFE_RS01055	187691..188632	-	GCF_000231015.2	NC_018001.1	WP_014767022_1		arCOG01028	I	ERG12	Mevalonate kinase	Desulfurococcus_amylolyticus_DSM_16532	Desulfurococcales
DESFE_RS01060	188704..189555	+	GCF_000231015.2	NC_018001.1	WP_014767023_1		arCOG00585	O	Mrp	Fe-S cluster carrier ATPase, Mrp/ApbC/NBP35 family	Desulfurococcus_amylolyticus_DSM_16532	Desulfurococcales
DESFE_RS01065	189591..190289	+	GCF_000231015.2	NC_018001.1	WP_048815822_1		arCOG08834	S	-	Uncharacterized protein	Desulfurococcus_amylolyticus_DSM_16532	Desulfurococcales
DESFE_RS01070	190315..190851	-	GCF_000231015.2	NC_018001.1	WP_014767025_1	+	arCOG00454	D	ESCRTIII	Archaeal division protein CdvB, Snf7/Vps24/ESCRT-III family	Desulfurococcus_amylolyticus_DSM_16532	Desulfurococcales
DESFE_RS01075	190915..193371	-	GCF_000231015.2	NC_018001.1	WP_014767026_1		arCOG02044	M	AglB	Oligosaccharyltransferase membrane subunit	Desulfurococcus_amylolyticus_DSM_16532	Desulfurococcales
DESFE_RS01080	193449..194393	-	GCF_000231015.2	NC_018001.1	WP_014767027_1		arCOG00912	E	ArgF	Ornithine carbamoyltransferase	Desulfurococcus_amylolyticus_DSM_16532	Desulfurococcales
DESFE_RS01085	194463..195518	+	GCF_000231015.2	NC_018001.1	WP_014767028_1		arCOG04321	S	-	Uncharacterized protein DUF711 family, similar to ribonucleotide reductase and pyruvate formate lyase	Desulfurococcus_amylolyticus_DSM_16532	Desulfurococcales
DESFE_RS01090	195644..195919	-	GCF_000231015.2	NC_018001.1	WP_012607810_1		arCOG04308	S	-	Uncharacterized protein	Desulfurococcus_amylolyticus_DSM_16532	Desulfurococcales
DESFE_RS01095	196011..196373	+	GCF_000231015.2	NC_018001.1	WP_014767030_1		arCOG00578	R	-	Uncharacterized Zn-finger containing protein	Desulfurococcus_amylolyticus_DSM_16532	Desulfurococcales
===	DESFE_RS01310	12	GCF_000231015.2	NC_018001.1							Desulfurococcus_amylolyticus_DSM_16532	Desulfurococcales
DESFE_RS01280	232874..233278	-	GCF_000231015.2	NC_018001.1	WP_014767067_1		arCOG00713	V	-	PIN domain containing protein	Desulfurococcus_amylolyticus_DSM_16532	Desulfurococcales
DESFE_RS01285	233275..233544	-	GCF_000231015.2	NC_018001.1	WP_014767068_1		arCOG00812	V	AbrB	AbrB family transcriptional regulator	Desulfurococcus_amylolyticus_DSM_16532	Desulfurococcales
DESFE_RS01295	234088..234507	-	GCF_000231015.2	NC_018001.1	WP_048815827_1		arCOG12970	S	-	Uncharacterized membrane protein	Desulfurococcus_amylolyticus_DSM_16532	Desulfurococcales
DESFE_RS01300	234517..234888	-	GCF_000231015.2	NC_018001.1	WP_014767070_1		arCOG12971	S	-	Uncharacterized protein	Desulfurococcus_amylolyticus_DSM_16532	Desulfurococcales
DESFE_RS01305	234899..235234	-	GCF_000231015.2	NC_018001.1	WP_014767071_1		arCOG06105	S	-	Uncharacterized membrane protein	Desulfurococcus_amylolyticus_DSM_16532	Desulfurococcales
DESFE_RS01310	235406..236284	+	GCF_000231015.2	NC_018001.1	WP_014767072_1	+	arCOG00453	D	ESCRTIII	Archaeal division protein CdvB, Snf7/Vps24/ESCRT-III family	Desulfurococcus_amylolyticus_DSM_16532	Desulfurococcales
DESFE_RS01315	236319..237482	+	GCF_000231015.2	NC_018001.1	WP_048815828_1	+	arCOG01307	D	Vps4	Cell division ATPase of the AAA+ class, ESCRT system component	Desulfurococcus_amylolyticus_DSM_16532	Desulfurococcales
DESFE_RS01320	238062..238259	+	GCF_000231015.2	NC_018001.1	WP_012607852_1		arCOG04114	L	-	Chromatin protein Cren7	Desulfurococcus_amylolyticus_DSM_16532	Desulfurococcales
DESFE_RS01325	238501..239712	+	GCF_000231015.2	NC_018001.1	WP_014767074_1		arCOG00603	F	PyrD	Dihydroorotate dehydrogenase	Desulfurococcus_amylolyticus_DSM_16532	Desulfurococcales
DESFE_RS01330	239830..241113	+	GCF_000231015.2	NC_018001.1	WP_014767075_1		arCOG00496	G	Pgk	3-phosphoglycerate kinase	Desulfurococcus_amylolyticus_DSM_16532	Desulfurococcales
DESFE_RS01335	241116..242189	+	GCF_000231015.2	NC_018001.1	WP_014767076_1		arCOG00493	G	GapA	Glyceraldehyde-3-phosphate dehydrogenase/erythrose-4-phosphate dehydrogenase	Desulfurococcus_amylolyticus_DSM_16532	Desulfurococcales
DESFE_RS01340	242182..242598	+	GCF_000231015.2	NC_018001.1	WP_014767077_1		arCOG02053	T	UspA	Nucleotide-binding protein, UspA family	Desulfurococcus_amylolyticus_DSM_16532	Desulfurococcales
===	DESFE_RS05205	11	GCF_000231015.2	NC_018001.1							Desulfurococcus_amylolyticus_DSM_16532	Desulfurococcales
DESFE_RS05180	1001763..1002548	+	GCF_000231015.2	NC_018001.1	WP_048816002_1		arCOG01532	I	UppS	Undecaprenyl pyrophosphate synthase	Desulfurococcus_amylolyticus_DSM_16532	Desulfurococcales
DESFE_RS05185	1002556..1003464	-	GCF_000231015.2	NC_018001.1	WP_014767818_1		arCOG01159	S	-	Uncharacterized archaeal coiled-coil protein	Desulfurococcus_amylolyticus_DSM_16532	Desulfurococcales
DESFE_RS05190	1003476..1004174	-	GCF_000231015.2	NC_018001.1	WP_014767819_1		arCOG01338	C	-	Acyl-CoA synthetase, ATP-grasp containing subunit	Desulfurococcus_amylolyticus_DSM_16532	Desulfurococcales
DESFE_RS05195	1004190..1005575	-	GCF_000231015.2	NC_018001.1	WP_014767820_1		arCOG01340	C	-	Acyl-CoA synthetase (NDP forming)	Desulfurococcus_amylolyticus_DSM_16532	Desulfurococcales
DESFE_RS05200	1005676..1006239	+	GCF_000231015.2	NC_018001.1	WP_014767821_1		arCOG06434	P	ChrA	Chromate transport protein ChrA	Desulfurococcus_amylolyticus_DSM_16532	Desulfurococcales
DESFE_RS05205	1006286..1006978	-	GCF_000231015.2	NC_018001.1	WP_014767822_1	+	arCOG04054	D	-	Archaeal division protein CdvA, a component of ESCRT division and membrane remodelling system	Desulfurococcus_amylolyticus_DSM_16532	Desulfurococcales
DESFE_RS05210	1007169..1008602	+	GCF_000231015.2	NC_018001.1	WP_014767823_1		arCOG00321	O	TldD	Zn-dependent protease, component of TldD/TldE system	Desulfurococcus_amylolyticus_DSM_16532	Desulfurococcales
DESFE_RS05215	1008608..1009933	+	GCF_000231015.2	NC_018001.1	WP_014767824_1		arCOG00322	O	TldE	Inactivated Zn-dependent protease, component of TldD/TldE system	Desulfurococcus_amylolyticus_DSM_16532	Desulfurococcales
DESFE_RS05220	1009983..1010204	-	GCF_000231015.2	NC_018001.1	WP_014767825_1		arCOG10278	S	-	Uncharacterized membrane protein	Desulfurococcus_amylolyticus_DSM_16532	Desulfurococcales
DESFE_RS05225	1010544..1011578	-	GCF_000231015.2	NC_018001.1	WP_014767826_1		arCOG00318	P	PhoU	Phosphate uptake regulator	Desulfurococcus_amylolyticus_DSM_16532	Desulfurococcales
DESFE_RS05235	1012006..1012770	-	GCF_000231015.2	NC_018001.1	WP_014767827_1		arCOG00622	D	Spo0J	Chromosome segregation protein Spo0J, contains CBS and ParB-like NTPase domains	Desulfurococcus_amylolyticus_DSM_16532	Desulfurococcales
===	HQRW_RS02535	14	GCF_000237865.1	NC_017459.1							Haloquadratum_walsbyi_C23_	Halobacteria
HQRW_RS02510	554397..555431	-	GCF_000237865.1	NC_017459.1	WP_049891574_1		arCOG00014	G	RbsK	Sugar kinase, ribokinase family	Haloquadratum_walsbyi_C23_	Halobacteria
HQRW_RS02515	555507..557825	-	GCF_000237865.1	NC_017459.1	WP_014555328_1		arCOG01166	L	MutL	DNA mismatch repair enzyme (predicted ATPase)	Haloquadratum_walsbyi_C23_	Halobacteria
HQRW_RS02520	557822..558340	-	GCF_000237865.1	NC_017459.1	WP_014555329_1		arCOG01078	L	-	NUDIX family hydrolase	Haloquadratum_walsbyi_C23_	Halobacteria
HQRW_RS02525	558758..559642	-	GCF_000237865.1	NC_017459.1	WP_014555330_1		arCOG09100	S	-	Uncharacterized membrane protein	Haloquadratum_walsbyi_C23_	Halobacteria
HQRW_RS02530	559639..559914	-	GCF_000237865.1	NC_017459.1	WP_011570741_1		arCOG07567	S	-	Uncharacterized membrane protein	Haloquadratum_walsbyi_C23_	Halobacteria
HQRW_RS02535	559995..561101	+	GCF_000237865.1	NC_017459.1	WP_014555332_1	+	arCOG11740	R	-	ESCRT system protein, contains wHTH domain	Haloquadratum_walsbyi_C23_	Halobacteria
HQRW_RS02540	561209..562273	+	GCF_000237865.1	NC_017459.1	WP_014555333_1	+	arCOG11741	R	-	ESCRT system protein, contains coiled coil domain	Haloquadratum_walsbyi_C23_	Halobacteria
HQRW_RS02545	562283..563248	+	GCF_000237865.1	NC_017459.1	WP_014555334_1	+	arCOG15282	R	ESCRTIII	Snf7/Vps24/ESCRT-III family	Haloquadratum_walsbyi_C23_	Halobacteria
HQRW_RS02550	563245..564963	+	GCF_000237865.1	NC_017459.1	WP_014555335_1	+	arCOG01307	D	Vps4	Cell division ATPase of the AAA+ class, ESCRT system component	Haloquadratum_walsbyi_C23_	Halobacteria
HQRW_RS02555	564970..568929	+	GCF_000237865.1	NC_017459.1	WP_014555336_1					Adaptin (TRAP-beta) appendage domain containing protein	Haloquadratum_walsbyi_C23_	Halobacteria
HQRW_RS02560	568889..571540	-	GCF_000237865.1	NC_017459.1	WP_049891576_1					Adaptin (TRAP-beta) appendage domain containing protein	Haloquadratum_walsbyi_C23_	Halobacteria
HQRW_RS02565	571602..572798	-	GCF_000237865.1	NC_017459.1	WP_014555338_1		arCOG12846	S	-	Uncharacterized protein, membrane ancored	Haloquadratum_walsbyi_C23_	Halobacteria
HQRW_RS02570	572922..576212	-	GCF_000237865.1	NC_017459.1	WP_014555339_1		arCOG04500	S	-	Uncharacterized protein with Ig-like domain	Haloquadratum_walsbyi_C23_	Halobacteria
HQRW_RS02575	576217..577449	-	GCF_000237865.1	NC_017459.1	WP_014555340_1		arCOG02202	D	FtsZ3	Cell division GTPase	Haloquadratum_walsbyi_C23_	Halobacteria
===	TTX_RS08165	11	GCF_000253055.1	NC_016070.1							Thermoproteus_tenax_Kra_1	Thermoproteales
TTX_RS08140	1479514..1480347	+	GCF_000253055.1	NC_016070.1	WP_014127564_1		arCOG00033	J	Trm5	Wybutosine (yW) biosynthesis enzyme Trm5, tRNA (guanine) methyltransferase	Thermoproteus_tenax_Kra_1	Thermoproteales
TTX_RS08145	1480381..1480851	-	GCF_000253055.1	NC_016070.1	WP_014127565_1		arCOG04123	S	-	Uncharacterized protein	Thermoproteus_tenax_Kra_1	Thermoproteales
TTX_RS08150	1480917..1482509	-	GCF_000253055.1	NC_016070.1	WP_014127566_1		arCOG04351	I	-	Predicted membrane associated lipid hydrolase, neutral ceramidase superfamily	Thermoproteus_tenax_Kra_1	Thermoproteales
TTX_RS08155	1482506..1483378	-	GCF_000253055.1	NC_016070.1	WP_014127567_1		arCOG05441	S	-	Uncharacterized protein	Thermoproteus_tenax_Kra_1	Thermoproteales
TTX_RS08160	1483465..1484082	-	GCF_000253055.1	NC_016070.1	WP_014127568_1		arCOG00905	L	-	Uracil-DNA glycosylase	Thermoproteus_tenax_Kra_1	Thermoproteales
TTX_RS08165	1484128..1484784	+	GCF_000253055.1	NC_016070.1	WP_014127569_1	+	arCOG04054	D	-	Archaeal division protein CdvA, a component of ESCRT division and membrane remodelling system	Thermoproteus_tenax_Kra_1	Thermoproteales
TTX_RS08170	1484794..1485000	-	GCF_000253055.1	NC_016070.1	WP_014127570_1		arCOG08093	S	-	Zn finger protein	Thermoproteus_tenax_Kra_1	Thermoproteales
TTX_RS08175	1484997..1485872	-	GCF_000253055.1	NC_016070.1	WP_052883205_1		arCOG01589	H	RimK	Glutathione synthase/glutaminyl transferase/alpha-L-glutamate ligase	Thermoproteus_tenax_Kra_1	Thermoproteales
TTX_RS08180	1485948..1486484	+	GCF_000253055.1	NC_016070.1	WP_052883307_1		arCOG05439	S	-	Uncharacterized protein	Thermoproteus_tenax_Kra_1	Thermoproteales
TTX_RS08185	1486471..1487019	-	GCF_000253055.1	NC_016070.1	WP_014127573_1		arCOG05438	S	-	Uncharacterized membrane protein	Thermoproteus_tenax_Kra_1	Thermoproteales
TTX_RS08190	1487245..1487661	+	GCF_000253055.1	NC_016070.1	WP_014127575_1		arCOG05437	S	-	Uncharacterized protein	Thermoproteus_tenax_Kra_1	Thermoproteales
===	PY04_RS06195	11	GCF_000263735.1	NC_017946.1							Pyrococcus_sp_ST04	Thermococci
PY04_RS06170	1187155..1187667	+	GCF_000263735.1	NC_017946.1	WP_014734280_1		arCOG01761	K	NusA	Transcription elongation factor	Pyrococcus_sp_ST04	Thermococci
PY04_RS06175	1187694..1188113	+	GCF_000263735.1	NC_017946.1	WP_014734281_1		arCOG03817	S	-	Uncharacterized protein	Pyrococcus_sp_ST04	Thermococci
PY04_RS06180	1188210..1191230	+	GCF_000263735.1	NC_017946.1	WP_014734282_1		arCOG03661	G	AMS1	Alpha-mannosidase	Pyrococcus_sp_ST04	Thermococci
PY04_RS06185	1191202..1191672	-	GCF_000263735.1	NC_017946.1	WP_014734283_1		arCOG00721	J	Nob1	Endonuclease Nob1, consists of a PIN domain and a Zn-ribbon module	Pyrococcus_sp_ST04	Thermococci
PY04_RS06190	1191669..1193036	-	GCF_000263735.1	NC_017946.1	WP_014734284_1		arCOG00403	J	SerS	Seryl-tRNA synthetase	Pyrococcus_sp_ST04	Thermococci
PY04_RS06195	1193169..1194266	+	GCF_000263735.1	NC_017946.1	WP_014734285_1	+	arCOG01307	D	Vps4	Cell division ATPase of the AAA+ class, ESCRT system component	Pyrococcus_sp_ST04	Thermococci
PY04_RS06200	1194258..1196117	-	GCF_000263735.1	NC_017946.1	WP_014734286_1		arCOG00707	C	-	Aldehyde:ferredoxin oxidoreductase	Pyrococcus_sp_ST04	Thermococci
PY04_RS06205	1196282..1196779	+	GCF_000263735.1	NC_017946.1	WP_014734287_1		arCOG01724	S	-	Uncharacterized protein	Pyrococcus_sp_ST04	Thermococci
PY04_RS06220	1197050..1198057	-	GCF_000263735.1	NC_017946.1	WP_014734288_1		arCOG00324	R	AcuC	Deacetylase, including yeast histone deacetylase and acetoin utilization protein	Pyrococcus_sp_ST04	Thermococci
PY04_RS06225	1198347..1198598	-	GCF_000263735.1	NC_017946.1	WP_014734289_1		arCOG04167	J	RPL14A	Ribosomal protein L14E/L6E/L27E	Pyrococcus_sp_ST04	Thermococci
PY04_RS06230	1198599..1199177	-	GCF_000263735.1	NC_017946.1	WP_014734290_1		arCOG01037	F	Cmk	Cytidylate kinase	Pyrococcus_sp_ST04	Thermococci
===	TCELL_RS00180	13	GCF_000264495.1	NC_017954.1							Thermogladius_calderae_1633	Desulfurococcales
TCELL_RS00155	26280..26681	-	GCF_000264495.1	NC_017954.1	WP_014736705_1		arCOG04124	J	-	Trm112 RNA methyltransferase activating protein	Thermogladius_calderae_1633	Desulfurococcales
TCELL_RS00160	26678..28054	-	GCF_000264495.1	NC_017954.1	WP_014736706_1		arCOG00767	G	{ManB}	Phosphomannomutase	Thermogladius_calderae_1633	Desulfurococcales
TCELL_RS00165	28142..28456	+	GCF_000264495.1	NC_017954.1	WP_014736707_1						Thermogladius_calderae_1633	Desulfurococcales
TCELL_RS00170	28449..29144	+	GCF_000264495.1	NC_017954.1	WP_014736708_1		arCOG04121	L	RnhB	Ribonuclease HII	Thermogladius_calderae_1633	Desulfurococcales
TCELL_RS00175	29145..30308	+	GCF_000264495.1	NC_017954.1	WP_014736709_1		arCOG00358	J	DRG	Ribosome-interacting GTPase 1	Thermogladius_calderae_1633	Desulfurococcales
TCELL_RS00180	30436..31590	-	GCF_000264495.1	NC_017954.1	WP_048162763_1	+	arCOG01307	D	Vps4	Cell division ATPase of the AAA+ class, ESCRT system component	Thermogladius_calderae_1633	Desulfurococcales
TCELL_RS00185	31623..32429	-	GCF_000264495.1	NC_017954.1	WP_014736711_1	+	arCOG00453	D	ESCRTIII	Archaeal division protein CdvB, Snf7/Vps24/ESCRT-III family	Thermogladius_calderae_1633	Desulfurococcales
TCELL_RS00190	32511..33206	-	GCF_000264495.1	NC_017954.1	WP_014736712_1	+	arCOG04054	D	-	Archaeal division protein CdvA, a component of ESCRT division and membrane remodelling system	Thermogladius_calderae_1633	Desulfurococcales
TCELL_RS00195	33410..33670	+	GCF_000264495.1	NC_017954.1	WP_014736713_1		arCOG08885	S	-	Uncharacterized membrane protein	Thermogladius_calderae_1633	Desulfurococcales
TCELL_RS00200	33681..35006	-	GCF_000264495.1	NC_017954.1	WP_014736714_1		arCOG01169	G	Eno	Enolase	Thermogladius_calderae_1633	Desulfurococcales
TCELL_RS00205	35023..35331	+	GCF_000264495.1	NC_017954.1	WP_048162770_1		arCOG11787	S	-	Uncharacterized membrane protein	Thermogladius_calderae_1633	Desulfurococcales
TCELL_RS00210	35334..35627	+	GCF_000264495.1	NC_017954.1	WP_014736716_1		arCOG04323	S	-	Zn-finger protein	Thermogladius_calderae_1633	Desulfurococcales
TCELL_RS00215	35624..36091	+	GCF_000264495.1	NC_017954.1	WP_014736717_1		arCOG01739	U	LepB	Signal peptidase I	Thermogladius_calderae_1633	Desulfurococcales
===	TCELL_RS03845	11	GCF_000264495.1	NC_017954.1							Thermogladius_calderae_1633	Desulfurococcales
TCELL_RS03825	665296..666159	+	GCF_000264495.1	NC_017954.1	WP_014737404_1		arCOG00893	R	-	Predicted metal-dependent hydrolase (urease superfamily)	Thermogladius_calderae_1633	Desulfurococcales
TCELL_RS03830	666138..666320	-	GCF_000264495.1	NC_017954.1	WP_048163064_1						Thermogladius_calderae_1633	Desulfurococcales
TCELL_RS07410	666384..666692	+	GCF_000264495.1	NC_017954.1	WP_014737406_1		arCOG07221	S	-	Zn-finger protein	Thermogladius_calderae_1633	Desulfurococcales
TCELL_RS03835	666711..667715	+	GCF_000264495.1	NC_017954.1	WP_014737407_1		arCOG00636	O	HypE	Carbamoyl dehydratase HypE (hydrogenase maturation factor)	Thermogladius_calderae_1633	Desulfurococcales
TCELL_RS03840	667739..668263	+	GCF_000264495.1	NC_017954.1	WP_014737408_1		arCOG07462	S	-	Uncharacterized protein	Thermogladius_calderae_1633	Desulfurococcales
TCELL_RS03845	668276..668926	-	GCF_000264495.1	NC_017954.1	WP_014737409_1	+	arCOG00452	D	ESCRTIII	Archaeal division protein CdvB, Snf7/Vps24/ESCRT-III family	Thermogladius_calderae_1633	Desulfurococcales
TCELL_RS03850	669044..669328	+	GCF_000264495.1	NC_017954.1	WP_014737410_1		arCOG05995	S	-	Uncharacterized protein	Thermogladius_calderae_1633	Desulfurococcales
TCELL_RS03855	669396..669719	+	GCF_000264495.1	NC_017954.1	WP_014737411_1		arCOG04231	P	CutA	Uncharacterized protein involved in tolerance to divalent cations	Thermogladius_calderae_1633	Desulfurococcales
TCELL_RS03860	669915..670520	-	GCF_000264495.1	NC_017954.1	WP_014737412_1						Thermogladius_calderae_1633	Desulfurococcales
TCELL_RS03865	670636..671739	+	GCF_000264495.1	NC_017954.1	WP_014737413_1		arCOG01887	J	TrpS	Tryptophanyl-tRNA synthetase	Thermogladius_calderae_1633	Desulfurococcales
TCELL_RS03870	671763..672413	-	GCF_000264495.1	NC_017954.1	WP_052307213_1		arCOG00053	G	SgbH	3-hexulose-6-phosphate synthase or related protein	Thermogladius_calderae_1633	Desulfurococcales
===	TCELL_RS06980	11	GCF_000264495.1	NC_017954.1							Thermogladius_calderae_1633	Desulfurococcales
TCELL_RS06955	1289437..1290279	+	GCF_000264495.1	NC_017954.1	WP_014738029_1		arCOG00062	C	YafV	Omega-amidase YafV/Nit2, hydrolyzes a-ketoglutaramate	Thermogladius_calderae_1633	Desulfurococcales
TCELL_RS06960	1290290..1290685	-	GCF_000264495.1	NC_017954.1	WP_014738030_1		arCOG05941	S	-	Uncharacterized protein	Thermogladius_calderae_1633	Desulfurococcales
TCELL_RS06965	1290830..1291786	-	GCF_000264495.1	NC_017954.1	WP_048163421_1		arCOG01028	I	ERG12	Mevalonate kinase	Thermogladius_calderae_1633	Desulfurococcales
TCELL_RS06970	1291844..1292671	+	GCF_000264495.1	NC_017954.1	WP_014738032_1		arCOG00585	O	Mrp	Fe-S cluster carrier ATPase, Mrp/ApbC/NBP35 family	Thermogladius_calderae_1633	Desulfurococcales
TCELL_RS06975	1292746..1293378	+	GCF_000264495.1	NC_017954.1	WP_014738033_1		arCOG08834	S	-	Uncharacterized protein	Thermogladius_calderae_1633	Desulfurococcales
TCELL_RS06980	1293367..1293924	-	GCF_000264495.1	NC_017954.1	WP_014738034_1	+	arCOG00454	D	ESCRTIII	Archaeal division protein CdvB, Snf7/Vps24/ESCRT-III family	Thermogladius_calderae_1633	Desulfurococcales
TCELL_RS06985	1294216..1296672	-	GCF_000264495.1	NC_017954.1	WP_014738035_1		arCOG02044	M	AglB	Oligosaccharyltransferase membrane subunit	Thermogladius_calderae_1633	Desulfurococcales
TCELL_RS06990	1296732..1297676	-	GCF_000264495.1	NC_017954.1	WP_014738036_1		arCOG00912	E	ArgF	Ornithine carbamoyltransferase	Thermogladius_calderae_1633	Desulfurococcales
TCELL_RS06995	1297774..1298877	+	GCF_000264495.1	NC_017954.1	WP_083830047_1		arCOG04321	S	-	Uncharacterized protein DUF711 family, similar to ribonucleotide reductase and pyruvate formate lyase	Thermogladius_calderae_1633	Desulfurococcales
TCELL_RS07000	1298929..1300005	+	GCF_000264495.1	NC_017954.1	WP_048163427_1		arCOG00912	E	ArgF	Ornithine carbamoyltransferase	Thermogladius_calderae_1633	Desulfurococcales
TCELL_RS07005	1300096..1301010	+	GCF_000264495.1	NC_017954.1	WP_014738039_1		arCOG00465	L	-	Uncharacterized protein related to Endonuclease III	Thermogladius_calderae_1633	Desulfurococcales
===	CL1_RS08870	27	GCF_000265525.1	NC_018015.1							Thermococcus_cleftensis_CL1	Thermococci
CL1_RS08840	1624516..1625649	+	GCF_000265525.1	NC_018015.1	WP_014789539_1		arCOG00226	H	TbpA	ABC-type thiamine transport system, periplasmic component	Thermococcus_cleftensis_CL1	Thermococci
CL1_RS08850	1625846..1627138	-	GCF_000265525.1	NC_018015.1	WP_014789540_1		arCOG00407	J	AsnS	Aspartyl/asparaginyl-tRNA synthetase	Thermococcus_cleftensis_CL1	Thermococci
CL1_RS08855	1627369..1628586	+	GCF_000265525.1	NC_018015.1	WP_014789541_1		arCOG00695	F	SsnA	Cytosine deaminase or related metal-dependent hydrolase	Thermococcus_cleftensis_CL1	Thermococci
CL1_RS08860	1628607..1629026	-	GCF_000265525.1	NC_018015.1	WP_014789542_1		arCOG01912	O	-	Membrane protein implicated in regulation of membrane protease activity	Thermococcus_cleftensis_CL1	Thermococci
CL1_RS08865	1629060..1629998	-	GCF_000265525.1	NC_018015.1	WP_014789543_1		arCOG01915	O	HflC	Membrane protease subunit, stomatin/prohibitin homolog	Thermococcus_cleftensis_CL1	Thermococci
CL1_RS08870	1630080..1631222	-	GCF_000265525.1	NC_018015.1	WP_014789544_1	+	arCOG01307	D	Vps4	Cell division ATPase of the AAA+ class, ESCRT system component	Thermococcus_cleftensis_CL1	Thermococci
CL1_RS08875	1631224..1631790	-	GCF_000265525.1	NC_018015.1	WP_014789545_1	+	arCOG07402	D	-	Predicted cell division protein, ESCRT-III/Snf7 family	Thermococcus_cleftensis_CL1	Thermococci
CL1_RS08880	1631832..1633679	-	GCF_000265525.1	NC_018015.1	WP_014789546_1		arCOG03264	M	-	Cell surface protein	Thermococcus_cleftensis_CL1	Thermococci
CL1_RS08885	1633702..1634370	-	GCF_000265525.1	NC_018015.1	WP_014789547_1		arCOG14189	S	-	Uncharacterized protein	Thermococcus_cleftensis_CL1	Thermococci
CL1_RS08890	1634382..1637111	-	GCF_000265525.1	NC_018015.1	WP_014789548_1	+				PP2C-type Ser/Thr phosphatase fused to coiled-coil domain	Thermococcus_cleftensis_CL1	Thermococci
CL1_RS08895	1637121..1639088	-	GCF_000265525.1	NC_018015.1	WP_014789549_1	+	arCOG03682	T	SPS1	Membrane associated serine/threonine protein kinase	Thermococcus_cleftensis_CL1	Thermococci
CL1_RS08900	1639178..1641214	-	GCF_000265525.1	NC_018015.1	WP_014789550_1		arCOG02491	S	-	WD40 repeats containing protein	Thermococcus_cleftensis_CL1	Thermococci
CL1_RS08905	1641592..1642338	-	GCF_000265525.1	NC_018015.1	WP_014789551_1		arCOG05302	T	PTC1	Serine/threonine protein phosphatase	Thermococcus_cleftensis_CL1	Thermococci
CL1_RS08910	1642338..1643672	-	GCF_000265525.1	NC_018015.1	WP_014789552_1	+	arCOG03682	T	SPS1	Membrane associated serine/threonine protein kinase	Thermococcus_cleftensis_CL1	Thermococci
CL1_RS08915	1643794..1644990	-	GCF_000265525.1	NC_018015.1	WP_014789553_1	+	arCOG01307	D	Vps4	Cell division ATPase of the AAA+ class, ESCRT system component	Thermococcus_cleftensis_CL1	Thermococci
CL1_RS08920	1645094..1647016	-	GCF_000265525.1	NC_018015.1	WP_014789554_1	+	arCOG03682	T	SPS1	Membrane associated serine/threonine protein kinase	Thermococcus_cleftensis_CL1	Thermococci
CL1_RS08925	1647039..1648631	-	GCF_000265525.1	NC_018015.1	WP_014789555_1	+	arCOG03682	T	SPS1	Membrane associated serine/threonine protein kinase	Thermococcus_cleftensis_CL1	Thermococci
CL1_RS08930	1648631..1650706	-	GCF_000265525.1	NC_018015.1	WP_014789556_1		arCOG02491	S	-	WD40 repeats containing protein	Thermococcus_cleftensis_CL1	Thermococci
CL1_RS08935	1650800..1651414	-	GCF_000265525.1	NC_018015.1	WP_014789557_1	+	arCOG09749	D	-	Snf7 family protein	Thermococcus_cleftensis_CL1	Thermococci
CL1_RS08940	1651411..1652010	-	GCF_000265525.1	NC_018015.1	WP_014789558_1	+	arCOG09747	D	-	Snf7 family protein	Thermococcus_cleftensis_CL1	Thermococci
CL1_RS08945	1652053..1653900	-	GCF_000265525.1	NC_018015.1	WP_014789559_1	+	arCOG09748	R	-	ESCRT system protein, contains C-terminal wHTH domain	Thermococcus_cleftensis_CL1	Thermococci
CL1_RS08950	1653902..1654417	-	GCF_000265525.1	NC_018015.1	WP_014789560_1	+	arCOG08177	R	-	ESCRT system protein, contains inactivated Cas2 and TBD (DUF3568) domains	Thermococcus_cleftensis_CL1	Thermococci
CL1_RS08955	1654730..1655863	+	GCF_000265525.1	NC_018015.1	WP_014789561_1		arCOG03124	S	-	Pentapeptide repeats containing protein	Thermococcus_cleftensis_CL1	Thermococci
CL1_RS08970	1658080..1658394	-	GCF_000265525.1	NC_018015.1	WP_048152213_1						Thermococcus_cleftensis_CL1	Thermococci
CL1_RS08975	1658378..1658863	-	GCF_000265525.1	NC_018015.1	WP_052304120_1		arCOG02559	M	-	Cell surface protein	Thermococcus_cleftensis_CL1	Thermococci
CL1_RS08980	1659130..1660338	+	GCF_000265525.1	NC_018015.1	WP_014789562_1		arCOG03167	R	-	ATPase, AAA+ superfamily fused to HTH and PD-(DE)xK endonuclease domains	Thermococcus_cleftensis_CL1	Thermococci
CL1_RS08985	1660424..1662319	+	GCF_000265525.1	NC_018015.1	WP_014789563_1		arCOG00073	E	CysH/DndC	PAPS reductase related enzyme fused to RNA-binding PUA domain and ferredoxin domain	Thermococcus_cleftensis_CL1	Thermococci
===	NSED_RS03685	11	GCF_000299395.1	NC_018656.1							Candidatus_Nitrosopumilus_sediminis_AR2	Thaumarchaeota
NSED_RS03660	598645..599121	-	GCF_000299395.1	NC_018656.1	WP_014964898_1		arCOG00985	J	Tma20	Predicted RNA-binding protein, contains PUA domain	Candidatus_Nitrosopumilus_sediminis_AR2	Thaumarchaeota
NSED_RS03665	599118..600128	-	GCF_000299395.1	NC_018656.1	WP_014964899_1		arCOG01351	E	ThrA	Homoserine dehydrogenase	Candidatus_Nitrosopumilus_sediminis_AR2	Thaumarchaeota
NSED_RS03670	600259..600666	-	GCF_000299395.1	NC_018656.1	WP_014964900_1		arCOG02815	O	-	Conserved domain frequently associated with peptide methionine sulfoxide reductase	Candidatus_Nitrosopumilus_sediminis_AR2	Thaumarchaeota
NSED_RS03675	600702..602321	-	GCF_000299395.1	NC_018656.1	WP_016939743_1		arCOG01884	F	THY1	Thymidylate synthase, domain duplication	Candidatus_Nitrosopumilus_sediminis_AR2	Thaumarchaeota
NSED_RS03680	602354..602647	-	GCF_000299395.1	NC_018656.1	WP_014964902_1		arCOG08659	S	-	Uncharacterized protein	Candidatus_Nitrosopumilus_sediminis_AR2	Thaumarchaeota
NSED_RS03685	602781..603662	+	GCF_000299395.1	NC_018656.1	WP_014964903_1	+	arCOG04054	D	-	Archaeal division protein CdvA, a component of ESCRT division and membrane remodelling system	Candidatus_Nitrosopumilus_sediminis_AR2	Thaumarchaeota
NSED_RS03690	603718..605637	+	GCF_000299395.1	NC_018656.1	WP_016939744_1		arCOG01529	I	Acs	Acyl-coenzyme A synthetase/AMP-(fatty) acid ligase	Candidatus_Nitrosopumilus_sediminis_AR2	Thaumarchaeota
NSED_RS03695	606467..606997	-	GCF_000299395.1	NC_018656.1	WP_014964905_1		arCOG06712	T	-	Sensory protein, contains PAS domain	Candidatus_Nitrosopumilus_sediminis_AR2	Thaumarchaeota
NSED_RS03700	607036..608058	-	GCF_000299395.1	NC_018656.1	WP_014964906_1		arCOG04050	L	FEN1	5'-3' exonuclease	Candidatus_Nitrosopumilus_sediminis_AR2	Thaumarchaeota
NSED_RS03705	608171..608437	+	GCF_000299395.1	NC_018656.1	WP_026089884_1		arCOG10534	S	-	Uncharacterized protein	Candidatus_Nitrosopumilus_sediminis_AR2	Thaumarchaeota
NSED_RS03715	608638..609012	-	GCF_000299395.1	NC_018656.1	WP_014964908_1		arCOG08757	S	-	Uncharacterized protein	Candidatus_Nitrosopumilus_sediminis_AR2	Thaumarchaeota
===	NSED_RS04575	11	GCF_000299395.1	NC_018656.1							Candidatus_Nitrosopumilus_sediminis_AR2	Thaumarchaeota
NSED_RS04550	728791..729597	-	GCF_000299395.1	NC_018656.1	WP_014965075_1		arCOG04069	R	MTH1	RNA methyltransferase, SPOUT superfamily	Candidatus_Nitrosopumilus_sediminis_AR2	Thaumarchaeota
NSED_RS04555	729631..730368	-	GCF_000299395.1	NC_018656.1	WP_014965076_1		arCOG00971	O	PRE1	20S proteasome, alpha subunit	Candidatus_Nitrosopumilus_sediminis_AR2	Thaumarchaeota
NSED_RS04560	730503..730919	+	GCF_000299395.1	NC_018656.1	WP_014965077_1		arCOG04171	S	-	Uncharacterized protein	Candidatus_Nitrosopumilus_sediminis_AR2	Thaumarchaeota
NSED_RS04565	731093..732349	-	GCF_000299395.1	NC_018656.1	WP_014965078_1		arCOG02796	G	-	Glucose/sorbosone dehydrogenase	Candidatus_Nitrosopumilus_sediminis_AR2	Thaumarchaeota
NSED_RS04570	732470..732811	+	GCF_000299395.1	NC_018656.1	WP_014965079_1		arCOG08722	S	-	Uncharacterized protein	Candidatus_Nitrosopumilus_sediminis_AR2	Thaumarchaeota
NSED_RS04575	732815..733465	-	GCF_000299395.1	NC_018656.1	WP_014965080_1	+	arCOG00452	D	ESCRTIII	Archaeal division protein CdvB, Snf7/Vps24/ESCRT-III family	Candidatus_Nitrosopumilus_sediminis_AR2	Thaumarchaeota
NSED_RS04580	733557..734666	-	GCF_000299395.1	NC_018656.1	WP_014965081_1		arCOG03562	O	TrxA	Thiol-disulfide isomerase or thioredoxin	Candidatus_Nitrosopumilus_sediminis_AR2	Thaumarchaeota
NSED_RS04585	734671..735402	-	GCF_000299395.1	NC_018656.1	WP_014965082_1		arCOG02398	C	CcdA	Cytochrome c biogenesis protein	Candidatus_Nitrosopumilus_sediminis_AR2	Thaumarchaeota
NSED_RS04590	735600..736742	-	GCF_000299395.1	NC_018656.1	WP_014965083_1		arCOG00113	H	BioF	7-keto-8-aminopelargonate synthetase or related enzyme	Candidatus_Nitrosopumilus_sediminis_AR2	Thaumarchaeota
NSED_RS04595	736717..737694	-	GCF_000299395.1	NC_018656.1	WP_014965084_1		arCOG00658	E	PylB/HcgA	(2R,3R)-3-methylornithine synthase involved in pyrrolysine biosynthesis/Iron-guanylylpyridinol (FeGP) cofactor biosynthesis protein HcgA	Candidatus_Nitrosopumilus_sediminis_AR2	Thaumarchaeota
NSED_RS04600	737768..739084	-	GCF_000299395.1	NC_018656.1	WP_026090130_1		arCOG00917	H	BioA	Adenosylmethionine-8-amino-7-oxononanoate aminotransferase	Candidatus_Nitrosopumilus_sediminis_AR2	Thaumarchaeota
===	NSED_RS06395	13	GCF_000299395.1	NC_018656.1							Candidatus_Nitrosopumilus_sediminis_AR2	Thaumarchaeota
NSED_RS06365	1044363..1044614	-	GCF_000299395.1	NC_018656.1	WP_014965432_1		arCOG10573	S	-	Uncharacterized protein	Candidatus_Nitrosopumilus_sediminis_AR2	Thaumarchaeota
NSED_RS06370	1044663..1044965	-	GCF_000299395.1	NC_018656.1	WP_014965433_1		arCOG01120	S	-	SWIM zinc finger	Candidatus_Nitrosopumilus_sediminis_AR2	Thaumarchaeota
NSED_RS06375	1045000..1045749	+	GCF_000299395.1	NC_018656.1	WP_014965434_1		arCOG01150	R	-	Phosphohydrolase, Icc/MPP superfamily	Candidatus_Nitrosopumilus_sediminis_AR2	Thaumarchaeota
NSED_RS06380	1045750..1046202	-	GCF_000299395.1	NC_018656.1	WP_014965435_1		arCOG01057	K	HxlR	DNA-binding transcriptional regulator, HxlR family	Candidatus_Nitrosopumilus_sediminis_AR2	Thaumarchaeota
NSED_RS06390	1049488..1050660	-	GCF_000299395.1	NC_018656.1	WP_026090103_1		arCOG00064	E	CarA	Carbamoylphosphate synthase small subunit	Candidatus_Nitrosopumilus_sediminis_AR2	Thaumarchaeota
NSED_RS06395	1050717..1051910	-	GCF_000299395.1	NC_018656.1	WP_014965437_1	+	arCOG01307	D	Vps4	Cell division ATPase of the AAA+ class, ESCRT system component	Candidatus_Nitrosopumilus_sediminis_AR2	Thaumarchaeota
NSED_RS06400	1051920..1052435	-	GCF_000299395.1	NC_018656.1	WP_014965438_1	+	arCOG08707	R	-	Uncharacterized protein associated with Vps4/ESCRTIII system	Candidatus_Nitrosopumilus_sediminis_AR2	Thaumarchaeota
NSED_RS06405	1052407..1052982	-	GCF_000299395.1	NC_018656.1	WP_014965439_1	+	arCOG15281	D	ESCRTIII	Archaeal division protein CdvB, Snf7/Vps24/ESCRT-III family	Candidatus_Nitrosopumilus_sediminis_AR2	Thaumarchaeota
NSED_RS06410	1053130..1054290	+	GCF_000299395.1	NC_018656.1	WP_014965440_1		arCOG02037	K	-	Sugar-specific transcriptional regulator TrmB	Candidatus_Nitrosopumilus_sediminis_AR2	Thaumarchaeota
NSED_RS06415	1054742..1055347	+	GCF_000299395.1	NC_018656.1	WP_014965441_1						Candidatus_Nitrosopumilus_sediminis_AR2	Thaumarchaeota
NSED_RS06420	1055523..1055978	+	GCF_000299395.1	NC_018656.1	WP_014965442_1		arCOG01630	V	RidA	YjgF family enzyme shown to be reactive intermediate/imine deaminase	Candidatus_Nitrosopumilus_sediminis_AR2	Thaumarchaeota
NSED_RS06425	1055953..1056870	+	GCF_000299395.1	NC_018656.1	WP_014965443_1		arCOG08643	S	-	Secreted protein with C-terminal PEFG domain	Candidatus_Nitrosopumilus_sediminis_AR2	Thaumarchaeota
NSED_RS06430	1056894..1057262	+	GCF_000299395.1	NC_018656.1	WP_014965444_1		arCOG00516	V	NimA	Nitroimidazol reductase NimA or a related FMN-containing flavoprotein, pyridoxamine 5'-phosphate oxidase superfamily	Candidatus_Nitrosopumilus_sediminis_AR2	Thaumarchaeota
===	NSED_RS09805	11	GCF_000299395.1	NC_018656.1							Candidatus_Nitrosopumilus_sediminis_AR2	Thaumarchaeota
NSED_RS09780	1643260..1643775	+	GCF_000299395.1	NC_018656.1	WP_026090061_1		arCOG01040	P	CysC	Adenylylsulfate kinase or related kinase	Candidatus_Nitrosopumilus_sediminis_AR2	Thaumarchaeota
NSED_RS09785	1643767..1644582	-	GCF_000299395.1	NC_018656.1	WP_014966104_1		arCOG01349	G	SuhB	Archaeal fructose-1,6-bisphosphatase or related enzyme of inositol monophosphatase family	Candidatus_Nitrosopumilus_sediminis_AR2	Thaumarchaeota
NSED_RS09790	1644593..1644799	-	GCF_000299395.1	NC_018656.1	WP_014966105_1		arCOG08813	S	-	Uncharacterized membrane protein	Candidatus_Nitrosopumilus_sediminis_AR2	Thaumarchaeota
NSED_RS09795	1644840..1645583	-	GCF_000299395.1	NC_018656.1	WP_014966106_1		arCOG01259	I	FabG	Short-chain alcohol dehydrogenase	Candidatus_Nitrosopumilus_sediminis_AR2	Thaumarchaeota
NSED_RS09800	1645848..1646279	-	GCF_000299395.1	NC_018656.1	WP_016940137_1		arCOG08814	S	-	Uncharacterized protein	Candidatus_Nitrosopumilus_sediminis_AR2	Thaumarchaeota
NSED_RS09805	1646415..1647062	+	GCF_000299395.1	NC_018656.1	WP_014966108_1	+	arCOG00452	D	ESCRTIII	Archaeal division protein CdvB, Snf7/Vps24/ESCRT-III family	Candidatus_Nitrosopumilus_sediminis_AR2	Thaumarchaeota
NSED_RS09810	1647126..1647584	-	GCF_000299395.1	NC_018656.1	WP_014966109_1		arCOG10512	S	-	Uncharacterized protein	Candidatus_Nitrosopumilus_sediminis_AR2	Thaumarchaeota
NSED_RS09815	1648436..1648696	+	GCF_000299395.1	NC_018656.1	WP_008297297_1		arCOG01055	K	-	Transcriptional regulator, contains HTH domain	Candidatus_Nitrosopumilus_sediminis_AR2	Thaumarchaeota
NSED_RS09820	1648701..1649726	+	GCF_000299395.1	NC_018656.1	WP_014966110_1		arCOG00374	K	-	Predicted membrane-associated or secreted trancriptional regulator	Candidatus_Nitrosopumilus_sediminis_AR2	Thaumarchaeota
NSED_RS09825	1649723..1650529	+	GCF_000299395.1	NC_018656.1	WP_014966111_1		arCOG10414	S	-	Uncharacterized protein	Candidatus_Nitrosopumilus_sediminis_AR2	Thaumarchaeota
NSED_RS09830	1650570..1650764	+	GCF_000299395.1	NC_018656.1	WP_014966112_1		arCOG08815	S	-	Uncharacterized membrane protein	Candidatus_Nitrosopumilus_sediminis_AR2	Thaumarchaeota
===	NSED_RS09960	11	GCF_000299395.1	NC_018656.1							Candidatus_Nitrosopumilus_sediminis_AR2	Thaumarchaeota
NSED_RS09935	1667842..1668321	+	GCF_000299395.1	NC_018656.1	WP_014966131_1		arCOG10415	S	-	Uncharacterized membrane protein	Candidatus_Nitrosopumilus_sediminis_AR2	Thaumarchaeota
NSED_RS09940	1668350..1668940	+	GCF_000299395.1	NC_018656.1	WP_014966132_1		arCOG00977	H	CobL	Precorrin-6B methylase 2	Candidatus_Nitrosopumilus_sediminis_AR2	Thaumarchaeota
NSED_RS09945	1668977..1669699	+	GCF_000299395.1	NC_018656.1	WP_014966133_1		arCOG00648	H	CobF	Precorrin-2 methylase	Candidatus_Nitrosopumilus_sediminis_AR2	Thaumarchaeota
NSED_RS09950	1669692..1670462	+	GCF_000299395.1	NC_018656.1	WP_014966134_1		arCOG00645	H	CobM	Precorrin-4 methylase	Candidatus_Nitrosopumilus_sediminis_AR2	Thaumarchaeota
NSED_RS09955	1670443..1671207	-	GCF_000299395.1	NC_018656.1	WP_014966135_1						Candidatus_Nitrosopumilus_sediminis_AR2	Thaumarchaeota
NSED_RS09960	1671311..1671961	+	GCF_000299395.1	NC_018656.1	WP_014966136_1	+	arCOG00452	D	ESCRTIII	Archaeal division protein CdvB, Snf7/Vps24/ESCRT-III family	Candidatus_Nitrosopumilus_sediminis_AR2	Thaumarchaeota
NSED_RS09965	1672009..1673181	-	GCF_000299395.1	NC_018656.1	WP_014966137_1		arCOG00894	M	-	Glycosyl transferase family 2	Candidatus_Nitrosopumilus_sediminis_AR2	Thaumarchaeota
NSED_RS09970	1673267..1674424	-	GCF_000299395.1	NC_018656.1	WP_014966138_1		arCOG04762	M	Agl3	UDP-sulfoquinovose synthase	Candidatus_Nitrosopumilus_sediminis_AR2	Thaumarchaeota
NSED_RS09975	1674455..1675549	-	GCF_000299395.1	NC_018656.1	WP_014966139_1		arCOG05092	S	-	Uncharacterized membrane protein	Candidatus_Nitrosopumilus_sediminis_AR2	Thaumarchaeota
NSED_RS09980	1675742..1676512	+	GCF_000299395.1	NC_018656.1	WP_014966140_1		arCOG00663	M	GCD1	Nucleoside-diphosphate-sugar pyrophosphorylase involved in lipopolysaccharide biosynthesis/translation initiation factor 2B, gamma/epsilon subunit	Candidatus_Nitrosopumilus_sediminis_AR2	Thaumarchaeota
NSED_RS09985	1676509..1677528	-	GCF_000299395.1	NC_018656.1	WP_014966141_1		arCOG01376	M	WcaG	Nucleoside-diphosphate-sugar epimerase	Candidatus_Nitrosopumilus_sediminis_AR2	Thaumarchaeota
===	MPSY_RS15390	11	GCF_000306725.1	NC_018876.1							Methanolobus_psychrophilus_R15	Methanomicrobia
MPSY_RS03090	660188..660457	-	GCF_000306725.1	NC_018876.1	WP_015052611_1		arCOG03397	S	-	Uncharacterized protein	Methanolobus_psychrophilus_R15	Methanomicrobia
MPSY_RS03095	661090..661557	+	GCF_000306725.1	NC_018876.1	WP_015052613_1		arCOG00520	V	NimA	Nitroimidazol reductase NimA or a related FMN-containing flavoprotein, pyridoxamine 5'-phosphate oxidase superfamily	Methanolobus_psychrophilus_R15	Methanomicrobia
MPSY_RS03100	661881..662411	+	GCF_000306725.1	NC_018876.1	WP_015052615_1		arCOG03335	M	-	Surface protein containing fasciclin-like repeats	Methanolobus_psychrophilus_R15	Methanomicrobia
MPSY_RS15385	662488..662649	+	GCF_000306725.1	NC_018876.1	WP_015052616_1		arCOG03336	M	-	Surface protein containing fasciclin-like repeats	Methanolobus_psychrophilus_R15	Methanomicrobia
MPSY_RS03105	662810..663496	-	GCF_000306725.1	NC_018876.1	WP_015052617_1		arCOG02289	R	-	Uncharacterized protein, DUF169 family	Methanolobus_psychrophilus_R15	Methanomicrobia
MPSY_RS15390	663591..665741	-	GCF_000306725.1	NC_018876.1	WP_015052618_1	+	arCOG15284	R	-	Adaptin (TRAP-beta) appendage domain, ESCRT system component	Methanolobus_psychrophilus_R15	Methanomicrobia
MPSY_RS03115	666227..666451	+	GCF_000306725.1	NC_018876.1	WP_048146764_1		arCOG02734	O	-	Predicted Fe-Mo cluster-binding protein, NifX family	Methanolobus_psychrophilus_R15	Methanomicrobia
MPSY_RS03120	666567..666866	-	GCF_000306725.1	NC_018876.1	WP_015052621_1						Methanolobus_psychrophilus_R15	Methanomicrobia
MPSY_RS03125	667240..667587	-	GCF_000306725.1	NC_018876.1	WP_015052623_1						Methanolobus_psychrophilus_R15	Methanomicrobia
MPSY_RS03130	667592..668059	-	GCF_000306725.1	NC_018876.1	WP_015052624_1		arCOG03456	K	PspC	Phage shock protein C	Methanolobus_psychrophilus_R15	Methanomicrobia
MPSY_RS03135	668302..668928	-	GCF_000306725.1	NC_018876.1	WP_015052626_1		arCOG06531	S	-	Uncharacterized protein	Methanolobus_psychrophilus_R15	Methanomicrobia
===	CALAG_RS02875	12	GCF_000317795.1	NC_019791.1							Caldisphaera_lagunensis_DSM_15908	Acidilobales
CALAG_RS02845	561399..562571	-	GCF_000317795.1	NC_019791.1	WP_015232238_1		arCOG00986	J	-	RNA methylase associated PUA domain	Caldisphaera_lagunensis_DSM_15908	Acidilobales
CALAG_RS02850	562681..563040	+	GCF_000317795.1	NC_019791.1	WP_015232239_1		arCOG01668	P	-	DsrE/DsrF-like family	Caldisphaera_lagunensis_DSM_15908	Acidilobales
CALAG_RS02855	563046..564461	-	GCF_000317795.1	NC_019791.1	WP_015232240_1		arCOG00144	G	-	MFS family permease	Caldisphaera_lagunensis_DSM_15908	Acidilobales
CALAG_RS02860	564476..565843	-	GCF_000317795.1	NC_019791.1	WP_015232241_1		arCOG02089	M	-	S-layer domain	Caldisphaera_lagunensis_DSM_15908	Acidilobales
CALAG_RS02870	566208..566843	+	GCF_000317795.1	NC_019791.1	WP_015232242_1		arCOG01128	K	TenA	Transcriptional activator TenA	Caldisphaera_lagunensis_DSM_15908	Acidilobales
CALAG_RS02875	566836..567996	-	GCF_000317795.1	NC_019791.1	WP_015232243_1	+	arCOG01307	D	Vps4	Cell division ATPase of the AAA+ class, ESCRT system component	Caldisphaera_lagunensis_DSM_15908	Acidilobales
CALAG_RS02880	568053..568832	-	GCF_000317795.1	NC_019791.1	WP_015232244_1	+	arCOG00453	D	ESCRTIII	Archaeal division protein CdvB, Snf7/Vps24/ESCRT-III family	Caldisphaera_lagunensis_DSM_15908	Acidilobales
CALAG_RS02885	568943..569932	-	GCF_000317795.1	NC_019791.1	WP_015232245_1		arCOG01618	R	ARA1	Aldo/keto reductase, related to diketogulonate reductase	Caldisphaera_lagunensis_DSM_15908	Acidilobales
CALAG_RS02890	570039..570932	+	GCF_000317795.1	NC_019791.1	WP_015232246_1		arCOG04215	R	-	Acetyltransferase GNAT superfamily	Caldisphaera_lagunensis_DSM_15908	Acidilobales
CALAG_RS02895	570923..572056	+	GCF_000317795.1	NC_019791.1	WP_015232247_1		arCOG01168	M	RspA	L-alanine-DL-glutamate epimerase or related enzyme of enolase superfamily	Caldisphaera_lagunensis_DSM_15908	Acidilobales
CALAG_RS02900	572029..573714	-	GCF_000317795.1	NC_019791.1	WP_048816701_1		arCOG00237	P	CitT	Di- and tricarboxylate transporter	Caldisphaera_lagunensis_DSM_15908	Acidilobales
CALAG_RS02905	573855..574361	-	GCF_000317795.1	NC_019791.1	WP_015232249_1		arCOG04290	R	-	PIN-domain and Zn ribbon	Caldisphaera_lagunensis_DSM_15908	Acidilobales
===	CALAG_RS03730	12	GCF_000317795.1	NC_019791.1							Caldisphaera_lagunensis_DSM_15908	Acidilobales
CALAG_RS03700	748879..749982	-	GCF_000317795.1	NC_019791.1	WP_015232401_1		arCOG06091	S	-	Uncharacterized membrane protein	Caldisphaera_lagunensis_DSM_15908	Acidilobales
CALAG_RS03705	750017..750424	-	GCF_000317795.1	NC_019791.1	WP_015232402_1		arCOG01912	O	-	Membrane protein implicated in regulation of membrane protease activity	Caldisphaera_lagunensis_DSM_15908	Acidilobales
CALAG_RS03710	750496..751779	+	GCF_000317795.1	NC_019791.1	WP_015232403_1		arCOG01910	O	NfeD	Membrane-bound serine protease S46, ClpP class	Caldisphaera_lagunensis_DSM_15908	Acidilobales
CALAG_RS03715	751783..752724	+	GCF_000317795.1	NC_019791.1	WP_015232404_1		arCOG01915	O	HflC	Membrane protease subunit, stomatin/prohibitin homolog	Caldisphaera_lagunensis_DSM_15908	Acidilobales
CALAG_RS03720	753057..753584	-	GCF_000317795.1	NC_019791.1	WP_015232405_1		arCOG06011	S	-	Uncharacterized protein, DUF4382 family	Caldisphaera_lagunensis_DSM_15908	Acidilobales
CALAG_RS03730	754255..754977	-	GCF_000317795.1	NC_019791.1	WP_015232406_1	+	arCOG04054	D	-	Archaeal division protein CdvA, a component of ESCRT division and membrane remodelling system	Caldisphaera_lagunensis_DSM_15908	Acidilobales
CALAG_RS03735	755083..755760	+	GCF_000317795.1	NC_019791.1	WP_015232407_1	+	arCOG00452	D	ESCRTIII	Archaeal division protein CdvB, Snf7/Vps24/ESCRT-III family	Caldisphaera_lagunensis_DSM_15908	Acidilobales
CALAG_RS03740	755830..756573	+	GCF_000317795.1	NC_019791.1	WP_015232408_1		arCOG02037	K	-	Sugar-specific transcriptional regulator TrmB	Caldisphaera_lagunensis_DSM_15908	Acidilobales
CALAG_RS03745	756580..756876	-	GCF_000317795.1	NC_019791.1	WP_015232409_1						Caldisphaera_lagunensis_DSM_15908	Acidilobales
CALAG_RS03750	757015..757338	+	GCF_000317795.1	NC_019791.1	WP_015232410_1						Caldisphaera_lagunensis_DSM_15908	Acidilobales
CALAG_RS03755	757349..758605	-	GCF_000317795.1	NC_019791.1	WP_083859922_1		arCOG00696	Q	HutI	Imidazolonepropionase or related amidohydrolase	Caldisphaera_lagunensis_DSM_15908	Acidilobales
CALAG_RS03760	758876..759193	+	GCF_000317795.1	NC_019791.1	WP_015232412_1						Caldisphaera_lagunensis_DSM_15908	Acidilobales
===	METHO_RS12460	12	GCF_000328665.1	NC_019972.1							Methanomethylovorans_hollandica_DSM_15978	Methanomicrobia
METHO_RS12435	136698..137672	-	GCF_000328665.1	NC_019972.1	WP_015313862_1		arCOG03038	R	-	TPR repeats containing protein	Methanomethylovorans_hollandica_DSM_15978	Methanomicrobia
METHO_RS12440	137783..139213	-	GCF_000328665.1	NC_019972.1	WP_015313863_1						Methanomethylovorans_hollandica_DSM_15978	Methanomicrobia
METHO_RS12445	139560..140159	+	GCF_000328665.1	NC_019972.1	WP_015313864_1		arCOG01446	VK	Csa3	CRISPR-Cas associated transcriptional regulator, contains CARF and HTH domain	Methanomethylovorans_hollandica_DSM_15978	Methanomicrobia
METHO_RS12450	140459..143011	-	GCF_000328665.1	NC_019972.1	WP_015313865_1		arCOG14663	M	-	Glycosyl hydrolases family 2	Methanomethylovorans_hollandica_DSM_15978	Methanomicrobia
METHO_RS12455	143278..143931	-	GCF_000328665.1	NC_019972.1	WP_015313866_1						Methanomethylovorans_hollandica_DSM_15978	Methanomicrobia
METHO_RS12460	144481..144984	+	GCF_000328665.1	NC_019972.1	WP_015313867_1	+	arCOG08177	R	-	ESCRT system protein, contains inactivated Cas2 and TBD (DUF3568) domains	Methanomethylovorans_hollandica_DSM_15978	Methanomicrobia
METHO_RS12465	145015..145572	+	GCF_000328665.1	NC_019972.1	WP_015313868_1	+	arCOG09748	R	-	ESCRT system protein, contains C-terminal wHTH domain	Methanomethylovorans_hollandica_DSM_15978	Methanomicrobia
METHO_RS13170	145617..147005	+	GCF_000328665.1	NC_019972.1	WP_015313869_1		arCOG07431	S	-	Prokaryotic RING finger family protein	Methanomethylovorans_hollandica_DSM_15978	Methanomicrobia
METHO_RS12475	147143..152968	-	GCF_000328665.1	NC_019972.1	WP_015313870_1		arCOG06534	R	-	Cohesin domain containing secreted protein	Methanomethylovorans_hollandica_DSM_15978	Methanomicrobia
METHO_RS12480	153387..153725	+	GCF_000328665.1	NC_019972.1	WP_015313871_1		arCOG02565	S	-	Secreted uncharacterized protein	Methanomethylovorans_hollandica_DSM_15978	Methanomicrobia
METHO_RS12485	153775..156447	+	GCF_000328665.1	NC_019972.1	WP_015313872_1		arCOG02559	M	-	Cell surface protein	Methanomethylovorans_hollandica_DSM_15978	Methanomicrobia
METHO_RS12490	156564..156980	-	GCF_000328665.1	NC_019972.1	WP_015313873_1		arCOG02759	X	RAYT	REP element-mobilizing transposase RayT	Methanomethylovorans_hollandica_DSM_15978	Methanomicrobia
===	N186_RS04675	11	GCF_000446015.1	NC_022093.1							Thermofilum_adornatus_	Thermoproteales
N186_RS04650	842640..844175	-	GCF_000446015.1	NC_022093.1	WP_020962614_1		arCOG01165	L	-	DNA topoisomerase VI, subunit B	Thermofilum_adornatus_	Thermoproteales
N186_RS04655	844590..846419	+	GCF_000446015.1	NC_022093.1	WP_020962616_1		arCOG00073	E	CysH/DndC	PAPS reductase related enzyme fused to RNA-binding PUA domain and ferredoxin domain	Thermofilum_adornatus_	Thermoproteales
N186_RS04660	846535..846714	+	GCF_000446015.1	NC_022093.1	WP_020962617_1		arCOG07431	S	-	Prokaryotic RING finger family protein	Thermofilum_adornatus_	Thermoproteales
N186_RS04665	846777..847202	-	GCF_000446015.1	NC_022093.1	WP_020962618_1		arCOG03770	S	-	Zn finger protein	Thermofilum_adornatus_	Thermoproteales
N186_RS04670	847577..847852	+	GCF_000446015.1	NC_022093.1	WP_020962619_1		arCOG01988	J	EFB1	Translation elongation factor EF-1beta	Thermofilum_adornatus_	Thermoproteales
N186_RS04675	848087..848683	+	GCF_000446015.1	NC_022093.1	WP_020962620_1	+	arCOG04054	D	-	Archaeal division protein CdvA, a component of ESCRT division and membrane remodelling system	Thermofilum_adornatus_	Thermoproteales
N186_RS04685	848962..850491	+	GCF_000446015.1	NC_022093.1	WP_020962621_1		arCOG08358	S	-	Uncharacterized protein	Thermofilum_adornatus_	Thermoproteales
N186_RS04690	850976..852274	-	GCF_000446015.1	NC_022093.1	WP_020962622_1		arCOG10867	S	-	Uncharacterized protein	Thermofilum_adornatus_	Thermoproteales
N186_RS04695	853216..853773	-	GCF_000446015.1	NC_022093.1	WP_020962624_1						Thermofilum_adornatus_	Thermoproteales
N186_RS04700	853814..855178	-	GCF_000446015.1	NC_022093.1	WP_020962625_1						Thermofilum_adornatus_	Thermoproteales
N186_RS04705	855649..856743	+	GCF_000446015.1	NC_022093.1	WP_020962626_1		arCOG04181	R	-	Predicted aspartic protease of GPR/HybD family	Thermofilum_adornatus_	Thermoproteales
===	BD01_RS03455	20	GCF_000585495.1	NZ_CP007264.1							Thermococcus_nautili_30-1	Thermococci
BD01_RS03430	622009..623904	-	GCF_000585495.1	NZ_CP007264.1	WP_042690051_1		arCOG03383	U	TolB	Periplasmic component of the Tol biopolymer transport system	Thermococcus_nautili_30-1	Thermococci
BD01_RS03435	624029..626458	+	GCF_000585495.1	NZ_CP007264.1	WP_042690054_1		arCOG01951	J	TmcA	tRNA(Met) C34 N-acetyltransferase TmcA	Thermococcus_nautili_30-1	Thermococci
BD01_RS03440	626527..627048	+	GCF_000585495.1	NZ_CP007264.1	WP_042690057_1		arCOG02408	R	LabA	NYN domain, predicted PIN-related RNAse, tRNA/rRNA maturation	Thermococcus_nautili_30-1	Thermococci
BD01_RS03445	627045..627527	+	GCF_000585495.1	NZ_CP007264.1	WP_042690059_1		arCOG02408	R	LabA	NYN domain, predicted PIN-related RNAse, tRNA/rRNA maturation	Thermococcus_nautili_30-1	Thermococci
BD01_RS03450	627624..628793	+	GCF_000585495.1	NZ_CP007264.1	WP_042690062_1		arCOG00226	H	TbpA	ABC-type thiamine transport system, periplasmic component	Thermococcus_nautili_30-1	Thermococci
BD01_RS03455	628929..629453	+	GCF_000585495.1	NZ_CP007264.1	WP_042690065_1	+	arCOG08177	R	-	ESCRT system protein, contains inactivated Cas2 and TBD (DUF3568) domains	Thermococcus_nautili_30-1	Thermococci
BD01_RS03460	629440..631287	+	GCF_000585495.1	NZ_CP007264.1	WP_042690068_1	+	arCOG09748	R	-	ESCRT system protein, contains C-terminal wHTH domain	Thermococcus_nautili_30-1	Thermococci
BD01_RS03465	631289..631873	+	GCF_000585495.1	NZ_CP007264.1	WP_042690069_1	+	arCOG09747	D	-	Snf7 family protein	Thermococcus_nautili_30-1	Thermococci
BD01_RS03470	631875..632456	+	GCF_000585495.1	NZ_CP007264.1	WP_042690072_1	+	arCOG09749	D	-	Snf7 family protein	Thermococcus_nautili_30-1	Thermococci
BD01_RS03475	632457..634076	+	GCF_000585495.1	NZ_CP007264.1	WP_042690075_1	+	arCOG03682	T	SPS1	Membrane associated serine/threonine protein kinase	Thermococcus_nautili_30-1	Thermococci
BD01_RS03480	634091..635254	+	GCF_000585495.1	NZ_CP007264.1	WP_042690078_1	+	arCOG01307	D	Vps4	Cell division ATPase of the AAA+ class, ESCRT system component	Thermococcus_nautili_30-1	Thermococci
BD01_RS03485	636097..637581	+	GCF_000585495.1	NZ_CP007264.1	WP_084606347_1	+	arCOG03682	T	SPS1	Membrane associated serine/threonine protein kinase	Thermococcus_nautili_30-1	Thermococci
BD01_RS03490	637578..638342	+	GCF_000585495.1	NZ_CP007264.1	WP_084606313_1		arCOG05302	T	PTC1	Serine/threonine protein phosphatase	Thermococcus_nautili_30-1	Thermococci
BD01_RS11145	638336..642673	+	GCF_000585495.1	NZ_CP007264.1	WP_084606314_1	+	arCOG03682	T	SPS1	Membrane associated serine/threonine protein kinase	Thermococcus_nautili_30-1	Thermococci
BD01_RS03500	642677..643225	+	GCF_000585495.1	NZ_CP007264.1	WP_042690081_1	+	arCOG07402	D	-	Predicted cell division protein, ESCRT-III/Snf7 family	Thermococcus_nautili_30-1	Thermococci
BD01_RS03505	643212..644411	-	GCF_000585495.1	NZ_CP007264.1	WP_042690084_1		arCOG00695	F	SsnA	Cytosine deaminase or related metal-dependent hydrolase	Thermococcus_nautili_30-1	Thermococci
BD01_RS03510	644632..645924	+	GCF_000585495.1	NZ_CP007264.1	WP_042690086_1		arCOG00407	J	AsnS	Aspartyl/asparaginyl-tRNA synthetase	Thermococcus_nautili_30-1	Thermococci
BD01_RS03515	645938..647665	-	GCF_000585495.1	NZ_CP007264.1	WP_042690089_1		arCOG03582	S	-	Uncharacterized membrane protein HdeD, DUF308 family	Thermococcus_nautili_30-1	Thermococci
BD01_RS03525	648471..649232	+	GCF_000585495.1	NZ_CP007264.1	WP_042690092_1		arCOG11627	S	-	Uncharacterized protein	Thermococcus_nautili_30-1	Thermococci
BD01_RS03530	649229..650965	-	GCF_000585495.1	NZ_CP007264.1	WP_042690095_1		arCOG00989	J	Tgt	Queuine/archaeosine tRNA-ribosyltransferase	Thermococcus_nautili_30-1	Thermococci
===	BD01_RS03935	11	GCF_000585495.1	NZ_CP007264.1							Thermococcus_nautili_30-1	Thermococci
BD01_RS03910	717353..718543	+	GCF_000585495.1	NZ_CP007264.1	WP_042690279_1		arCOG02733	R	-	TPR repeats containing protein	Thermococcus_nautili_30-1	Thermococci
BD01_RS03915	718530..718952	-	GCF_000585495.1	NZ_CP007264.1	WP_042690282_1		arCOG05517	U	SecB	Preprotein translocase subunit SecB	Thermococcus_nautili_30-1	Thermococci
BD01_RS03920	719035..719739	+	GCF_000585495.1	NZ_CP007264.1	WP_042690284_1		arCOG04066	R	-	Predicted nucleotidyltransferase	Thermococcus_nautili_30-1	Thermococci
BD01_RS03925	719736..720992	-	GCF_000585495.1	NZ_CP007264.1	WP_042690287_1		arCOG03167	R	-	ATPase, AAA+ superfamily fused to HTH and PD-(DE)xK endonuclease domains	Thermococcus_nautili_30-1	Thermococci
BD01_RS03930	721094..722461	-	GCF_000585495.1	NZ_CP007264.1	WP_042690290_1		arCOG00403	J	SerS	Seryl-tRNA synthetase	Thermococcus_nautili_30-1	Thermococci
BD01_RS03935	722579..723664	+	GCF_000585495.1	NZ_CP007264.1	WP_042690293_1	+	arCOG01307	D	Vps4	Cell division ATPase of the AAA+ class, ESCRT system component	Thermococcus_nautili_30-1	Thermococci
BD01_RS03940	723661..724863	-	GCF_000585495.1	NZ_CP007264.1	WP_042690294_1		arCOG00217	H	MoeA	Molybdopterin biosynthesis enzyme	Thermococcus_nautili_30-1	Thermococci
BD01_RS03945	725166..725921	+	GCF_000585495.1	NZ_CP007264.1	WP_042690297_1		arCOG03142	L	-	Nuclease of RNase H fold, RuvC/YqgF family	Thermococcus_nautili_30-1	Thermococci
BD01_RS03950	725918..728431	+	GCF_000585495.1	NZ_CP007264.1	WP_042690299_1		arCOG01308	O	Cdc48	ATPase of the AAA+ class , CDC48 family	Thermococcus_nautili_30-1	Thermococci
BD01_RS03955	728515..729951	+	GCF_000585495.1	NZ_CP007264.1	WP_042690301_1		arCOG08613	S	-	Uncharacterized protein	Thermococcus_nautili_30-1	Thermococci
BD01_RS03960	729936..730856	-	GCF_000585495.1	NZ_CP007264.1	WP_042690303_1		arCOG01369	M	WcaG	Nucleoside-diphosphate-sugar epimerase	Thermococcus_nautili_30-1	Thermococci
===	NMLP_RS07340	19	GCF_000591055.1	NC_020388.1							Natronomonas_moolapensis_8_8_11	Halobacteria
NMLP_RS14300	1465316..1467640	+	GCF_000591055.1	NC_020388.1	WP_084260793_1		arCOG02492	S	-	Secreted protein, with PKD repeat domain	Natronomonas_moolapensis_8_8_11	Halobacteria
NMLP_RS14305	1467816..1469993	+	GCF_000591055.1	NC_020388.1	WP_015409482_1		arCOG02482	X	-	Phage tail protein P2-like contains WD40/PQQ-like beta propeller repeats	Natronomonas_moolapensis_8_8_11	Halobacteria
NMLP_RS14775	1470684..1472699	+	GCF_000591055.1	NC_020388.1	WP_015409483_1		arCOG03682	T	SPS1	Membrane associated serine/threonine protein kinase	Natronomonas_moolapensis_8_8_11	Halobacteria
NMLP_RS14780	1474009..1477137	-	GCF_000591055.1	NC_020388.1	WP_015409484_1		arCOG03060	O	DnaK	Chaperone DnaK (HSP70)	Natronomonas_moolapensis_8_8_11	Halobacteria
NMLP_RS07330	1479301..1482690	+	GCF_000591055.1	NC_020388.1	WP_049926271_1	+				Serine/threonine protein kinase fused to TPR repeats domain	Natronomonas_moolapensis_8_8_11	Halobacteria
NMLP_RS07340	1484114..1486108	-	GCF_000591055.1	NC_020388.1	WP_015409486_1	+	arCOG09748	R	-	ESCRT system protein, contains C-terminal wHTH domain	Natronomonas_moolapensis_8_8_11	Halobacteria
NMLP_RS07345	1486105..1486644	-	GCF_000591055.1	NC_020388.1	WP_049926276_1	+	arCOG08177	R	-	ESCRT system protein, contains inactivated Cas2 and TBD (DUF3568) domains	Natronomonas_moolapensis_8_8_11	Halobacteria
NMLP_RS07350	1486941..1487219	+	GCF_000591055.1	NC_020388.1	WP_015409487_1					Membrane protein	Natronomonas_moolapensis_8_8_11	Halobacteria
NMLP_RS07355	1487267..1487932	+	GCF_000591055.1	NC_020388.1	WP_015409488_1	+	arCOG07402	D	-	Predicted cell division protein, ESCRT-III/Snf7 family	Natronomonas_moolapensis_8_8_11	Halobacteria
NMLP_RS14785	1487939..1489090	+	GCF_000591055.1	NC_020388.1	WP_015409489_1	+	arCOG01307	D	Vps4	Cell division ATPase of the AAA+ class, ESCRT system component	Natronomonas_moolapensis_8_8_11	Halobacteria
NMLP_RS07365	1489273..1489554	-	GCF_000591055.1	NC_020388.1	WP_049926281_1						Natronomonas_moolapensis_8_8_11	Halobacteria
NMLP_RS14335	1489858..1490583	+	GCF_000591055.1	NC_020388.1	WP_015409491_1		arCOG05302	T	PTC1	Serine/threonine protein phosphatase	Natronomonas_moolapensis_8_8_11	Halobacteria
NMLP_RS14340	1490634..1493192	-	GCF_000591055.1	NC_020388.1	WP_076982701_1		arCOG02492	S	-	Secreted protein, with PKD repeat domain	Natronomonas_moolapensis_8_8_11	Halobacteria
NMLP_RS14345	1493497..1494771	+	GCF_000591055.1	NC_020388.1	WP_015409493_1	+	arCOG03682	T	SPS1	Membrane associated serine/threonine protein kinase	Natronomonas_moolapensis_8_8_11	Halobacteria
NMLP_RS07385	1494965..1496188	+	GCF_000591055.1	NC_020388.1	WP_015409494_1		arCOG07662	X	-	Transposase related protein	Natronomonas_moolapensis_8_8_11	Halobacteria
NMLP_RS14350	1496407..1497003	-	GCF_000591055.1	NC_020388.1	WP_076982702_1		arCOG02134	X	-	Transposase	Natronomonas_moolapensis_8_8_11	Halobacteria
NMLP_RS14355	1497066..1499147	+	GCF_000591055.1	NC_020388.1	WP_084260794_1		arCOG03682	T	SPS1	Membrane associated serine/threonine protein kinase	Natronomonas_moolapensis_8_8_11	Halobacteria
NMLP_RS07400	1499487..1500923	+	GCF_000591055.1	NC_020388.1	WP_015408665_1		arCOG04792	X	-	Transposase	Natronomonas_moolapensis_8_8_11	Halobacteria
NMLP_RS07405	1501591..1501872	+	GCF_000591055.1	NC_020388.1	WP_015409496_1		arCOG09407	V	-	Predicted antitoxin, contains wHTH domain	Natronomonas_moolapensis_8_8_11	Halobacteria
===	NMLP_RS09230	13	GCF_000591055.1	NC_020388.1							Natronomonas_moolapensis_8_8_11	Halobacteria
NMLP_RS09205	1913231..1913458	-	GCF_000591055.1	NC_020388.1	WP_049926387_1						Natronomonas_moolapensis_8_8_11	Halobacteria
NMLP_RS14835	1914453..1914632	-	GCF_000591055.1	NC_020388.1	WP_049926389_1						Natronomonas_moolapensis_8_8_11	Halobacteria
NMLP_RS09215	1916614..1916838	-	GCF_000591055.1	NC_020388.1	WP_049926390_1						Natronomonas_moolapensis_8_8_11	Halobacteria
NMLP_RS09220	1917157..1917543	+	GCF_000591055.1	NC_020388.1	WP_049926392_1						Natronomonas_moolapensis_8_8_11	Halobacteria
NMLP_RS14840	1917580..1918056	-	GCF_000591055.1	NC_020388.1	WP_049926394_1						Natronomonas_moolapensis_8_8_11	Halobacteria
NMLP_RS09230	1920402..1921988	-	GCF_000591055.1	NC_020388.1	WP_015409848_1	+	arCOG01307	D	Vps4	Cell division ATPase of the AAA+ class, ESCRT system component	Natronomonas_moolapensis_8_8_11	Halobacteria
NMLP_RS09235	1922623..1923666	-	GCF_000591055.1	NC_020388.1	WP_015409850_1	+	arCOG11741	R	-	ESCRT system protein, contains coiled coil domain	Natronomonas_moolapensis_8_8_11	Halobacteria
NMLP_RS09240	1923733..1924851	-	GCF_000591055.1	NC_020388.1	WP_015409851_1	+	arCOG11740	R	-	ESCRT system protein, contains wHTH domain	Natronomonas_moolapensis_8_8_11	Halobacteria
NMLP_RS09250	1925437..1925637	+	GCF_000591055.1	NC_020388.1	WP_015409852_1		arCOG09385	V	NikR	Transcriptional regulator, CopG/Arc/MetJ family (DNA-binding and a metal-binding domains)	Natronomonas_moolapensis_8_8_11	Halobacteria
NMLP_RS14515	1928277..1928477	+	GCF_000591055.1	NC_020388.1	WP_076982714_1						Natronomonas_moolapensis_8_8_11	Halobacteria
NMLP_RS09275	1928630..1929463	+	GCF_000591055.1	NC_020388.1	WP_015409853_1		arCOG00476	H	UbiA	4-hydroxybenzoate polyprenyltransferase or related prenyltransferase	Natronomonas_moolapensis_8_8_11	Halobacteria
NMLP_RS09280	1929546..1929956	+	GCF_000591055.1	NC_020388.1	WP_015409854_1		arCOG04227	R	-	Predicted CoA-binding protein	Natronomonas_moolapensis_8_8_11	Halobacteria
NMLP_RS14520	1929961..1930374	-	GCF_000591055.1	NC_020388.1	WP_015409855_1		arCOG04649	S	-	Uncharacterized protein	Natronomonas_moolapensis_8_8_11	Halobacteria
===	NVIE_RS00655	11	GCF_000698785.1	NZ_CP007536.1							Nitrososphaera_viennensis_EN76	Thaumarchaeota
NVIE_RS00630	125674..126534	+	GCF_000698785.1	NZ_CP007536.1	WP_075053548_1		arCOG02041	V	-	Protein containing Fe-S cluster, metallopeptidase and nuclease domain of phospholipase D family	Nitrososphaera_viennensis_EN76	Thaumarchaeota
NVIE_RS00635	126628..127125	-	GCF_000698785.1	NZ_CP007536.1	WP_075053549_1						Nitrososphaera_viennensis_EN76	Thaumarchaeota
NVIE_RS00640	127294..128097	-	GCF_000698785.1	NZ_CP007536.1	WP_075053550_1		arCOG02391	T	CheY	Rec domain	Nitrososphaera_viennensis_EN76	Thaumarchaeota
NVIE_RS00645	128192..129850	+	GCF_000698785.1	NZ_CP007536.1	WP_075053551_1		arCOG01884	F	THY1	Thymidylate synthase, domain duplication	Nitrososphaera_viennensis_EN76	Thaumarchaeota
NVIE_RS00650	129940..130395	+	GCF_000698785.1	NZ_CP007536.1	WP_075053552_1		arCOG08754	S	-	Uncharacterized protein	Nitrososphaera_viennensis_EN76	Thaumarchaeota
NVIE_RS00655	130570..131394	+	GCF_000698785.1	NZ_CP007536.1	WP_075053553_1	+	arCOG04054	D	-	Archaeal division protein CdvA, a component of ESCRT division and membrane remodelling system	Nitrososphaera_viennensis_EN76	Thaumarchaeota
NVIE_RS00660	131493..133019	-	GCF_000698785.1	NZ_CP007536.1	WP_075053554_1		arCOG01237	C	CyoB	Heme/copper-type cytochrome/quinol oxidase, subunit 1 and 3	Nitrososphaera_viennensis_EN76	Thaumarchaeota
NVIE_RS00665	133210..133749	+	GCF_000698785.1	NZ_CP007536.1	WP_075053555_1		arCOG08765	S	-	Uncharacterized membrane protein	Nitrososphaera_viennensis_EN76	Thaumarchaeota
NVIE_RS00670	133928..134860	+	GCF_000698785.1	NZ_CP007536.1	WP_075053556_1		arCOG02017	C	RutF	NADH-FMN oxidoreductase RutF, flavin reductase (DIM6/NTAB) family	Nitrososphaera_viennensis_EN76	Thaumarchaeota
NVIE_RS00675	134843..136189	-	GCF_000698785.1	NZ_CP007536.1	WP_075053557_1		arCOG00918	H	HemL	Glutamate-1-semialdehyde aminotransferase	Nitrososphaera_viennensis_EN76	Thaumarchaeota
NVIE_RS00680	136445..136762	-	GCF_000698785.1	NZ_CP007536.1	WP_075053558_1						Nitrososphaera_viennensis_EN76	Thaumarchaeota
===	NVIE_RS02340	11	GCF_000698785.1	NZ_CP007536.1							Nitrososphaera_viennensis_EN76	Thaumarchaeota
NVIE_RS02315	389683..391362	+	GCF_000698785.1	NZ_CP007536.1	WP_075053841_1		arCOG04045	E	IlvD	Dihydroxyacid dehydratase/phosphogluconate dehydratase	Nitrososphaera_viennensis_EN76	Thaumarchaeota
NVIE_RS02320	391417..392805	+	GCF_000698785.1	NZ_CP007536.1	WP_075053842_1		arCOG02014	E	TrpE	Anthranilate/para-aminobenzoate synthase component I	Nitrososphaera_viennensis_EN76	Thaumarchaeota
NVIE_RS02325	393049..394389	-	GCF_000698785.1	NZ_CP007536.1	WP_075053843_1		arCOG01434	H	0	Cysteate synthase	Nitrososphaera_viennensis_EN76	Thaumarchaeota
NVIE_RS02330	394432..394695	-	GCF_000698785.1	NZ_CP007536.1	WP_075053844_1		arCOG08697	S	-	Uncharacterized protein	Nitrososphaera_viennensis_EN76	Thaumarchaeota
NVIE_RS02335	394762..395205	-	GCF_000698785.1	NZ_CP007536.1	WP_075053845_1		arCOG00826	K	WecD	Acetyltransferase (GNAT) family	Nitrososphaera_viennensis_EN76	Thaumarchaeota
NVIE_RS02340	395368..396042	+	GCF_000698785.1	NZ_CP007536.1	WP_084790579_1	+	arCOG00452	D	ESCRTIII	Archaeal division protein CdvB, Snf7/Vps24/ESCRT-III family	Nitrososphaera_viennensis_EN76	Thaumarchaeota
NVIE_RS02345	396073..396405	-	GCF_000698785.1	NZ_CP007536.1	WP_075053846_1		arCOG08722	S	-	Uncharacterized protein	Nitrososphaera_viennensis_EN76	Thaumarchaeota
NVIE_RS02350	396468..397538	-	GCF_000698785.1	NZ_CP007536.1	WP_084790879_1		arCOG00113	H	BioF	7-keto-8-aminopelargonate synthetase or related enzyme	Nitrososphaera_viennensis_EN76	Thaumarchaeota
NVIE_RS02355	397615..398592	-	GCF_000698785.1	NZ_CP007536.1	WP_075053848_1		arCOG00658	E	PylB/HcgA	(2R,3R)-3-methylornithine synthase involved in pyrrolysine biosynthesis/Iron-guanylylpyridinol (FeGP) cofactor biosynthesis protein HcgA	Nitrososphaera_viennensis_EN76	Thaumarchaeota
NVIE_RS02360	398773..399279	-	GCF_000698785.1	NZ_CP007536.1	WP_075053849_1		arCOG02994	S	-	Cupin domain containing protein	Nitrososphaera_viennensis_EN76	Thaumarchaeota
NVIE_RS02365	399270..399461	-	GCF_000698785.1	NZ_CP007536.1	WP_075053850_1						Nitrososphaera_viennensis_EN76	Thaumarchaeota
===	NVIE_RS04040	11	GCF_000698785.1	NZ_CP007536.1							Nitrososphaera_viennensis_EN76	Thaumarchaeota
NVIE_RS04015	675787..677439	-	GCF_000698785.1	NZ_CP007536.1	WP_075054135_1		arCOG00438	R	-	AAA family ATPase	Nitrososphaera_viennensis_EN76	Thaumarchaeota
NVIE_RS04020	677833..678468	+	GCF_000698785.1	NZ_CP007536.1	WP_075054136_1		arCOG01722	J	RpsM	Ribosomal protein S13	Nitrososphaera_viennensis_EN76	Thaumarchaeota
NVIE_RS04025	678481..679008	+	GCF_000698785.1	NZ_CP007536.1	WP_075054137_1		arCOG04239	J	RpsD	Ribosomal protein S4 or related protein	Nitrososphaera_viennensis_EN76	Thaumarchaeota
NVIE_RS04030	679005..679970	-	GCF_000698785.1	NZ_CP007536.1	WP_075054138_1		arCOG01687	K	ArsR	Transcriptional regulator containing HTH domain, ArsR family	Nitrososphaera_viennensis_EN76	Thaumarchaeota
NVIE_RS04035	680131..681897	+	GCF_000698785.1	NZ_CP007536.1	WP_075054139_1		arCOG00057	M	GlmS	Glucosamine 6-phosphate synthetase	Nitrososphaera_viennensis_EN76	Thaumarchaeota
NVIE_RS04040	681966..682616	-	GCF_000698785.1	NZ_CP007536.1	WP_075054140_1	+	arCOG00452	D	ESCRTIII	Archaeal division protein CdvB, Snf7/Vps24/ESCRT-III family	Nitrososphaera_viennensis_EN76	Thaumarchaeota
NVIE_RS04045	682767..683222	+	GCF_000698785.1	NZ_CP007536.1	WP_075054141_1		arCOG10514	S	-	Uncharacterized protein	Nitrososphaera_viennensis_EN76	Thaumarchaeota
NVIE_RS04050	683219..684220	-	GCF_000698785.1	NZ_CP007536.1	WP_084790607_1		arCOG00899	M	AglD2	Predicted flippase	Nitrososphaera_viennensis_EN76	Thaumarchaeota
NVIE_RS04055	684369..684728	+	GCF_000698785.1	NZ_CP007536.1	WP_075054143_1		arCOG08684	R	-	Roadblock/LC7 domain superfamily protein	Nitrososphaera_viennensis_EN76	Thaumarchaeota
NVIE_RS04060	684788..685543	+	GCF_000698785.1	NZ_CP007536.1	WP_075054144_1		arCOG01225	R	-	GTPase SAR1 or related small G protein	Nitrososphaera_viennensis_EN76	Thaumarchaeota
NVIE_RS04065	685545..686507	+	GCF_000698785.1	NZ_CP007536.1	WP_075054145_1		arCOG01027	E	ThrB	Homoserine kinase	Nitrososphaera_viennensis_EN76	Thaumarchaeota
===	NVIE_RS09110	11	GCF_000698785.1	NZ_CP007536.1							Nitrososphaera_viennensis_EN76	Thaumarchaeota
NVIE_RS09085	1589452..1590192	+	GCF_000698785.1	NZ_CP007536.1	WP_075054972_1		arCOG00648	H	CobF	Precorrin-2 methylase	Nitrososphaera_viennensis_EN76	Thaumarchaeota
NVIE_RS09090	1590167..1590976	+	GCF_000698785.1	NZ_CP007536.1	WP_075054973_1		arCOG00645	H	CobM	Precorrin-4 methylase	Nitrososphaera_viennensis_EN76	Thaumarchaeota
NVIE_RS09095	1591051..1591314	+	GCF_000698785.1	NZ_CP007536.1	WP_075054974_1						Nitrososphaera_viennensis_EN76	Thaumarchaeota
NVIE_RS09100	1591478..1591711	+	GCF_000698785.1	NZ_CP007536.1	WP_075054975_1		arCOG08684	R	-	Roadblock/LC7 domain superfamily protein	Nitrososphaera_viennensis_EN76	Thaumarchaeota
NVIE_RS09105	1591752..1591961	-	GCF_000698785.1	NZ_CP007536.1	WP_075054976_1						Nitrososphaera_viennensis_EN76	Thaumarchaeota
NVIE_RS09110	1591976..1592626	-	GCF_000698785.1	NZ_CP007536.1	WP_075054977_1	+	arCOG00452	D	ESCRTIII	Archaeal division protein CdvB, Snf7/Vps24/ESCRT-III family	Nitrososphaera_viennensis_EN76	Thaumarchaeota
NVIE_RS14600	1592814..1594199	-	GCF_000698785.1	NZ_CP007536.1	WP_084790733_1						Nitrososphaera_viennensis_EN76	Thaumarchaeota
NVIE_RS09120	1594494..1594790	-	GCF_000698785.1	NZ_CP007536.1	WP_075054978_1		arCOG08700	S	-	Uncharacterized protein	Nitrososphaera_viennensis_EN76	Thaumarchaeota
NVIE_RS09125	1594826..1595434	+	GCF_000698785.1	NZ_CP007536.1	WP_075054979_1						Nitrososphaera_viennensis_EN76	Thaumarchaeota
NVIE_RS09130	1595448..1595939	+	GCF_000698785.1	NZ_CP007536.1	WP_075054980_1		arCOG08730	S	-	Uncharacterized conserved Zn-binding protein	Nitrososphaera_viennensis_EN76	Thaumarchaeota
NVIE_RS09135	1595986..1596687	-	GCF_000698785.1	NZ_CP007536.1	WP_075054981_1						Nitrososphaera_viennensis_EN76	Thaumarchaeota
===	NVIE_RS09745	11	GCF_000698785.1	NZ_CP007536.1							Nitrososphaera_viennensis_EN76	Thaumarchaeota
NVIE_RS09720	1705462..1706421	-	GCF_000698785.1	NZ_CP007536.1	WP_075055078_1		arCOG01895	G	IolE	Sugar phosphate isomerase/epimerase	Nitrososphaera_viennensis_EN76	Thaumarchaeota
NVIE_RS09725	1706578..1707699	-	GCF_000698785.1	NZ_CP007536.1	WP_075055079_1		arCOG08716	S	-	Uncharacterized protein	Nitrososphaera_viennensis_EN76	Thaumarchaeota
NVIE_RS09730	1708465..1709313	-	GCF_000698785.1	NZ_CP007536.1	WP_075056130_1		arCOG01264	I	FabG	Short-chain alcohol dehydrogenase	Nitrososphaera_viennensis_EN76	Thaumarchaeota
NVIE_RS09735	1709456..1712197	-	GCF_000698785.1	NZ_CP007536.1	WP_075056131_1		arCOG03713	F	NrdA	Ribonucleotide reductase associated ATP-cone domain	Nitrososphaera_viennensis_EN76	Thaumarchaeota
NVIE_RS09740	1712494..1714629	-	GCF_000698785.1	NZ_CP007536.1	WP_075055080_1		arCOG01680	K	ArsR	Transcriptional regulator containing HTH domain, ArsR family	Nitrososphaera_viennensis_EN76	Thaumarchaeota
NVIE_RS09745	1714749..1715366	-	GCF_000698785.1	NZ_CP007536.1	WP_075055081_1	+	arCOG00453	D	ESCRTIII	Archaeal division protein CdvB, Snf7/Vps24/ESCRT-III family	Nitrososphaera_viennensis_EN76	Thaumarchaeota
NVIE_RS09750	1715745..1716116	-	GCF_000698785.1	NZ_CP007536.1	WP_075055082_1			S	-	coiled-coil protein	Nitrososphaera_viennensis_EN76	Thaumarchaeota
NVIE_RS09755	1716186..1716575	-	GCF_000698785.1	NZ_CP007536.1	WP_075055083_1		arCOG01285	R	-	OB-fold domain and Zn-ribbon containing protein, possible acyl-CoA-binding protein	Nitrososphaera_viennensis_EN76	Thaumarchaeota
NVIE_RS09760	1716600..1717766	-	GCF_000698785.1	NZ_CP007536.1	WP_075055084_1		arCOG01278	I	PaaJ	Acetyl-CoA acetyltransferase	Nitrososphaera_viennensis_EN76	Thaumarchaeota
NVIE_RS09765	1717797..1719983	+	GCF_000698785.1	NZ_CP007536.1	WP_084790756_1		arCOG01527	L	TopA	Topoisomerase IA	Nitrososphaera_viennensis_EN76	Thaumarchaeota
NVIE_RS09770	1720177..1720839	-	GCF_000698785.1	NZ_CP007536.1	WP_084790906_1		arCOG07669	S	-	Uncharacterized protein	Nitrososphaera_viennensis_EN76	Thaumarchaeota
===	NVIE_RS12195	13	GCF_000698785.1	NZ_CP007536.1							Nitrososphaera_viennensis_EN76	Thaumarchaeota
NVIE_RS12170	2134660..2137908	-	GCF_000698785.1	NZ_CP007536.1	WP_075055491_1		arCOG00807	J	IleS	Isoleucyl-tRNA synthetase	Nitrososphaera_viennensis_EN76	Thaumarchaeota
NVIE_RS12175	2137991..2138455	-	GCF_000698785.1	NZ_CP007536.1	WP_075055492_1		arCOG04033	S	-	Uncharacterized protein	Nitrososphaera_viennensis_EN76	Thaumarchaeota
NVIE_RS12180	2138585..2138896	+	GCF_000698785.1	NZ_CP007536.1	WP_075055493_1						Nitrososphaera_viennensis_EN76	Thaumarchaeota
NVIE_RS12185	2138927..2139457	-	GCF_000698785.1	NZ_CP007536.1	WP_084790819_1		arCOG03116	S	-	Uncharacterized membrane protein	Nitrososphaera_viennensis_EN76	Thaumarchaeota
NVIE_RS12190	2139482..2140699	-	GCF_000698785.1	NZ_CP007536.1	WP_075055495_1		arCOG02037	K	-	Sugar-specific transcriptional regulator TrmB	Nitrososphaera_viennensis_EN76	Thaumarchaeota
NVIE_RS12195	2140867..2141526	+	GCF_000698785.1	NZ_CP007536.1	WP_075055496_1	+	arCOG00452	D	ESCRTIII	Archaeal division protein CdvB, Snf7/Vps24/ESCRT-III family	Nitrososphaera_viennensis_EN76	Thaumarchaeota
NVIE_RS12200	2141646..2142200	+	GCF_000698785.1	NZ_CP007536.1	WP_075055497_1	+	arCOG00453	D	ESCRTIII	Archaeal division protein CdvB, Snf7/Vps24/ESCRT-III family	Nitrososphaera_viennensis_EN76	Thaumarchaeota
NVIE_RS12205	2142298..2143533	+	GCF_000698785.1	NZ_CP007536.1	WP_075055498_1	+	arCOG01307	D	Vps4	Cell division ATPase of the AAA+ class, ESCRT system component	Nitrososphaera_viennensis_EN76	Thaumarchaeota
NVIE_RS12210	2143838..2146582	+	GCF_000698785.1	NZ_CP007536.1	WP_075055499_1		arCOG02876	G	CDA1	Peptidoglycan/xylan/chitin deacetylase, PgdA/CDA1 family	Nitrososphaera_viennensis_EN76	Thaumarchaeota
NVIE_RS12215	2146719..2147258	-	GCF_000698785.1	NZ_CP007536.1	WP_075055500_1		arCOG01711	C	Ppa	Inorganic pyrophosphatase	Nitrososphaera_viennensis_EN76	Thaumarchaeota
NVIE_RS12220	2147345..2147764	-	GCF_000698785.1	NZ_CP007536.1	WP_075055501_1						Nitrososphaera_viennensis_EN76	Thaumarchaeota
NVIE_RS12225	2147887..2148594	+	GCF_000698785.1	NZ_CP007536.1	WP_075055502_1		arCOG01213	R	Cof	HAD superfamily hydrolase	Nitrososphaera_viennensis_EN76	Thaumarchaeota
NVIE_RS12230	2148591..2150519	+	GCF_000698785.1	NZ_CP007536.1	WP_075055503_1		arCOG00487	J	ArgS	Arginyl-tRNA synthetase	Nitrososphaera_viennensis_EN76	Thaumarchaeota
===	PAP_RS08600	18	GCF_000725425.1	NZ_CP006019.1							Palaeococcus_pacificus_DY20341	Thermococci
PAP_RS08575	1574369..1574923	-	GCF_000725425.1	NZ_CP006019.1	WP_048165615_1						Palaeococcus_pacificus_DY20341	Thermococci
PAP_RS08580	1575023..1575328	-	GCF_000725425.1	NZ_CP006019.1	WP_084177552_1		arCOG03911	S	-	Uncharacterized membrane protein	Palaeococcus_pacificus_DY20341	Thermococci
PAP_RS08585	1575503..1576294	+	GCF_000725425.1	NZ_CP006019.1	WP_048165616_1		arCOG00574	H	THI4	Archaeal ribulose 1,5-bisphosphate synthetase/yeast thiazole synthase	Palaeococcus_pacificus_DY20341	Thermococci
PAP_RS08590	1576300..1576953	+	GCF_000725425.1	NZ_CP006019.1	WP_048165617_1		arCOG04668	S	-	Uncharacterized protein	Palaeococcus_pacificus_DY20341	Thermococci
PAP_RS08595	1576968..1578896	-	GCF_000725425.1	NZ_CP006019.1	WP_084177577_1		arCOG01576	P	ZntA	Cation transport ATPase	Palaeococcus_pacificus_DY20341	Thermococci
PAP_RS08600	1579207..1579773	-	GCF_000725425.1	NZ_CP006019.1	WP_048165618_1	+	arCOG07402	D	-	Predicted cell division protein, ESCRT-III/Snf7 family	Palaeococcus_pacificus_DY20341	Thermococci
PAP_RS08605	1579766..1580566	-	GCF_000725425.1	NZ_CP006019.1	WP_084177553_1		arCOG05302	T	PTC1	Serine/threonine protein phosphatase	Palaeococcus_pacificus_DY20341	Thermococci
PAP_RS08610	1580563..1581744	-	GCF_000725425.1	NZ_CP006019.1	WP_048165619_1	+	arCOG01307	D	Vps4	Cell division ATPase of the AAA+ class, ESCRT system component	Palaeococcus_pacificus_DY20341	Thermococci
PAP_RS08615	1581747..1583195	-	GCF_000725425.1	NZ_CP006019.1	WP_048166012_1	+	arCOG03682	T	SPS1	Membrane associated serine/threonine protein kinase	Palaeococcus_pacificus_DY20341	Thermococci
PAP_RS08620	1583587..1584186	-	GCF_000725425.1	NZ_CP006019.1	WP_048165620_1	+	arCOG09749	D	-	Snf7 family protein	Palaeococcus_pacificus_DY20341	Thermococci
PAP_RS08625	1584187..1584783	-	GCF_000725425.1	NZ_CP006019.1	WP_048165621_1	+	arCOG09747	D	-	Snf7 family protein	Palaeococcus_pacificus_DY20341	Thermococci
PAP_RS08630	1584794..1586620	-	GCF_000725425.1	NZ_CP006019.1	WP_048165622_1	+	arCOG09748	R	-	ESCRT system protein, contains C-terminal wHTH domain	Palaeococcus_pacificus_DY20341	Thermococci
PAP_RS08635	1586630..1587151	-	GCF_000725425.1	NZ_CP006019.1	WP_048165623_1	+	arCOG08177	R	-	ESCRT system protein, contains inactivated Cas2 and TBD (DUF3568) domains	Palaeococcus_pacificus_DY20341	Thermococci
PAP_RS08640	1587374..1587754	-	GCF_000725425.1	NZ_CP006019.1	WP_048165624_1		arCOG02761	S	-	Uncharacterized protein, DUF302 family	Palaeococcus_pacificus_DY20341	Thermococci
PAP_RS08645	1587866..1589956	-	GCF_000725425.1	NZ_CP006019.1	WP_048165625_1		arCOG02763	P	-	Heavy-metal-associated domain (HMA)	Palaeococcus_pacificus_DY20341	Thermococci
PAP_RS08650	1589959..1590306	-	GCF_000725425.1	NZ_CP006019.1	WP_048165626_1		arCOG01681	K	ArsR	Transcriptional regulator containing HTH domain, ArsR family	Palaeococcus_pacificus_DY20341	Thermococci
PAP_RS08655	1590400..1590990	-	GCF_000725425.1	NZ_CP006019.1	WP_048165627_1		arCOG00288	C	NfnB	Nitroreductase	Palaeococcus_pacificus_DY20341	Thermococci
PAP_RS08660	1591032..1591934	-	GCF_000725425.1	NZ_CP006019.1	WP_048165628_1		arCOG00273	G	RhaT	Permease of the drug/metabolite transporter (DMT) superfamily	Palaeococcus_pacificus_DY20341	Thermococci
===	TEU_RS07995	21	GCF_000769655.1	NZ_CP008887.1							Thermococcus_eurythermalis_A501	Thermococci
TEU_RS07970	1474857..1475393	+	GCF_000769655.1	NZ_CP008887.1	WP_050003274_1		arCOG02408	R	LabA	NYN domain, predicted PIN-related RNAse, tRNA/rRNA maturation	Thermococcus_eurythermalis_A501	Thermococci
TEU_RS07975	1475374..1475877	+	GCF_000769655.1	NZ_CP008887.1	WP_050003275_1		arCOG02408	R	LabA	NYN domain, predicted PIN-related RNAse, tRNA/rRNA maturation	Thermococcus_eurythermalis_A501	Thermococci
TEU_RS07980	1475962..1477137	+	GCF_000769655.1	NZ_CP008887.1	WP_050003276_1		arCOG00226	H	TbpA	ABC-type thiamine transport system, periplasmic component	Thermococcus_eurythermalis_A501	Thermococci
TEU_RS07985	1477444..1478598	-	GCF_000769655.1	NZ_CP008887.1	WP_050003277_1		arCOG02471	R	-	Secreted protein with beta-propeller repeat domain, some may containg GTA family glycosyltransferase	Thermococcus_eurythermalis_A501	Thermococci
TEU_RS07990	1478600..1480702	-	GCF_000769655.1	NZ_CP008887.1	WP_050003278_1		arCOG01159	S	-	Uncharacterized archaeal coiled-coil protein	Thermococcus_eurythermalis_A501	Thermococci
TEU_RS07995	1481143..1481673	+	GCF_000769655.1	NZ_CP008887.1	WP_050003279_1	+	arCOG08177	R	-	ESCRT system protein, contains inactivated Cas2 and TBD (DUF3568) domains	Thermococcus_eurythermalis_A501	Thermococci
TEU_RS08000	1481660..1483486	+	GCF_000769655.1	NZ_CP008887.1	WP_050003280_1	+	arCOG09748	R	-	ESCRT system protein, contains C-terminal wHTH domain	Thermococcus_eurythermalis_A501	Thermococci
TEU_RS08005	1483520..1484119	+	GCF_000769655.1	NZ_CP008887.1	WP_050003281_1	+	arCOG09747	D	-	Snf7 family protein	Thermococcus_eurythermalis_A501	Thermococci
TEU_RS08010	1484116..1484730	+	GCF_000769655.1	NZ_CP008887.1	WP_050003282_1	+	arCOG09749	D	-	Snf7 family protein	Thermococcus_eurythermalis_A501	Thermococci
TEU_RS08015	1484927..1486819	+	GCF_000769655.1	NZ_CP008887.1	WP_050003283_1	+	arCOG03682	T	SPS1	Membrane associated serine/threonine protein kinase	Thermococcus_eurythermalis_A501	Thermococci
TEU_RS08020	1486839..1488032	+	GCF_000769655.1	NZ_CP008887.1	WP_050003284_1	+	arCOG01307	D	Vps4	Cell division ATPase of the AAA+ class, ESCRT system component	Thermococcus_eurythermalis_A501	Thermococci
TEU_RS08025	1488242..1489531	+	GCF_000769655.1	NZ_CP008887.1	WP_081947227_1	+	arCOG03682	T	SPS1	Membrane associated serine/threonine protein kinase	Thermococcus_eurythermalis_A501	Thermococci
TEU_RS08030	1490980..1491735	+	GCF_000769655.1	NZ_CP008887.1	WP_050003959_1		arCOG05302	T	PTC1	Serine/threonine protein phosphatase	Thermococcus_eurythermalis_A501	Thermococci
TEU_RS08035	1491732..1492214	+	GCF_000769655.1	NZ_CP008887.1	WP_050003286_1		arCOG14133	S	-	Uncharacterized protein	Thermococcus_eurythermalis_A501	Thermococci
TEU_RS08040	1492241..1492975	+	GCF_000769655.1	NZ_CP008887.1	WP_050003960_1		arCOG05302	T	PTC1	Serine/threonine protein phosphatase	Thermococcus_eurythermalis_A501	Thermococci
TEU_RS11520	1492969..1497309	+	GCF_000769655.1	NZ_CP008887.1	WP_081947228_1	+	arCOG03682	T	SPS1	Membrane associated serine/threonine protein kinase	Thermococcus_eurythermalis_A501	Thermococci
TEU_RS08050	1497391..1498344	+	GCF_000769655.1	NZ_CP008887.1	WP_050003287_1		arCOG01915	O	HflC	Membrane protease subunit, stomatin/prohibitin homolog	Thermococcus_eurythermalis_A501	Thermococci
TEU_RS08055	1498363..1498782	+	GCF_000769655.1	NZ_CP008887.1	WP_050003288_1		arCOG01912	O	-	Membrane protein implicated in regulation of membrane protease activity	Thermococcus_eurythermalis_A501	Thermococci
TEU_RS08060	1498769..1500022	-	GCF_000769655.1	NZ_CP008887.1	WP_050003289_1		arCOG00695	F	SsnA	Cytosine deaminase or related metal-dependent hydrolase	Thermococcus_eurythermalis_A501	Thermococci
TEU_RS08065	1500244..1501536	+	GCF_000769655.1	NZ_CP008887.1	WP_050003290_1		arCOG00407	J	AsnS	Aspartyl/asparaginyl-tRNA synthetase	Thermococcus_eurythermalis_A501	Thermococci
TEU_RS08070	1502726..1503226	+	GCF_000769655.1	NZ_CP008887.1	WP_050003291_1		arCOG05812	S	-	Uncharacterized protein	Thermococcus_eurythermalis_A501	Thermococci
===	TEU_RS11535	11	GCF_000769655.1	NZ_CP008887.1							Thermococcus_eurythermalis_A501	Thermococci
TEU_RS08705	1614496..1615254	-	GCF_000769655.1	NZ_CP008887.1	WP_050003407_1		arCOG00215	H	CinA	ADP-ribose pyrophosphatase domain of DNA damage- and competence-inducible protein CinA	Thermococcus_eurythermalis_A501	Thermococci
TEU_RS08710	1615817..1616824	+	GCF_000769655.1	NZ_CP008887.1	WP_050003408_1		arCOG00493	G	GapA	Glyceraldehyde-3-phosphate dehydrogenase/erythrose-4-phosphate dehydrogenase	Thermococcus_eurythermalis_A501	Thermococci
TEU_RS08715	1616862..1617218	+	GCF_000769655.1	NZ_CP008887.1	WP_050003409_1		arCOG10086	S	-	Uncharacterized protein	Thermococcus_eurythermalis_A501	Thermococci
TEU_RS08720	1617281..1618567	-	GCF_000769655.1	NZ_CP008887.1	WP_050003410_1		arCOG01115	J	TiaS	tRNA(Ile2) 2-agmatinylcytidine synthetase; containing Zn-ribbon domain and OB-fold domain	Thermococcus_eurythermalis_A501	Thermococci
TEU_RS08730	1619077..1619697	+	GCF_000769655.1	NZ_CP008887.1	WP_050003411_1		arCOG03164	X	-	Site-specific integrase-resolvase	Thermococcus_eurythermalis_A501	Thermococci
TEU_RS11535	1621237..1626312	+	GCF_000769655.1	NZ_CP008887.1	WP_081947231_1	+	arCOG03682	T	SPS1	Membrane associated serine/threonine protein kinase	Thermococcus_eurythermalis_A501	Thermococci
TEU_RS08745	1626488..1627717	+	GCF_000769655.1	NZ_CP008887.1	WP_050003412_1		arCOG00509	C	NorV	Flavorubredoxin	Thermococcus_eurythermalis_A501	Thermococci
TEU_RS08750	1627850..1628365	+	GCF_000769655.1	NZ_CP008887.1	WP_050003413_1		arCOG01097	C	-	Rubrerythrin	Thermococcus_eurythermalis_A501	Thermococci
TEU_RS08755	1628445..1628606	+	GCF_000769655.1	NZ_CP008887.1	WP_050003414_1		arCOG04391	C	-	Rubredoxin	Thermococcus_eurythermalis_A501	Thermococci
TEU_RS08760	1628617..1628964	+	GCF_000769655.1	NZ_CP008887.1	WP_050003415_1		arCOG02146	C	-	Desulfoferredoxin	Thermococcus_eurythermalis_A501	Thermococci
TEU_RS08765	1628991..1629965	-	GCF_000769655.1	NZ_CP008887.1	WP_050003416_1		arCOG01645	S	-	Uncharacterized membrane protein	Thermococcus_eurythermalis_A501	Thermococci
===	TEU_RS09725	11	GCF_000769655.1	NZ_CP008887.1							Thermococcus_eurythermalis_A501	Thermococci
TEU_RS09700	1806378..1807106	+	GCF_000769655.1	NZ_CP008887.1	WP_050003590_1		arCOG01875	R	-	ParB-like NTPase domain	Thermococcus_eurythermalis_A501	Thermococci
TEU_RS09705	1807187..1809157	+	GCF_000769655.1	NZ_CP008887.1	WP_050003591_1		arCOG07768	S	-	Uncharacterized protein	Thermococcus_eurythermalis_A501	Thermococci
TEU_RS09710	1809252..1809920	+	GCF_000769655.1	NZ_CP008887.1	WP_050003592_1		arCOG02292	R	Gph	HAD superfamily hydrolase	Thermococcus_eurythermalis_A501	Thermococci
TEU_RS09715	1810321..1810773	+	GCF_000769655.1	NZ_CP008887.1	WP_081947238_1		arCOG03805	T	-	Membrane associated inactivated KaiC-like ATPase, DUF835 family	Thermococcus_eurythermalis_A501	Thermococci
TEU_RS09720	1810835..1812202	-	GCF_000769655.1	NZ_CP008887.1	WP_050003594_1		arCOG00403	J	SerS	Seryl-tRNA synthetase	Thermococcus_eurythermalis_A501	Thermococci
TEU_RS09725	1812318..1813403	+	GCF_000769655.1	NZ_CP008887.1	WP_050003595_1	+	arCOG01307	D	Vps4	Cell division ATPase of the AAA+ class, ESCRT system component	Thermococcus_eurythermalis_A501	Thermococci
TEU_RS09730	1813400..1814602	-	GCF_000769655.1	NZ_CP008887.1	WP_050003596_1		arCOG00217	H	MoeA	Molybdopterin biosynthesis enzyme	Thermococcus_eurythermalis_A501	Thermococci
TEU_RS11555	1814645..1814953	+	GCF_000769655.1	NZ_CP008887.1	WP_081947239_1		arCOG09730	O	-	Peptidase regulator containing PepSY domain	Thermococcus_eurythermalis_A501	Thermococci
TEU_RS09735	1814966..1815721	+	GCF_000769655.1	NZ_CP008887.1	WP_050003597_1		arCOG03142	L	-	Nuclease of RNase H fold, RuvC/YqgF family	Thermococcus_eurythermalis_A501	Thermococci
TEU_RS09740	1815718..1818228	+	GCF_000769655.1	NZ_CP008887.1	WP_050003598_1		arCOG01308	O	Cdc48	ATPase of the AAA+ class , CDC48 family	Thermococcus_eurythermalis_A501	Thermococci
TEU_RS09745	1818275..1819201	-	GCF_000769655.1	NZ_CP008887.1	WP_050003599_1		arCOG01369	M	WcaG	Nucleoside-diphosphate-sugar epimerase	Thermococcus_eurythermalis_A501	Thermococci
===	T478_RS00130	11	GCF_000812185.1	NZ_CP007026.1							Candidatus_Nitrosopelagicus_brevis_CN25	Thaumarchaeota
T478_RS00105	16421..16933	+	GCF_000812185.1	NZ_CP007026.1	WP_082008705_1		arCOG01040	P	CysC	Adenylylsulfate kinase or related kinase	Candidatus_Nitrosopelagicus_brevis_CN25	Thaumarchaeota
T478_RS00110	16917..17735	-	GCF_000812185.1	NZ_CP007026.1	WP_048104275_1		arCOG01349	G	SuhB	Archaeal fructose-1,6-bisphosphatase or related enzyme of inositol monophosphatase family	Candidatus_Nitrosopelagicus_brevis_CN25	Thaumarchaeota
T478_RS00115	17728..17955	-	GCF_000812185.1	NZ_CP007026.1	WP_048104276_1		arCOG08813	S	-	Uncharacterized membrane protein	Candidatus_Nitrosopelagicus_brevis_CN25	Thaumarchaeota
T478_RS00120	17983..18417	-	GCF_000812185.1	NZ_CP007026.1	WP_052433792_1		arCOG02228	I	GtrA	GtrA-like flippase	Candidatus_Nitrosopelagicus_brevis_CN25	Thaumarchaeota
T478_RS00125	18685..19206	-	GCF_000812185.1	NZ_CP007026.1	WP_048104277_1		arCOG08814	S	-	Uncharacterized protein	Candidatus_Nitrosopelagicus_brevis_CN25	Thaumarchaeota
T478_RS00130	19326..19985	+	GCF_000812185.1	NZ_CP007026.1	WP_048104278_1	+	arCOG00452	D	ESCRTIII	Archaeal division protein CdvB, Snf7/Vps24/ESCRT-III family	Candidatus_Nitrosopelagicus_brevis_CN25	Thaumarchaeota
T478_RS00135	20323..21474	+	GCF_000812185.1	NZ_CP007026.1	WP_048104279_1		arCOG04827	M	TagB	Glycosyl/glycerophosphate transferase involved in teichoic acid biosynthesis TagF/TagB/EpsJ/RodC	Candidatus_Nitrosopelagicus_brevis_CN25	Thaumarchaeota
T478_RS00140	21466..22989	-	GCF_000812185.1	NZ_CP007026.1	WP_048104280_1						Candidatus_Nitrosopelagicus_brevis_CN25	Thaumarchaeota
T478_RS00145	23068..23502	-	GCF_000812185.1	NZ_CP007026.1	WP_048106610_1		arCOG10512	S	-	Uncharacterized protein	Candidatus_Nitrosopelagicus_brevis_CN25	Thaumarchaeota
T478_RS00150	23781..24041	+	GCF_000812185.1	NZ_CP007026.1	WP_048106611_1		arCOG01055	K	-	Transcriptional regulator, contains HTH domain	Candidatus_Nitrosopelagicus_brevis_CN25	Thaumarchaeota
T478_RS00155	24075..25073	+	GCF_000812185.1	NZ_CP007026.1	WP_052433793_1		arCOG00374	K	-	Predicted membrane-associated or secreted trancriptional regulator	Candidatus_Nitrosopelagicus_brevis_CN25	Thaumarchaeota
===	T478_RS00285	11	GCF_000812185.1	NZ_CP007026.1							Candidatus_Nitrosopelagicus_brevis_CN25	Thaumarchaeota
T478_RS00260	41722..42261	+	GCF_000812185.1	NZ_CP007026.1	WP_048104302_1		arCOG10415	S	-	Uncharacterized membrane protein	Candidatus_Nitrosopelagicus_brevis_CN25	Thaumarchaeota
T478_RS00265	42268..42858	+	GCF_000812185.1	NZ_CP007026.1	WP_048104303_1		arCOG00977	H	CobL	Precorrin-6B methylase 2	Candidatus_Nitrosopelagicus_brevis_CN25	Thaumarchaeota
T478_RS00270	42895..43617	+	GCF_000812185.1	NZ_CP007026.1	WP_048104304_1		arCOG00648	H	CobF	Precorrin-2 methylase	Candidatus_Nitrosopelagicus_brevis_CN25	Thaumarchaeota
T478_RS00275	43610..44386	+	GCF_000812185.1	NZ_CP007026.1	WP_048104305_1		arCOG00645	H	CobM	Precorrin-4 methylase	Candidatus_Nitrosopelagicus_brevis_CN25	Thaumarchaeota
T478_RS00280	44370..45113	-	GCF_000812185.1	NZ_CP007026.1	WP_048106613_1						Candidatus_Nitrosopelagicus_brevis_CN25	Thaumarchaeota
T478_RS00285	45205..45870	+	GCF_000812185.1	NZ_CP007026.1	WP_048104306_1	+	arCOG00452	D	ESCRTIII	Archaeal division protein CdvB, Snf7/Vps24/ESCRT-III family	Candidatus_Nitrosopelagicus_brevis_CN25	Thaumarchaeota
T478_RS00290	45885..46598	-	GCF_000812185.1	NZ_CP007026.1	WP_048104307_1		arCOG00894	M	-	Glycosyl transferase family 2	Candidatus_Nitrosopelagicus_brevis_CN25	Thaumarchaeota
T478_RS00295	46630..48087	-	GCF_000812185.1	NZ_CP007026.1	WP_048104308_1		arCOG00405	J	GRS1	Glycyl-tRNA synthetase (class II)	Candidatus_Nitrosopelagicus_brevis_CN25	Thaumarchaeota
T478_RS00300	48129..48968	-	GCF_000812185.1	NZ_CP007026.1	WP_048104309_1		arCOG01894	L	Nfo	Endonuclease IV	Candidatus_Nitrosopelagicus_brevis_CN25	Thaumarchaeota
T478_RS00305	49065..50075	+	GCF_000812185.1	NZ_CP007026.1	WP_048104310_1		arCOG03013	L	PRI2	Eukaryotic-type DNA primase, large subunit	Candidatus_Nitrosopelagicus_brevis_CN25	Thaumarchaeota
T478_RS00310	50072..51193	+	GCF_000812185.1	NZ_CP007026.1	WP_048104311_1		arCOG04110	L	PRI1	Eukaryotic-type DNA primase, catalytic (small) subunit	Candidatus_Nitrosopelagicus_brevis_CN25	Thaumarchaeota
===	T478_RS03545	11	GCF_000812185.1	NZ_CP007026.1							Candidatus_Nitrosopelagicus_brevis_CN25	Thaumarchaeota
T478_RS03520	585029..585841	-	GCF_000812185.1	NZ_CP007026.1	WP_048105296_1		arCOG04071	J	RplD	Ribosomal protein L4	Candidatus_Nitrosopelagicus_brevis_CN25	Thaumarchaeota
T478_RS03525	585841..586836	-	GCF_000812185.1	NZ_CP007026.1	WP_048105298_1		arCOG04070	J	RplC	Ribosomal protein L3	Candidatus_Nitrosopelagicus_brevis_CN25	Thaumarchaeota
T478_RS03530	587051..587869	-	GCF_000812185.1	NZ_CP007026.1	WP_048105301_1		arCOG04069	R	MTH1	RNA methyltransferase, SPOUT superfamily	Candidatus_Nitrosopelagicus_brevis_CN25	Thaumarchaeota
T478_RS03535	587900..588637	-	GCF_000812185.1	NZ_CP007026.1	WP_048105303_1		arCOG00971	O	PRE1	20S proteasome, alpha subunit	Candidatus_Nitrosopelagicus_brevis_CN25	Thaumarchaeota
T478_RS03540	588877..589209	+	GCF_000812185.1	NZ_CP007026.1	WP_048105310_1		arCOG08722	S	-	Uncharacterized protein	Candidatus_Nitrosopelagicus_brevis_CN25	Thaumarchaeota
T478_RS03545	589206..589865	-	GCF_000812185.1	NZ_CP007026.1	WP_048106880_1	+	arCOG00452	D	ESCRTIII	Archaeal division protein CdvB, Snf7/Vps24/ESCRT-III family	Candidatus_Nitrosopelagicus_brevis_CN25	Thaumarchaeota
T478_RS03550	589965..591053	-	GCF_000812185.1	NZ_CP007026.1	WP_048105313_1		arCOG03562	O	TrxA	Thiol-disulfide isomerase or thioredoxin	Candidatus_Nitrosopelagicus_brevis_CN25	Thaumarchaeota
T478_RS03555	591055..591783	-	GCF_000812185.1	NZ_CP007026.1	WP_048105315_1		arCOG02398	C	CcdA	Cytochrome c biogenesis protein	Candidatus_Nitrosopelagicus_brevis_CN25	Thaumarchaeota
T478_RS03560	591963..593093	-	GCF_000812185.1	NZ_CP007026.1	WP_048105318_1		arCOG00113	H	BioF	7-keto-8-aminopelargonate synthetase or related enzyme	Candidatus_Nitrosopelagicus_brevis_CN25	Thaumarchaeota
T478_RS03565	593083..594063	-	GCF_000812185.1	NZ_CP007026.1	WP_048105320_1		arCOG00658	E	PylB/HcgA	(2R,3R)-3-methylornithine synthase involved in pyrrolysine biosynthesis/Iron-guanylylpyridinol (FeGP) cofactor biosynthesis protein HcgA	Candidatus_Nitrosopelagicus_brevis_CN25	Thaumarchaeota
T478_RS03570	594152..595477	+	GCF_000812185.1	NZ_CP007026.1	WP_082008761_1		arCOG00917	H	BioA	Adenosylmethionine-8-amino-7-oxononanoate aminotransferase	Candidatus_Nitrosopelagicus_brevis_CN25	Thaumarchaeota
===	T478_RS04090	11	GCF_000812185.1	NZ_CP007026.1							Candidatus_Nitrosopelagicus_brevis_CN25	Thaumarchaeota
T478_RS04060	669323..669754	-	GCF_000812185.1	NZ_CP007026.1	WP_048105419_1		arCOG02053	T	UspA	Nucleotide-binding protein, UspA family	Candidatus_Nitrosopelagicus_brevis_CN25	Thaumarchaeota
T478_RS04065	669830..670111	-	GCF_000812185.1	NZ_CP007026.1	WP_048105420_1						Candidatus_Nitrosopelagicus_brevis_CN25	Thaumarchaeota
T478_RS04075	670328..671350	+	GCF_000812185.1	NZ_CP007026.1	WP_048105421_1		arCOG04050	L	FEN1	5'-3' exonuclease	Candidatus_Nitrosopelagicus_brevis_CN25	Thaumarchaeota
T478_RS04080	671485..671724	+	GCF_000812185.1	NZ_CP007026.1	WP_048105422_1						Candidatus_Nitrosopelagicus_brevis_CN25	Thaumarchaeota
T478_RS04085	671926..673848	-	GCF_000812185.1	NZ_CP007026.1	WP_048105423_1		arCOG01529	I	Acs	Acyl-coenzyme A synthetase/AMP-(fatty) acid ligase	Candidatus_Nitrosopelagicus_brevis_CN25	Thaumarchaeota
T478_RS04090	673893..674639	-	GCF_000812185.1	NZ_CP007026.1	WP_082008765_1	+	arCOG04054	D	-	Archaeal division protein CdvA, a component of ESCRT division and membrane remodelling system	Candidatus_Nitrosopelagicus_brevis_CN25	Thaumarchaeota
T478_RS04095	674833..675144	+	GCF_000812185.1	NZ_CP007026.1	WP_048105425_1		arCOG08659	S	-	Uncharacterized protein	Candidatus_Nitrosopelagicus_brevis_CN25	Thaumarchaeota
T478_RS04100	675175..676785	+	GCF_000812185.1	NZ_CP007026.1	WP_048105426_1		arCOG01884	F	THY1	Thymidylate synthase, domain duplication	Candidatus_Nitrosopelagicus_brevis_CN25	Thaumarchaeota
T478_RS04105	676782..677180	+	GCF_000812185.1	NZ_CP007026.1	WP_048105427_1		arCOG02815	O	-	Conserved domain frequently associated with peptide methionine sulfoxide reductase	Candidatus_Nitrosopelagicus_brevis_CN25	Thaumarchaeota
T478_RS04110	677206..678216	+	GCF_000812185.1	NZ_CP007026.1	WP_048105428_1		arCOG01351	E	ThrA	Homoserine dehydrogenase	Candidatus_Nitrosopelagicus_brevis_CN25	Thaumarchaeota
T478_RS04115	678213..678683	+	GCF_000812185.1	NZ_CP007026.1	WP_048105429_1		arCOG00985	J	Tma20	Predicted RNA-binding protein, contains PUA domain	Candidatus_Nitrosopelagicus_brevis_CN25	Thaumarchaeota
===	T478_RS04440	11	GCF_000812185.1	NZ_CP007026.1							Candidatus_Nitrosopelagicus_brevis_CN25	Thaumarchaeota
T478_RS04415	722652..722954	+	GCF_000812185.1	NZ_CP007026.1	WP_048105483_1		arCOG08700	S	-	Uncharacterized protein	Candidatus_Nitrosopelagicus_brevis_CN25	Thaumarchaeota
T478_RS04420	722956..723258	-	GCF_000812185.1	NZ_CP007026.1	WP_048105484_1		arCOG01120	S	-	SWIM zinc finger	Candidatus_Nitrosopelagicus_brevis_CN25	Thaumarchaeota
T478_RS04425	723292..724041	+	GCF_000812185.1	NZ_CP007026.1	WP_048105485_1		arCOG01150	R	-	Phosphohydrolase, Icc/MPP superfamily	Candidatus_Nitrosopelagicus_brevis_CN25	Thaumarchaeota
T478_RS04430	724055..727297	-	GCF_000812185.1	NZ_CP007026.1	WP_048105486_1		arCOG01594	E	CarB	Carbamoylphosphate synthase large subunit	Candidatus_Nitrosopelagicus_brevis_CN25	Thaumarchaeota
T478_RS04435	727301..728440	-	GCF_000812185.1	NZ_CP007026.1	WP_048105487_1		arCOG00064	E	CarA	Carbamoylphosphate synthase small subunit	Candidatus_Nitrosopelagicus_brevis_CN25	Thaumarchaeota
T478_RS04440	728510..729721	-	GCF_000812185.1	NZ_CP007026.1	WP_048105488_1	+	arCOG01307	D	Vps4	Cell division ATPase of the AAA+ class, ESCRT system component	Candidatus_Nitrosopelagicus_brevis_CN25	Thaumarchaeota
T478_RS04445	729876..730334	+	GCF_000812185.1	NZ_CP007026.1	WP_048105489_1		arCOG01630	V	RidA	YjgF family enzyme shown to be reactive intermediate/imine deaminase	Candidatus_Nitrosopelagicus_brevis_CN25	Thaumarchaeota
T478_RS04450	730327..730881	-	GCF_000812185.1	NZ_CP007026.1	WP_048105490_1		arCOG01471	R	-	Hemerythrin HHE cation binding domain containing protein	Candidatus_Nitrosopelagicus_brevis_CN25	Thaumarchaeota
T478_RS04455	730883..731878	-	GCF_000812185.1	NZ_CP007026.1	WP_048105491_1		arCOG00424	L	-	DHH superfamily phosphohydrolase/exonuclease	Candidatus_Nitrosopelagicus_brevis_CN25	Thaumarchaeota
T478_RS04460	731922..732119	-	GCF_000812185.1	NZ_CP007026.1	WP_048105492_1		arCOG10409	S	-	Uncharacterized protein	Candidatus_Nitrosopelagicus_brevis_CN25	Thaumarchaeota
T478_RS04465	732259..733422	+	GCF_000812185.1	NZ_CP007026.1	WP_048105493_1		arCOG04237	C	GltA	Citrate synthase	Candidatus_Nitrosopelagicus_brevis_CN25	Thaumarchaeota
===	TCARB_RS00115	11	GCF_000813245.1	NZ_CP007493.1							Thermofilum_carboxyditrophus_1505	Thermoproteales
TCARB_RS00090	16734..17879	-	GCF_000813245.1	NZ_CP007493.1	WP_020962613_1		arCOG04143	L	-	DNA topoisomerase VI, subunit A	Thermofilum_carboxyditrophus_1505	Thermoproteales
TCARB_RS00095	17872..19407	-	GCF_000813245.1	NZ_CP007493.1	WP_052886365_1		arCOG01165	L	-	DNA topoisomerase VI, subunit B	Thermofilum_carboxyditrophus_1505	Thermoproteales
TCARB_RS00100	19822..21651	+	GCF_000813245.1	NZ_CP007493.1	WP_052886366_1		arCOG00073	E	CysH/DndC	PAPS reductase related enzyme fused to RNA-binding PUA domain and ferredoxin domain	Thermofilum_carboxyditrophus_1505	Thermoproteales
TCARB_RS00105	22009..22434	-	GCF_000813245.1	NZ_CP007493.1	WP_020962618_1		arCOG03770	S	-	Zn finger protein	Thermofilum_carboxyditrophus_1505	Thermoproteales
TCARB_RS00110	22809..23084	+	GCF_000813245.1	NZ_CP007493.1	WP_052886367_1		arCOG01988	J	EFB1	Translation elongation factor EF-1beta	Thermofilum_carboxyditrophus_1505	Thermoproteales
TCARB_RS00115	23319..23915	+	GCF_000813245.1	NZ_CP007493.1	WP_020962620_1	+	arCOG04054	D	-	Archaeal division protein CdvA, a component of ESCRT division and membrane remodelling system	Thermofilum_carboxyditrophus_1505	Thermoproteales
TCARB_RS00125	24192..25721	+	GCF_000813245.1	NZ_CP007493.1	WP_020962621_1		arCOG08358	S	-	Uncharacterized protein	Thermofilum_carboxyditrophus_1505	Thermoproteales
TCARB_RS00130	26206..27504	-	GCF_000813245.1	NZ_CP007493.1	WP_052886368_1		arCOG10867	S	-	Uncharacterized protein	Thermofilum_carboxyditrophus_1505	Thermoproteales
TCARB_RS00135	28445..29002	-	GCF_000813245.1	NZ_CP007493.1	WP_052886369_1						Thermofilum_carboxyditrophus_1505	Thermoproteales
TCARB_RS00140	29043..30407	-	GCF_000813245.1	NZ_CP007493.1	WP_052886370_1						Thermofilum_carboxyditrophus_1505	Thermoproteales
TCARB_RS00145	30878..31972	+	GCF_000813245.1	NZ_CP007493.1	WP_020962626_1		arCOG04181	R	-	Predicted aspartic protease of GPR/HybD family	Thermofilum_carboxyditrophus_1505	Thermoproteales
===	X802_RS07455	11	GCF_000816105.1	NZ_CP007140.1							Thermococcus_guaymasensis_DSM_11113	Thermococci
X802_RS07430	1362413..1363081	-	GCF_000816105.1	NZ_CP007140.1	WP_062372397_1		arCOG05084	S	-	Uncharacterized protein	Thermococcus_guaymasensis_DSM_11113	Thermococci
X802_RS07435	1363203..1363667	-	GCF_000816105.1	NZ_CP007140.1	WP_062372399_1		arCOG04171	S	-	Uncharacterized protein	Thermococcus_guaymasensis_DSM_11113	Thermococci
X802_RS07440	1363624..1364208	-	GCF_000816105.1	NZ_CP007140.1	WP_062372402_1		arCOG04798	F	Tdk	Thymidine kinase	Thermococcus_guaymasensis_DSM_11113	Thermococci
X802_RS07445	1364248..1364676	-	GCF_000816105.1	NZ_CP007140.1	WP_062372404_1		arCOG01912	O	-	Membrane protein implicated in regulation of membrane protease activity	Thermococcus_guaymasensis_DSM_11113	Thermococci
X802_RS07450	1364683..1365639	-	GCF_000816105.1	NZ_CP007140.1	WP_062372407_1		arCOG01915	O	HflC	Membrane protease subunit, stomatin/prohibitin homolog	Thermococcus_guaymasensis_DSM_11113	Thermococci
X802_RS07455	1365811..1366968	-	GCF_000816105.1	NZ_CP007140.1	WP_062374177_1	+	arCOG03682	T	SPS1	Membrane associated serine/threonine protein kinase	Thermococcus_guaymasensis_DSM_11113	Thermococci
X802_RS07460	1367702..1369045	-	GCF_000816105.1	NZ_CP007140.1	WP_062372409_1		arCOG03166	V	-	AAA+ superfamily ATPase fused to HTH and RecB nuclease domains	Thermococcus_guaymasensis_DSM_11113	Thermococci
X802_RS07465	1369251..1371146	+	GCF_000816105.1	NZ_CP007140.1	WP_062372412_1		arCOG00073	E	CysH/DndC	PAPS reductase related enzyme fused to RNA-binding PUA domain and ferredoxin domain	Thermococcus_guaymasensis_DSM_11113	Thermococci
X802_RS07470	1371280..1371903	+	GCF_000816105.1	NZ_CP007140.1	WP_062372415_1		arCOG02680	R	-	Uncharacterized archaeal Zn-finger protein	Thermococcus_guaymasensis_DSM_11113	Thermococci
X802_RS07475	1371940..1372119	+	GCF_000816105.1	NZ_CP007140.1	WP_062372418_1		arCOG10035	S	-	Uncharacterized protein	Thermococcus_guaymasensis_DSM_11113	Thermococci
X802_RS07480	1372148..1372696	+	GCF_000816105.1	NZ_CP007140.1	WP_062374180_1		arCOG01870	H	cbiZ	Adenosylcobinamide amidohydrolase	Thermococcus_guaymasensis_DSM_11113	Thermococci
===	SU86_RS00150	11	GCF_000955905.1	NZ_CP011097.1							Candidatus_Nitrosotenuis_cloacae_SAT1	Thaumarchaeota
SU86_RS00125	21804..22616	-	GCF_000955905.1	NZ_CP011097.1	WP_048186673_1		arCOG01349	G	SuhB	Archaeal fructose-1,6-bisphosphatase or related enzyme of inositol monophosphatase family	Candidatus_Nitrosotenuis_cloacae_SAT1	Thaumarchaeota
SU86_RS00130	22619..22828	-	GCF_000955905.1	NZ_CP011097.1	WP_048186675_1		arCOG08813	S	-	Uncharacterized membrane protein	Candidatus_Nitrosotenuis_cloacae_SAT1	Thaumarchaeota
SU86_RS00135	22870..23613	-	GCF_000955905.1	NZ_CP011097.1	WP_048186677_1		arCOG01259	I	FabG	Short-chain alcohol dehydrogenase	Candidatus_Nitrosotenuis_cloacae_SAT1	Thaumarchaeota
SU86_RS00140	23878..24312	-	GCF_000955905.1	NZ_CP011097.1	WP_052755394_1		arCOG08814	S	-	Uncharacterized protein	Candidatus_Nitrosotenuis_cloacae_SAT1	Thaumarchaeota
SU86_RS00145	24372..25283	-	GCF_000955905.1	NZ_CP011097.1	WP_048186678_1		arCOG01981	K	SUA7	Transcription initiation factor TFIIB, Brf1 subunit/Transcription initiation factor TFIIB	Candidatus_Nitrosotenuis_cloacae_SAT1	Thaumarchaeota
SU86_RS00150	25928..26569	+	GCF_000955905.1	NZ_CP011097.1	WP_048186680_1	+	arCOG00452	D	ESCRTIII	Archaeal division protein CdvB, Snf7/Vps24/ESCRT-III family	Candidatus_Nitrosotenuis_cloacae_SAT1	Thaumarchaeota
SU86_RS00155	26693..27166	-	GCF_000955905.1	NZ_CP011097.1	WP_048186681_1		arCOG10512	S	-	Uncharacterized protein	Candidatus_Nitrosotenuis_cloacae_SAT1	Thaumarchaeota
SU86_RS00160	27425..27685	+	GCF_000955905.1	NZ_CP011097.1	WP_048188959_1		arCOG01055	K	-	Transcriptional regulator, contains HTH domain	Candidatus_Nitrosotenuis_cloacae_SAT1	Thaumarchaeota
SU86_RS09270	27688..28908	+	GCF_000955905.1	NZ_CP011097.1	WP_052755395_1		arCOG00374	K	-	Predicted membrane-associated or secreted trancriptional regulator	Candidatus_Nitrosotenuis_cloacae_SAT1	Thaumarchaeota
SU86_RS00170	28905..30323	+	GCF_000955905.1	NZ_CP011097.1	WP_048186683_1		arCOG10414	S	-	Uncharacterized protein	Candidatus_Nitrosotenuis_cloacae_SAT1	Thaumarchaeota
SU86_RS00175	30362..30556	+	GCF_000955905.1	NZ_CP011097.1	WP_048186685_1		arCOG08815	S	-	Uncharacterized membrane protein	Candidatus_Nitrosotenuis_cloacae_SAT1	Thaumarchaeota
===	SU86_RS00315	11	GCF_000955905.1	NZ_CP011097.1							Candidatus_Nitrosotenuis_cloacae_SAT1	Thaumarchaeota
SU86_RS00290	47927..48517	+	GCF_000955905.1	NZ_CP011097.1	WP_048186723_1		arCOG00977	H	CobL	Precorrin-6B methylase 2	Candidatus_Nitrosotenuis_cloacae_SAT1	Thaumarchaeota
SU86_RS00295	48553..49275	+	GCF_000955905.1	NZ_CP011097.1	WP_048186725_1		arCOG00648	H	CobF	Precorrin-2 methylase	Candidatus_Nitrosotenuis_cloacae_SAT1	Thaumarchaeota
SU86_RS00300	49268..50038	+	GCF_000955905.1	NZ_CP011097.1	WP_048186727_1		arCOG00645	H	CobM	Precorrin-4 methylase	Candidatus_Nitrosotenuis_cloacae_SAT1	Thaumarchaeota
SU86_RS00305	50091..50822	-	GCF_000955905.1	NZ_CP011097.1	WP_048186729_1		arCOG11426	S	-	Uncharacterized protein	Candidatus_Nitrosotenuis_cloacae_SAT1	Thaumarchaeota
SU86_RS00310	50937..51692	+	GCF_000955905.1	NZ_CP011097.1	WP_048186731_1		arCOG11530	S	-	Uncharacterized protein	Candidatus_Nitrosotenuis_cloacae_SAT1	Thaumarchaeota
SU86_RS00315	52395..53045	-	GCF_000955905.1	NZ_CP011097.1	WP_048186733_1	+	arCOG00452	D	ESCRTIII	Archaeal division protein CdvB, Snf7/Vps24/ESCRT-III family	Candidatus_Nitrosotenuis_cloacae_SAT1	Thaumarchaeota
SU86_RS00320	53153..53920	+	GCF_000955905.1	NZ_CP011097.1	WP_048186735_1						Candidatus_Nitrosotenuis_cloacae_SAT1	Thaumarchaeota
SU86_RS00325	54258..61940	+	GCF_000955905.1	NZ_CP011097.1	WP_048186737_1		arCOG02488	X	-	Phage distal tail protein, receptor-binding, might be implicated in secretion of polymorphic toxins	Candidatus_Nitrosotenuis_cloacae_SAT1	Thaumarchaeota
SU86_RS00330	66180..71564	+	GCF_000955905.1	NZ_CP011097.1	WP_048186739_1						Candidatus_Nitrosotenuis_cloacae_SAT1	Thaumarchaeota
SU86_RS09275	71707..75945	+	GCF_000955905.1	NZ_CP011097.1	WP_082096032_1		arCOG07611	M	-	Cell surface protein, contains DUF11 domains	Candidatus_Nitrosotenuis_cloacae_SAT1	Thaumarchaeota
SU86_RS00345	76055..77512	-	GCF_000955905.1	NZ_CP011097.1	WP_048186741_1		arCOG00405	J	GRS1	Glycyl-tRNA synthetase (class II)	Candidatus_Nitrosotenuis_cloacae_SAT1	Thaumarchaeota
===	SU86_RS03710	13	GCF_000955905.1	NZ_CP011097.1							Candidatus_Nitrosotenuis_cloacae_SAT1	Thaumarchaeota
SU86_RS03685	660537..660725	+	GCF_000955905.1	NZ_CP011097.1	WP_048187567_1		arCOG10409	S	-	Uncharacterized protein	Candidatus_Nitrosotenuis_cloacae_SAT1	Thaumarchaeota
SU86_RS03690	660822..661775	+	GCF_000955905.1	NZ_CP011097.1	WP_082096287_1		arCOG00424	L	-	DHH superfamily phosphohydrolase/exonuclease	Candidatus_Nitrosotenuis_cloacae_SAT1	Thaumarchaeota
SU86_RS03695	661779..662234	-	GCF_000955905.1	NZ_CP011097.1	WP_048187571_1		arCOG01630	V	RidA	YjgF family enzyme shown to be reactive intermediate/imine deaminase	Candidatus_Nitrosotenuis_cloacae_SAT1	Thaumarchaeota
SU86_RS03700	662372..663277	+	GCF_000955905.1	NZ_CP011097.1	WP_048187573_1		arCOG01570	M	MscS	Small-conductance mechanosensitive channel	Candidatus_Nitrosotenuis_cloacae_SAT1	Thaumarchaeota
SU86_RS03705	663525..664676	-	GCF_000955905.1	NZ_CP011097.1	WP_048187575_1		arCOG02037	K	-	Sugar-specific transcriptional regulator TrmB	Candidatus_Nitrosotenuis_cloacae_SAT1	Thaumarchaeota
SU86_RS03710	664829..665380	+	GCF_000955905.1	NZ_CP011097.1	WP_048187577_1	+	arCOG15281	D	ESCRTIII	Archaeal division protein CdvB, Snf7/Vps24/ESCRT-III family	Candidatus_Nitrosotenuis_cloacae_SAT1	Thaumarchaeota
SU86_RS03715	665392..665865	+	GCF_000955905.1	NZ_CP011097.1	WP_048187578_1	+	arCOG08707	R	-	Uncharacterized protein associated with Vps4/ESCRTIII system	Candidatus_Nitrosotenuis_cloacae_SAT1	Thaumarchaeota
SU86_RS03720	665867..667066	+	GCF_000955905.1	NZ_CP011097.1	WP_048187581_1	+	arCOG01307	D	Vps4	Cell division ATPase of the AAA+ class, ESCRT system component	Candidatus_Nitrosotenuis_cloacae_SAT1	Thaumarchaeota
SU86_RS03725	667156..667995	+	GCF_000955905.1	NZ_CP011097.1	WP_082096105_1		arCOG04994	E	-	Zn-dependent protease	Candidatus_Nitrosotenuis_cloacae_SAT1	Thaumarchaeota
SU86_RS03730	668224..668541	+	GCF_000955905.1	NZ_CP011097.1	WP_048187586_1		arCOG10559	L	-	GIY-YIG domain containing nuclease	Candidatus_Nitrosotenuis_cloacae_SAT1	Thaumarchaeota
SU86_RS03735	668538..668744	-	GCF_000955905.1	NZ_CP011097.1	WP_048189148_1		arCOG14056	S	-	Uncharacterized protein	Candidatus_Nitrosotenuis_cloacae_SAT1	Thaumarchaeota
SU86_RS03740	668805..669983	+	GCF_000955905.1	NZ_CP011097.1	WP_048187588_1		arCOG00064	E	CarA	Carbamoylphosphate synthase small subunit	Candidatus_Nitrosotenuis_cloacae_SAT1	Thaumarchaeota
SU86_RS03750	674009..674254	+	GCF_000955905.1	NZ_CP011097.1	WP_048187590_1		arCOG01117	K	-	Lrp/AsnC family C-terminal domain	Candidatus_Nitrosotenuis_cloacae_SAT1	Thaumarchaeota
===	SU86_RS05090	11	GCF_000955905.1	NZ_CP011097.1							Candidatus_Nitrosotenuis_cloacae_SAT1	Thaumarchaeota
SU86_RS05065	898728..900029	+	GCF_000955905.1	NZ_CP011097.1	WP_082096151_1		arCOG00917	H	BioA	Adenosylmethionine-8-amino-7-oxononanoate aminotransferase	Candidatus_Nitrosotenuis_cloacae_SAT1	Thaumarchaeota
SU86_RS05070	900097..901074	+	GCF_000955905.1	NZ_CP011097.1	WP_048187905_1		arCOG00658	E	PylB/HcgA	(2R,3R)-3-methylornithine synthase involved in pyrrolysine biosynthesis/Iron-guanylylpyridinol (FeGP) cofactor biosynthesis protein HcgA	Candidatus_Nitrosotenuis_cloacae_SAT1	Thaumarchaeota
SU86_RS05075	901058..902191	+	GCF_000955905.1	NZ_CP011097.1	WP_048187906_1		arCOG00113	H	BioF	7-keto-8-aminopelargonate synthetase or related enzyme	Candidatus_Nitrosotenuis_cloacae_SAT1	Thaumarchaeota
SU86_RS05080	902389..903120	+	GCF_000955905.1	NZ_CP011097.1	WP_048189236_1		arCOG02398	C	CcdA	Cytochrome c biogenesis protein	Candidatus_Nitrosotenuis_cloacae_SAT1	Thaumarchaeota
SU86_RS05085	903125..904222	+	GCF_000955905.1	NZ_CP011097.1	WP_048187907_1		arCOG03562	O	TrxA	Thiol-disulfide isomerase or thioredoxin	Candidatus_Nitrosotenuis_cloacae_SAT1	Thaumarchaeota
SU86_RS05090	904311..904964	+	GCF_000955905.1	NZ_CP011097.1	WP_048187909_1	+	arCOG00452	D	ESCRTIII	Archaeal division protein CdvB, Snf7/Vps24/ESCRT-III family	Candidatus_Nitrosotenuis_cloacae_SAT1	Thaumarchaeota
SU86_RS05095	904957..905298	-	GCF_000955905.1	NZ_CP011097.1	WP_048187911_1		arCOG08722	S	-	Uncharacterized protein	Candidatus_Nitrosotenuis_cloacae_SAT1	Thaumarchaeota
SU86_RS05100	905429..905848	+	GCF_000955905.1	NZ_CP011097.1	WP_048187913_1						Candidatus_Nitrosotenuis_cloacae_SAT1	Thaumarchaeota
SU86_RS05105	906137..906382	+	GCF_000955905.1	NZ_CP011097.1	WP_048187915_1						Candidatus_Nitrosotenuis_cloacae_SAT1	Thaumarchaeota
SU86_RS05110	906418..906690	-	GCF_000955905.1	NZ_CP011097.1	WP_048187917_1						Candidatus_Nitrosotenuis_cloacae_SAT1	Thaumarchaeota
SU86_RS05115	906777..907001	-	GCF_000955905.1	NZ_CP011097.1	WP_048187918_1						Candidatus_Nitrosotenuis_cloacae_SAT1	Thaumarchaeota
===	SU86_RS05735	11	GCF_000955905.1	NZ_CP011097.1							Candidatus_Nitrosotenuis_cloacae_SAT1	Thaumarchaeota
SU86_RS05705	997763..998569	-	GCF_000955905.1	NZ_CP011097.1	WP_048188100_1		arCOG11113	L	-	ParB-like NTPase domain containing protein	Candidatus_Nitrosotenuis_cloacae_SAT1	Thaumarchaeota
SU86_RS05715	998856..999881	+	GCF_000955905.1	NZ_CP011097.1	WP_048188102_1		arCOG04050	L	FEN1	5'-3' exonuclease	Candidatus_Nitrosotenuis_cloacae_SAT1	Thaumarchaeota
SU86_RS05720	999936..1000283	+	GCF_000955905.1	NZ_CP011097.1	WP_048188103_1						Candidatus_Nitrosotenuis_cloacae_SAT1	Thaumarchaeota
SU86_RS05725	1000288..1000566	-	GCF_000955905.1	NZ_CP011097.1	WP_048188105_1						Candidatus_Nitrosotenuis_cloacae_SAT1	Thaumarchaeota
SU86_RS05730	1000628..1002520	-	GCF_000955905.1	NZ_CP011097.1	WP_048188107_1		arCOG01529	I	Acs	Acyl-coenzyme A synthetase/AMP-(fatty) acid ligase	Candidatus_Nitrosotenuis_cloacae_SAT1	Thaumarchaeota
SU86_RS05735	1002580..1003428	-	GCF_000955905.1	NZ_CP011097.1	WP_048189276_1	+	arCOG04054	D	-	Archaeal division protein CdvA, a component of ESCRT division and membrane remodelling system	Candidatus_Nitrosotenuis_cloacae_SAT1	Thaumarchaeota
SU86_RS05740	1003614..1003892	+	GCF_000955905.1	NZ_CP011097.1	WP_048189277_1		arCOG08659	S	-	Uncharacterized protein	Candidatus_Nitrosotenuis_cloacae_SAT1	Thaumarchaeota
SU86_RS05745	1003923..1005536	+	GCF_000955905.1	NZ_CP011097.1	WP_048188108_1		arCOG01884	F	THY1	Thymidylate synthase, domain duplication	Candidatus_Nitrosotenuis_cloacae_SAT1	Thaumarchaeota
SU86_RS05750	1005574..1005981	+	GCF_000955905.1	NZ_CP011097.1	WP_048188110_1		arCOG02815	O	-	Conserved domain frequently associated with peptide methionine sulfoxide reductase	Candidatus_Nitrosotenuis_cloacae_SAT1	Thaumarchaeota
SU86_RS05755	1006015..1007025	+	GCF_000955905.1	NZ_CP011097.1	WP_048188112_1		arCOG01351	E	ThrA	Homoserine dehydrogenase	Candidatus_Nitrosotenuis_cloacae_SAT1	Thaumarchaeota
SU86_RS05760	1007022..1007495	+	GCF_000955905.1	NZ_CP011097.1	WP_048188113_1		arCOG00985	J	Tma20	Predicted RNA-binding protein, contains PUA domain	Candidatus_Nitrosotenuis_cloacae_SAT1	Thaumarchaeota
===	NADRNF5_RS00020	9	GCF_000956175.1	NZ_CP011070.1							Candidatus_Nitrosopumilus_adriaticus_NF5	Thaumarchaeota
NADRNF5_RS00005	1..1803090	-	GCF_000956175.1	NZ_CP011070.1	WP_048118602_1		arCOG06273	M	-	S-layer protein	Candidatus_Nitrosopumilus_adriaticus_NF5	Thaumarchaeota
NADRNF5_RS00010	1505..11494	-	GCF_000956175.1	NZ_CP011070.1	WP_048114349_1		arCOG06655	S	-	Uncharacterized protein	Candidatus_Nitrosopumilus_adriaticus_NF5	Thaumarchaeota
NADRNF5_RS00015	12144..12908	-	GCF_000956175.1	NZ_CP011070.1	WP_048114351_1						Candidatus_Nitrosopumilus_adriaticus_NF5	Thaumarchaeota
NADRNF5_RS00020	13016..13666	+	GCF_000956175.1	NZ_CP011070.1	WP_048114353_1	+	arCOG00452	D	ESCRTIII	Archaeal division protein CdvB, Snf7/Vps24/ESCRT-III family	Candidatus_Nitrosopumilus_adriaticus_NF5	Thaumarchaeota
NADRNF5_RS00025	13719..14885	-	GCF_000956175.1	NZ_CP011070.1	WP_048114355_1		arCOG00894	M	-	Glycosyl transferase family 2	Candidatus_Nitrosopumilus_adriaticus_NF5	Thaumarchaeota
NADRNF5_RS00030	14962..15744	-	GCF_000956175.1	NZ_CP011070.1	WP_082052019_1		arCOG11530	S	-	Uncharacterized protein	Candidatus_Nitrosopumilus_adriaticus_NF5	Thaumarchaeota
NADRNF5_RS00035	15829..16008	+	GCF_000956175.1	NZ_CP011070.1	WP_048114362_1						Candidatus_Nitrosopumilus_adriaticus_NF5	Thaumarchaeota
NADRNF5_RS00040	16091..16774	+	GCF_000956175.1	NZ_CP011070.1	WP_048114366_1		arCOG11426	S	-	Uncharacterized protein	Candidatus_Nitrosopumilus_adriaticus_NF5	Thaumarchaeota
NADRNF5_RS00045	16794..17552	-	GCF_000956175.1	NZ_CP011070.1	WP_048114369_1		arCOG00645	H	CobM	Precorrin-4 methylase	Candidatus_Nitrosopumilus_adriaticus_NF5	Thaumarchaeota
===	NADRNF5_RS00200	11	GCF_000956175.1	NZ_CP011070.1							Candidatus_Nitrosopumilus_adriaticus_NF5	Thaumarchaeota
NADRNF5_RS00175	37087..38145	-	GCF_000956175.1	NZ_CP011070.1	WP_048114428_1		arCOG00374	K	-	Predicted membrane-associated or secreted trancriptional regulator	Candidatus_Nitrosopumilus_adriaticus_NF5	Thaumarchaeota
NADRNF5_RS00180	38150..38410	-	GCF_000956175.1	NZ_CP011070.1	WP_048114431_1		arCOG01055	K	-	Transcriptional regulator, contains HTH domain	Candidatus_Nitrosopumilus_adriaticus_NF5	Thaumarchaeota
NADRNF5_RS00185	38475..38684	+	GCF_000956175.1	NZ_CP011070.1	WP_048114435_1						Candidatus_Nitrosopumilus_adriaticus_NF5	Thaumarchaeota
NADRNF5_RS00190	38756..39439	+	GCF_000956175.1	NZ_CP011070.1	WP_052661848_1		arCOG10513	S	-	Uncharacterized protein	Candidatus_Nitrosopumilus_adriaticus_NF5	Thaumarchaeota
NADRNF5_RS00195	39519..39986	+	GCF_000956175.1	NZ_CP011070.1	WP_048114439_1		arCOG10512	S	-	Uncharacterized protein	Candidatus_Nitrosopumilus_adriaticus_NF5	Thaumarchaeota
NADRNF5_RS00200	39995..40642	-	GCF_000956175.1	NZ_CP011070.1	WP_048114441_1	+	arCOG00452	D	ESCRTIII	Archaeal division protein CdvB, Snf7/Vps24/ESCRT-III family	Candidatus_Nitrosopumilus_adriaticus_NF5	Thaumarchaeota
NADRNF5_RS00205	40861..41292	+	GCF_000956175.1	NZ_CP011070.1	WP_048114443_1		arCOG08814	S	-	Uncharacterized protein	Candidatus_Nitrosopumilus_adriaticus_NF5	Thaumarchaeota
NADRNF5_RS00210	41557..42300	+	GCF_000956175.1	NZ_CP011070.1	WP_048114444_1		arCOG01259	I	FabG	Short-chain alcohol dehydrogenase	Candidatus_Nitrosopumilus_adriaticus_NF5	Thaumarchaeota
NADRNF5_RS00215	42341..42547	+	GCF_000956175.1	NZ_CP011070.1	WP_048114445_1		arCOG08813	S	-	Uncharacterized membrane protein	Candidatus_Nitrosopumilus_adriaticus_NF5	Thaumarchaeota
NADRNF5_RS00220	42557..43372	+	GCF_000956175.1	NZ_CP011070.1	WP_048114452_1		arCOG01349	G	SuhB	Archaeal fructose-1,6-bisphosphatase or related enzyme of inositol monophosphatase family	Candidatus_Nitrosopumilus_adriaticus_NF5	Thaumarchaeota
NADRNF5_RS00225	43364..43879	-	GCF_000956175.1	NZ_CP011070.1	WP_048114454_1		arCOG01040	P	CysC	Adenylylsulfate kinase or related kinase	Candidatus_Nitrosopumilus_adriaticus_NF5	Thaumarchaeota
===	NADRNF5_RS04090	13	GCF_000956175.1	NZ_CP011070.1							Candidatus_Nitrosopumilus_adriaticus_NF5	Thaumarchaeota
NADRNF5_RS04065	694853..695044	+	GCF_000956175.1	NZ_CP011070.1	WP_048115901_1		arCOG10409	S	-	Uncharacterized protein	Candidatus_Nitrosopumilus_adriaticus_NF5	Thaumarchaeota
NADRNF5_RS04070	695091..696209	+	GCF_000956175.1	NZ_CP011070.1	WP_048115902_1		arCOG00424	L	-	DHH superfamily phosphohydrolase/exonuclease	Candidatus_Nitrosopumilus_adriaticus_NF5	Thaumarchaeota
NADRNF5_RS04075	696294..696749	-	GCF_000956175.1	NZ_CP011070.1	WP_048115903_1		arCOG01630	V	RidA	YjgF family enzyme shown to be reactive intermediate/imine deaminase	Candidatus_Nitrosopumilus_adriaticus_NF5	Thaumarchaeota
NADRNF5_RS04080	696808..697167	-	GCF_000956175.1	NZ_CP011070.1	WP_048115904_1		arCOG02391	T	CheY	Rec domain	Candidatus_Nitrosopumilus_adriaticus_NF5	Thaumarchaeota
NADRNF5_RS04085	697284..698444	-	GCF_000956175.1	NZ_CP011070.1	WP_048115905_1		arCOG02037	K	-	Sugar-specific transcriptional regulator TrmB	Candidatus_Nitrosopumilus_adriaticus_NF5	Thaumarchaeota
NADRNF5_RS04090	698604..699161	+	GCF_000956175.1	NZ_CP011070.1	WP_048115906_1	+	arCOG15281	D	ESCRTIII	Archaeal division protein CdvB, Snf7/Vps24/ESCRT-III family	Candidatus_Nitrosopumilus_adriaticus_NF5	Thaumarchaeota
NADRNF5_RS04095	699158..699649	+	GCF_000956175.1	NZ_CP011070.1	WP_048115907_1	+	arCOG08707	R	-	Uncharacterized protein associated with Vps4/ESCRTIII system	Candidatus_Nitrosopumilus_adriaticus_NF5	Thaumarchaeota
NADRNF5_RS04100	699659..700852	+	GCF_000956175.1	NZ_CP011070.1	WP_048115908_1	+	arCOG01307	D	Vps4	Cell division ATPase of the AAA+ class, ESCRT system component	Candidatus_Nitrosopumilus_adriaticus_NF5	Thaumarchaeota
NADRNF5_RS04105	700943..702133	+	GCF_000956175.1	NZ_CP011070.1	WP_048115909_1		arCOG00064	E	CarA	Carbamoylphosphate synthase small subunit	Candidatus_Nitrosopumilus_adriaticus_NF5	Thaumarchaeota
NADRNF5_RS04115	705397..706143	-	GCF_000956175.1	NZ_CP011070.1	WP_048115910_1		arCOG01150	R	-	Phosphohydrolase, Icc/MPP superfamily	Candidatus_Nitrosopumilus_adriaticus_NF5	Thaumarchaeota
NADRNF5_RS04120	706178..706480	+	GCF_000956175.1	NZ_CP011070.1	WP_048115911_1		arCOG01120	S	-	SWIM zinc finger	Candidatus_Nitrosopumilus_adriaticus_NF5	Thaumarchaeota
NADRNF5_RS04125	706529..706780	+	GCF_000956175.1	NZ_CP011070.1	WP_048115912_1		arCOG10573	S	-	Uncharacterized protein	Candidatus_Nitrosopumilus_adriaticus_NF5	Thaumarchaeota
NADRNF5_RS04130	706781..707080	-	GCF_000956175.1	NZ_CP011070.1	WP_048118982_1		arCOG08700	S	-	Uncharacterized protein	Candidatus_Nitrosopumilus_adriaticus_NF5	Thaumarchaeota
===	NADRNF5_RS05980	11	GCF_000956175.1	NZ_CP011070.1							Candidatus_Nitrosopumilus_adriaticus_NF5	Thaumarchaeota
NADRNF5_RS05950	1020033..1021355	+	GCF_000956175.1	NZ_CP011070.1	WP_082051991_1		arCOG00917	H	BioA	Adenosylmethionine-8-amino-7-oxononanoate aminotransferase	Candidatus_Nitrosopumilus_adriaticus_NF5	Thaumarchaeota
NADRNF5_RS05955	1021429..1022406	+	GCF_000956175.1	NZ_CP011070.1	WP_048116204_1		arCOG00658	E	PylB/HcgA	(2R,3R)-3-methylornithine synthase involved in pyrrolysine biosynthesis/Iron-guanylylpyridinol (FeGP) cofactor biosynthesis protein HcgA	Candidatus_Nitrosopumilus_adriaticus_NF5	Thaumarchaeota
NADRNF5_RS05965	1023518..1023703	-	GCF_000956175.1	NZ_CP011070.1	WP_048116205_1						Candidatus_Nitrosopumilus_adriaticus_NF5	Thaumarchaeota
NADRNF5_RS05970	1023718..1024452	+	GCF_000956175.1	NZ_CP011070.1	WP_048116206_1		arCOG02398	C	CcdA	Cytochrome c biogenesis protein	Candidatus_Nitrosopumilus_adriaticus_NF5	Thaumarchaeota
NADRNF5_RS05975	1024457..1025563	+	GCF_000956175.1	NZ_CP011070.1	WP_048116207_1		arCOG03562	O	TrxA	Thiol-disulfide isomerase or thioredoxin	Candidatus_Nitrosopumilus_adriaticus_NF5	Thaumarchaeota
NADRNF5_RS05980	1025657..1026307	+	GCF_000956175.1	NZ_CP011070.1	WP_048116208_1	+	arCOG00452	D	ESCRTIII	Archaeal division protein CdvB, Snf7/Vps24/ESCRT-III family	Candidatus_Nitrosopumilus_adriaticus_NF5	Thaumarchaeota
NADRNF5_RS05985	1026431..1027684	+	GCF_000956175.1	NZ_CP011070.1	WP_082052033_1		arCOG03914	Q	SufI	Multicopper oxidase	Candidatus_Nitrosopumilus_adriaticus_NF5	Thaumarchaeota
NADRNF5_RS05990	1027695..1028036	-	GCF_000956175.1	NZ_CP011070.1	WP_048116209_1		arCOG08722	S	-	Uncharacterized protein	Candidatus_Nitrosopumilus_adriaticus_NF5	Thaumarchaeota
NADRNF5_RS05995	1028284..1028700	-	GCF_000956175.1	NZ_CP011070.1	WP_048119219_1		arCOG04171	S	-	Uncharacterized protein	Candidatus_Nitrosopumilus_adriaticus_NF5	Thaumarchaeota
NADRNF5_RS06000	1028762..1029133	-	GCF_000956175.1	NZ_CP011070.1	WP_048116210_1						Candidatus_Nitrosopumilus_adriaticus_NF5	Thaumarchaeota
NADRNF5_RS06005	1029331..1030068	+	GCF_000956175.1	NZ_CP011070.1	WP_048116211_1		arCOG00971	O	PRE1	20S proteasome, alpha subunit	Candidatus_Nitrosopumilus_adriaticus_NF5	Thaumarchaeota
===	NADRNF5_RS06845	11	GCF_000956175.1	NZ_CP011070.1							Candidatus_Nitrosopumilus_adriaticus_NF5	Thaumarchaeota
NADRNF5_RS06825	1145186..1146208	+	GCF_000956175.1	NZ_CP011070.1	WP_048116445_1		arCOG04050	L	FEN1	5'-3' exonuclease	Candidatus_Nitrosopumilus_adriaticus_NF5	Thaumarchaeota
NADRNF5_RS06830	1146210..1146710	-	GCF_000956175.1	NZ_CP011070.1	WP_052661898_1		arCOG02358	T	-	Signal transduction histidine kinase and HAMP domain	Candidatus_Nitrosopumilus_adriaticus_NF5	Thaumarchaeota
NADRNF5_RS10715	1146712..1147257	-	GCF_000956175.1	NZ_CP011070.1	WP_052661899_1		arCOG02358	T	-	Signal transduction histidine kinase and HAMP domain	Candidatus_Nitrosopumilus_adriaticus_NF5	Thaumarchaeota
NADRNF5_RS06835	1147362..1147889	+	GCF_000956175.1	NZ_CP011070.1	WP_048116447_1		arCOG06712	T	-	Sensory protein, contains PAS domain	Candidatus_Nitrosopumilus_adriaticus_NF5	Thaumarchaeota
NADRNF5_RS06840	1147891..1149807	-	GCF_000956175.1	NZ_CP011070.1	WP_048116450_1		arCOG01529	I	Acs	Acyl-coenzyme A synthetase/AMP-(fatty) acid ligase	Candidatus_Nitrosopumilus_adriaticus_NF5	Thaumarchaeota
NADRNF5_RS06845	1149862..1150740	-	GCF_000956175.1	NZ_CP011070.1	WP_048119293_1	+	arCOG04054	D	-	Archaeal division protein CdvA, a component of ESCRT division and membrane remodelling system	Candidatus_Nitrosopumilus_adriaticus_NF5	Thaumarchaeota
NADRNF5_RS06850	1150873..1151166	+	GCF_000956175.1	NZ_CP011070.1	WP_048116453_1		arCOG08659	S	-	Uncharacterized protein	Candidatus_Nitrosopumilus_adriaticus_NF5	Thaumarchaeota
NADRNF5_RS06855	1151199..1152818	+	GCF_000956175.1	NZ_CP011070.1	WP_048116455_1		arCOG01884	F	THY1	Thymidylate synthase, domain duplication	Candidatus_Nitrosopumilus_adriaticus_NF5	Thaumarchaeota
NADRNF5_RS06860	1152855..1153256	+	GCF_000956175.1	NZ_CP011070.1	WP_048116457_1		arCOG02815	O	-	Conserved domain frequently associated with peptide methionine sulfoxide reductase	Candidatus_Nitrosopumilus_adriaticus_NF5	Thaumarchaeota
NADRNF5_RS06865	1153643..1154653	+	GCF_000956175.1	NZ_CP011070.1	WP_048116460_1		arCOG01351	E	ThrA	Homoserine dehydrogenase	Candidatus_Nitrosopumilus_adriaticus_NF5	Thaumarchaeota
NADRNF5_RS06870	1154650..1155126	+	GCF_000956175.1	NZ_CP011070.1	WP_048116463_1		arCOG00985	J	Tma20	Predicted RNA-binding protein, contains PUA domain	Candidatus_Nitrosopumilus_adriaticus_NF5	Thaumarchaeota
===	MSMTP_RS03500	17	GCF_000970045.1	NZ_CP009505.1							Methanosarcina_sp_MTP4	Methanomicrobia
MSMTP_RS03475	755246..756439	+	GCF_000970045.1	NZ_CP009505.1	WP_048177841_1		arCOG04397	P	AmtB	Ammonia permease	Methanosarcina_sp_MTP4	Methanomicrobia
MSMTP_RS03480	756646..757530	+	GCF_000970045.1	NZ_CP009505.1	WP_048177842_1		arCOG01792	Q	-	SAM-dependent methyltransferase	Methanosarcina_sp_MTP4	Methanomicrobia
MSMTP_RS03485	757718..758908	+	GCF_000970045.1	NZ_CP009505.1	WP_048177843_1		arCOG00570	I	-	Geranylgeranyl reductase, flavoprotein	Methanosarcina_sp_MTP4	Methanomicrobia
MSMTP_RS03490	758978..759328	-	GCF_000970045.1	NZ_CP009505.1	WP_048177844_1		arCOG03032	R	-	TPR repeats containing protein	Methanosarcina_sp_MTP4	Methanomicrobia
MSMTP_RS03495	759578..760636	-	GCF_000970045.1	NZ_CP009505.1	WP_052718260_1		arCOG03038	R	-	TPR repeats containing protein	Methanosarcina_sp_MTP4	Methanomicrobia
MSMTP_RS03500	760920..762170	-	GCF_000970045.1	NZ_CP009505.1	WP_048177845_1	+	arCOG01307	D	Vps4	Cell division ATPase of the AAA+ class, ESCRT system component	Methanosarcina_sp_MTP4	Methanomicrobia
MSMTP_RS03505	762384..762725	-	GCF_000970045.1	NZ_CP009505.1	WP_048177846_1		arCOG03032	R	-	TPR repeats containing protein	Methanosarcina_sp_MTP4	Methanomicrobia
MSMTP_RS03510	762781..763380	-	GCF_000970045.1	NZ_CP009505.1	WP_048177847_1	+	arCOG09749	D	-	Snf7 family protein	Methanosarcina_sp_MTP4	Methanomicrobia
MSMTP_RS03515	763450..764061	-	GCF_000970045.1	NZ_CP009505.1	WP_048177848_1	+	arCOG09747	D	-	Snf7 family protein	Methanosarcina_sp_MTP4	Methanomicrobia
MSMTP_RS03520	764455..764988	+	GCF_000970045.1	NZ_CP009505.1	WP_048177849_1	+	arCOG08177	R	-	ESCRT system protein, contains inactivated Cas2 and TBD (DUF3568) domains	Methanosarcina_sp_MTP4	Methanomicrobia
MSMTP_RS03525	765147..767093	+	GCF_000970045.1	NZ_CP009505.1	WP_048177850_1	+	arCOG09748	R	-	ESCRT system protein, contains C-terminal wHTH domain	Methanosarcina_sp_MTP4	Methanomicrobia
MSMTP_RS03530	768268..770076	+	GCF_000970045.1	NZ_CP009505.1	WP_082090706_1	+	arCOG03682	T	SPS1	Membrane associated serine/threonine protein kinase	Methanosarcina_sp_MTP4	Methanomicrobia
MSMTP_RS03535	770330..771235	-	GCF_000970045.1	NZ_CP009505.1	WP_048177851_1		arCOG04912	S	-	Uncharacterized protein	Methanosarcina_sp_MTP4	Methanomicrobia
MSMTP_RS03540	771565..772998	-	GCF_000970045.1	NZ_CP009505.1	WP_048182611_1		arCOG04120	G	PykF	Pyruvate kinase	Methanosarcina_sp_MTP4	Methanomicrobia
MSMTP_RS03545	773122..774045	-	GCF_000970045.1	NZ_CP009505.1	WP_048177852_1		arCOG04044	E	-	2-amino-3,7-dideoxy-D-threo-hept-6-ulosonic acid synthase, DhnA-aldolase family	Methanosarcina_sp_MTP4	Methanomicrobia
MSMTP_RS18325	775571..775819	+	GCF_000970045.1	NZ_CP009505.1	WP_082090482_1		arCOG06851	S	-	Uncharacterized protein	Methanosarcina_sp_MTP4	Methanomicrobia
MSMTP_RS03570	775829..776062	+	GCF_000970045.1	NZ_CP009505.1	WP_048177854_1		arCOG07504	S	-	Uncharacterized protein	Methanosarcina_sp_MTP4	Methanomicrobia
===	MCMEM_RS04225	14	GCF_000970325.1	NZ_CP009518.1							Methanococcoides_methylutens_MM1	Methanomicrobia
MCMEM_RS04200	817298..817486	+	GCF_000970325.1	NZ_CP009518.1	WP_048205002_1		arCOG01950	J	RPL24A	Ribosomal protein L24E	Methanococcoides_methylutens_MM1	Methanomicrobia
MCMEM_RS04205	817500..817949	+	GCF_000970325.1	NZ_CP009518.1	WP_048205003_1		arCOG04313	F	Ndk	Nucleoside diphosphate kinase	Methanococcoides_methylutens_MM1	Methanomicrobia
MCMEM_RS04210	818107..819882	+	GCF_000970325.1	NZ_CP009518.1	WP_048205004_1		arCOG01560	J	InfB	Translation initiation factor 2 (IF-2; GTPase)	Methanococcoides_methylutens_MM1	Methanomicrobia
MCMEM_RS04215	819969..820376	+	GCF_000970325.1	NZ_CP009518.1	WP_048205005_1		arCOG01946	J	RPS6A	Ribosomal protein S6E/S10	Methanococcoides_methylutens_MM1	Methanomicrobia
MCMEM_RS04220	820480..821775	-	GCF_000970325.1	NZ_CP009518.1	WP_048205006_1	+				Coiled-coil fused to wHTH domain	Methanococcoides_methylutens_MM1	Methanomicrobia
MCMEM_RS04225	821795..822949	-	GCF_000970325.1	NZ_CP009518.1	WP_052721302_1	+	arCOG01307	D	Vps4	Cell division ATPase of the AAA+ class, ESCRT system component	Methanococcoides_methylutens_MM1	Methanomicrobia
MCMEM_RS04230	822989..823558	-	GCF_000970325.1	NZ_CP009518.1	WP_048205007_1	+	arCOG00454	D	ESCRTIII	Archaeal division protein CdvB, Snf7/Vps24/ESCRT-III family	Methanococcoides_methylutens_MM1	Methanomicrobia
MCMEM_RS04235	823894..825180	+	GCF_000970325.1	NZ_CP009518.1	WP_048205008_1	+	arCOG15283	R	-	SPTH family protein, ESCRT system component	Methanococcoides_methylutens_MM1	Methanomicrobia
MCMEM_RS04240	825284..827095	+	GCF_000970325.1	NZ_CP009518.1	WP_048205009_1	+	arCOG15284	R	-	Adaptin (TRAP-beta) appendage domain, ESCRT system component	Methanococcoides_methylutens_MM1	Methanomicrobia
MCMEM_RS04245	827254..828645	+	GCF_000970325.1	NZ_CP009518.1	WP_082087264_1		arCOG03038	R	-	TPR repeats containing protein	Methanococcoides_methylutens_MM1	Methanomicrobia
MCMEM_RS04250	828756..830120	-	GCF_000970325.1	NZ_CP009518.1	WP_048205011_1		arCOG01733	V	NorM	Na+-driven multidrug efflux pump	Methanococcoides_methylutens_MM1	Methanomicrobia
MCMEM_RS04255	831531..832241	+	GCF_000970325.1	NZ_CP009518.1	WP_082087364_1		arCOG03517	T	-	Formylglycine-generating sulfatase enzyme	Methanococcoides_methylutens_MM1	Methanomicrobia
MCMEM_RS04260	832338..832730	+	GCF_000970325.1	NZ_CP009518.1	WP_048205012_1		arCOG01972	O	TrxA	Thiol-disulfide isomerase or thioredoxin	Methanococcoides_methylutens_MM1	Methanomicrobia
MCMEM_RS04265	832861..834504	-	GCF_000970325.1	NZ_CP009518.1	WP_048205013_1		arCOG00856	I	CaiC	Acyl-CoA synthetase (AMP-forming)/AMP-acid ligase II	Methanococcoides_methylutens_MM1	Methanomicrobia
===	MCMEM_RS04730	11	GCF_000970325.1	NZ_CP009518.1							Methanococcoides_methylutens_MM1	Methanomicrobia
MCMEM_RS04705	913834..914289	+	GCF_000970325.1	NZ_CP009518.1	WP_048206370_1		arCOG06513	R	-	Predicted ester cyclase	Methanococcoides_methylutens_MM1	Methanomicrobia
MCMEM_RS04710	914400..916142	+	GCF_000970325.1	NZ_CP009518.1	WP_048205086_1		arCOG04064	O	RseP	Membrane-associated protease RseP, regulator of RpoE activity in bacteria	Methanococcoides_methylutens_MM1	Methanomicrobia
MCMEM_RS04715	916214..917218	+	GCF_000970325.1	NZ_CP009518.1	WP_048205087_1		arCOG01960	P	TrkA	K+ transport system, NAD-binding component fused to Ion channel	Methanococcoides_methylutens_MM1	Methanomicrobia
MCMEM_RS04720	917231..917917	+	GCF_000970325.1	NZ_CP009518.1	WP_048205088_1		arCOG01960	P	TrkA	K+ transport system, NAD-binding component fused to Ion channel	Methanococcoides_methylutens_MM1	Methanomicrobia
MCMEM_RS04725	918020..918796	+	GCF_000970325.1	NZ_CP009518.1	WP_048205089_1		arCOG02050	P	TauE	Sulfite exporter TauE/SafE/YfcA and related permeases, UPF0721 family	Methanococcoides_methylutens_MM1	Methanomicrobia
MCMEM_RS04730	919182..920711	+	GCF_000970325.1	NZ_CP009518.1	WP_048205090_1	+	arCOG15284	R	-	Adaptin (TRAP-beta) appendage domain, ESCRT system component	Methanococcoides_methylutens_MM1	Methanomicrobia
MCMEM_RS04740	921033..921890	+	GCF_000970325.1	NZ_CP009518.1	WP_048205091_1		arCOG08915	S	-	Uncharacterized protein	Methanococcoides_methylutens_MM1	Methanomicrobia
MCMEM_RS04745	921949..923571	-	GCF_000970325.1	NZ_CP009518.1	WP_048205092_1		arCOG00412	J	PheT	Phenylalanyl-tRNA synthetase beta subunit	Methanococcoides_methylutens_MM1	Methanomicrobia
MCMEM_RS04750	923992..925953	+	GCF_000970325.1	NZ_CP009518.1	WP_082087367_1		arCOG01817	N	FlaI	ATPase involved in archaellum/pili biosynthesis	Methanococcoides_methylutens_MM1	Methanomicrobia
MCMEM_RS04755	926036..928267	+	GCF_000970325.1	NZ_CP009518.1	WP_082087368_1		arCOG01808	N	TadC	Pilus assembly protein TadC	Methanococcoides_methylutens_MM1	Methanomicrobia
MCMEM_RS04760	928313..928957	+	GCF_000970325.1	NZ_CP009518.1	WP_048205093_1		arCOG04121	L	RnhB	Ribonuclease HII	Methanococcoides_methylutens_MM1	Methanomicrobia
===	MsedA_RS08495	13	GCF_001266655.1	NZ_CP012172.1							Metallosphaera_sedula_ARS50-1	Sulfolobales
MsedA_RS08470	1608988..1609416	-	GCF_001266655.1	NZ_CP012172.1	WP_048060124_1		arCOG01739	U	LepB	Signal peptidase I	Metallosphaera_sedula_ARS50-1	Sulfolobales
MsedA_RS08475	1609397..1609720	-	GCF_001266655.1	NZ_CP012172.1	WP_012021609_1		arCOG04323	S	-	Zn-finger protein	Metallosphaera_sedula_ARS50-1	Sulfolobales
MsedA_RS08480	1609727..1610032	-	GCF_001266655.1	NZ_CP012172.1	WP_048060125_1		arCOG05982	S	-	Uncharacterized membrane protein	Metallosphaera_sedula_ARS50-1	Sulfolobales
MsedA_RS08485	1610068..1611318	+	GCF_001266655.1	NZ_CP012172.1	WP_012021610_1		arCOG01169	G	Eno	Enolase	Metallosphaera_sedula_ARS50-1	Sulfolobales
MsedA_RS08490	1611319..1611567	-	GCF_001266655.1	NZ_CP012172.1	WP_012021611_1		arCOG08458	S	-	Uncharacterized membrane protein	Metallosphaera_sedula_ARS50-1	Sulfolobales
MsedA_RS08495	1611739..1612458	+	GCF_001266655.1	NZ_CP012172.1	WP_012021612_1	+	arCOG04054	D	-	Archaeal division protein CdvA, a component of ESCRT division and membrane remodelling system	Metallosphaera_sedula_ARS50-1	Sulfolobales
MsedA_RS08500	1612477..1613289	+	GCF_001266655.1	NZ_CP012172.1	WP_012021613_1	+	arCOG00453	D	ESCRTIII	Archaeal division protein CdvB, Snf7/Vps24/ESCRT-III family	Metallosphaera_sedula_ARS50-1	Sulfolobales
MsedA_RS08505	1613295..1614404	+	GCF_001266655.1	NZ_CP012172.1	WP_012021614_1	+	arCOG01307	D	Vps4	Cell division ATPase of the AAA+ class, ESCRT system component	Metallosphaera_sedula_ARS50-1	Sulfolobales
MsedA_RS08510	1614486..1614818	-	GCF_001266655.1	NZ_CP012172.1	WP_012021615_1		arCOG01268	K	Rpo6/RpoZ	DNA-directed RNA polymerase subunit K/omega	Metallosphaera_sedula_ARS50-1	Sulfolobales
MsedA_RS08515	1614849..1615970	-	GCF_001266655.1	NZ_CP012172.1	WP_048060126_1		arCOG00082	EF	PucG	Serine-pyruvate aminotransferase/archaeal aspartate aminotransferase	Metallosphaera_sedula_ARS50-1	Sulfolobales
MsedA_RS08520	1615967..1616938	-	GCF_001266655.1	NZ_CP012172.1	WP_012021617_1		arCOG01754	H	SerA	Phosphoglycerate dehydrogenase or related dehydrogenase	Metallosphaera_sedula_ARS50-1	Sulfolobales
MsedA_RS08525	1617151..1617756	-	GCF_001266655.1	NZ_CP012172.1	WP_012021618_1		arCOG04357	L	ENDO3c	Thermostable 8-oxoguanine DNA glycosylase	Metallosphaera_sedula_ARS50-1	Sulfolobales
MsedA_RS08530	1617689..1618216	-	GCF_001266655.1	NZ_CP012172.1	WP_012021619_1		arCOG07219	S	-	Uncharacterized protein	Metallosphaera_sedula_ARS50-1	Sulfolobales
===	MsedA_RS08620	11	GCF_001266655.1	NZ_CP012172.1							Metallosphaera_sedula_ARS50-1	Sulfolobales
MsedA_RS08600	1629271..1630545	-	GCF_001266655.1	NZ_CP012172.1	WP_012021633_1		arCOG01432	E	-	Tryptophan synthase beta-subunit	Metallosphaera_sedula_ARS50-1	Sulfolobales
MsedA_RS08605	1630609..1630884	-	GCF_001266655.1	NZ_CP012172.1	WP_012021634_1		arCOG01674	C	AcyP	Acylphosphatase	Metallosphaera_sedula_ARS50-1	Sulfolobales
MsedA_RS08610	1630977..1632056	+	GCF_001266655.1	NZ_CP012172.1	WP_012021635_1		arCOG04213	I	INO1	Myo-inositol-1-phosphate synthase	Metallosphaera_sedula_ARS50-1	Sulfolobales
MsedA_RS11875	1632013..1632297	+	GCF_001266655.1	NZ_CP012172.1	WP_080512796_1		arCOG07221	S	-	Zn-finger protein	Metallosphaera_sedula_ARS50-1	Sulfolobales
MsedA_RS08615	1632283..1634622	-	GCF_001266655.1	NZ_CP012172.1	WP_012021636_1		arCOG01111	G	PpsA	Phosphoenolpyruvate synthase/pyruvate phosphate dikinase	Metallosphaera_sedula_ARS50-1	Sulfolobales
MsedA_RS08620	1634733..1635398	-	GCF_001266655.1	NZ_CP012172.1	WP_012021637_1	+	arCOG00452	D	ESCRTIII	Archaeal division protein CdvB, Snf7/Vps24/ESCRT-III family	Metallosphaera_sedula_ARS50-1	Sulfolobales
MsedA_RS08625	1635480..1635752	+	GCF_001266655.1	NZ_CP012172.1	WP_012021638_1		arCOG07220	S	-	Uncharacterized protein	Metallosphaera_sedula_ARS50-1	Sulfolobales
MsedA_RS08630	1635724..1637178	-	GCF_001266655.1	NZ_CP012172.1	WP_012021639_1		arCOG01671	H	UbiD	3-polyprenyl-4-hydroxybenzoate decarboxylase or trans-anhydromevalonate decarboxylase	Metallosphaera_sedula_ARS50-1	Sulfolobales
MsedA_RS08635	1637269..1638453	+	GCF_001266655.1	NZ_CP012172.1	WP_012021640_1		arCOG01434	H	0	Cysteate synthase	Metallosphaera_sedula_ARS50-1	Sulfolobales
MsedA_RS08640	1638440..1639771	+	GCF_001266655.1	NZ_CP012172.1	WP_012021641_1		arCOG00861	E	LysC	Aspartokinase	Metallosphaera_sedula_ARS50-1	Sulfolobales
MsedA_RS08645	1639759..1640805	+	GCF_001266655.1	NZ_CP012172.1	WP_012021642_1		arCOG00494	E	Asd	Aspartate-semialdehyde dehydrogenase	Metallosphaera_sedula_ARS50-1	Sulfolobales
===	MsedA_RS10060	11	GCF_001266655.1	NZ_CP012172.1							Metallosphaera_sedula_ARS50-1	Sulfolobales
MsedA_RS10035	1902339..1903235	-	GCF_001266655.1	NZ_CP012172.1	WP_012021891_1		arCOG00911	F	PyrB	Aspartate carbamoyltransferase, catalytic chain	Metallosphaera_sedula_ARS50-1	Sulfolobales
MsedA_RS10040	1903305..1903880	+	GCF_001266655.1	NZ_CP012172.1	WP_012021892_1		arCOG00029	F	PyrE	Orotate phosphoribosyltransferase	Metallosphaera_sedula_ARS50-1	Sulfolobales
MsedA_RS10045	1903877..1904524	+	GCF_001266655.1	NZ_CP012172.1	WP_012021893_1		arCOG00081	F	PyrF	Orotidine-5'-phosphate decarboxylase	Metallosphaera_sedula_ARS50-1	Sulfolobales
MsedA_RS10050	1904496..1905137	+	GCF_001266655.1	NZ_CP012172.1	WP_012021894_1		arCOG03882	L	-	RadC related protein, contains PAD1/JAB1 superfamily protase domain and ENDO3 nuclease domain	Metallosphaera_sedula_ARS50-1	Sulfolobales
MsedA_RS10055	1905134..1906144	-	GCF_001266655.1	NZ_CP012172.1	WP_012021895_1		arCOG00318	P	PhoU	Phosphate uptake regulator	Metallosphaera_sedula_ARS50-1	Sulfolobales
MsedA_RS10060	1906168..1906665	-	GCF_001266655.1	NZ_CP012172.1	WP_012021896_1	+	arCOG00454	D	ESCRTIII	Archaeal division protein CdvB, Snf7/Vps24/ESCRT-III family	Metallosphaera_sedula_ARS50-1	Sulfolobales
MsedA_RS10065	1906700..1907029	-	GCF_001266655.1	NZ_CP012172.1	WP_012021897_1		arCOG00731	K	ArsR	Transcriptional regulator containing HTH domain, ArsR family	Metallosphaera_sedula_ARS50-1	Sulfolobales
MsedA_RS10070	1907056..1908405	-	GCF_001266655.1	NZ_CP012172.1	WP_012021898_1		arCOG01068	C	Lpd	Pyruvate/2-oxoglutarate dehydrogenase complex, dihydrolipoamide dehydrogenase (E3) component or related enzyme	Metallosphaera_sedula_ARS50-1	Sulfolobales
MsedA_RS10075	1908395..1908778	-	GCF_001266655.1	NZ_CP012172.1	WP_012021899_1		arCOG07225	S	-	Uncharacterized protein	Metallosphaera_sedula_ARS50-1	Sulfolobales
MsedA_RS10080	1908880..1909521	+	GCF_001266655.1	NZ_CP012172.1	WP_012021900_1		arCOG04156	J	TYW3	Wybutosine (yW) biosynthesis enzyme	Metallosphaera_sedula_ARS50-1	Sulfolobales
MsedA_RS10085	1909447..1910079	-	GCF_001266655.1	NZ_CP012172.1	WP_012021901_1		arCOG02173	O	NrdG	Organic radical activating enzyme	Metallosphaera_sedula_ARS50-1	Sulfolobales
===	MsedA_RS11120	11	GCF_001266655.1	NZ_CP012172.1							Metallosphaera_sedula_ARS50-1	Sulfolobales
MsedA_RS11095	2089715..2089930	-	GCF_001266655.1	NZ_CP012172.1	WP_012022100_1		arCOG08343	K	-	Transcriptional regulator, contains HTH domain	Metallosphaera_sedula_ARS50-1	Sulfolobales
MsedA_RS11100	2090124..2090471	+	GCF_001266655.1	NZ_CP012172.1	WP_012022101_1		arCOG02242	K	Sta1	Viral transcriptional activator, contains HTH domain	Metallosphaera_sedula_ARS50-1	Sulfolobales
MsedA_RS11105	2090452..2091021	-	GCF_001266655.1	NZ_CP012172.1	WP_012022102_1		arCOG01947	E	LysE	Lysine efflux protein	Metallosphaera_sedula_ARS50-1	Sulfolobales
MsedA_RS11110	2091140..2091562	+	GCF_001266655.1	NZ_CP012172.1	WP_048060194_1		arCOG03358	K	-	Protein containing HTH domain of resolvase family	Metallosphaera_sedula_ARS50-1	Sulfolobales
MsedA_RS11115	2091563..2092708	-	GCF_001266655.1	NZ_CP012172.1	WP_012022104_1		arCOG01887	J	TrpS	Tryptophanyl-tRNA synthetase	Metallosphaera_sedula_ARS50-1	Sulfolobales
MsedA_RS11120	2092756..2093391	-	GCF_001266655.1	NZ_CP012172.1	WP_012022105_1	+	arCOG00452	D	ESCRTIII	Archaeal division protein CdvB, Snf7/Vps24/ESCRT-III family	Metallosphaera_sedula_ARS50-1	Sulfolobales
MsedA_RS11125	2093629..2093889	+	GCF_001266655.1	NZ_CP012172.1	WP_012022106_1		arCOG08344	S	-	Uncharacterized protein	Metallosphaera_sedula_ARS50-1	Sulfolobales
MsedA_RS11130	2093892..2094599	+	GCF_001266655.1	NZ_CP012172.1	WP_012022107_1		arCOG01254	J	AlaX	Ser-tRNA(Ala) deacylase AlaX (editing enzyme)	Metallosphaera_sedula_ARS50-1	Sulfolobales
MsedA_RS11135	2094601..2095572	-	GCF_001266655.1	NZ_CP012172.1	WP_012022108_1		arCOG04273	E	HisC	Histidinol-phosphate/aromatic aminotransferase or cobyric acid decarboxylase	Metallosphaera_sedula_ARS50-1	Sulfolobales
MsedA_RS11140	2095572..2096150	-	GCF_001266655.1	NZ_CP012172.1	WP_012022109_1		arCOG02271	K	-	Transcriptional regulator, contains HTH domain	Metallosphaera_sedula_ARS50-1	Sulfolobales
MsedA_RS11150	2096555..2096905	+	GCF_001266655.1	NZ_CP012172.1	WP_012022110_1		arCOG01247	L	XerD	Site-specific recombinase XerD	Metallosphaera_sedula_ARS50-1	Sulfolobales
===	Pyrde_RS05685	11	GCF_001412615.1	NZ_CP013011.1							Pyrodictium_delaneyi_Su06	Desulfurococcales
Pyrde_RS05660	1098785..1099366	-	GCF_001412615.1	NZ_CP013011.1	WP_055408940_1		arCOG02103	K	-	Transcriptional regulator, contains wHTH domain	Pyrodictium_delaneyi_Su06	Desulfurococcales
Pyrde_RS05665	1099335..1099676	-	GCF_001412615.1	NZ_CP013011.1	WP_055408942_1		arCOG11396	S	-	Uncharacterized protein	Pyrodictium_delaneyi_Su06	Desulfurococcales
Pyrde_RS05670	1099761..1100165	-	GCF_001412615.1	NZ_CP013011.1	WP_055408944_1		arCOG04062	S	-	Uncharacterized protein	Pyrodictium_delaneyi_Su06	Desulfurococcales
Pyrde_RS05675	1100219..1100467	-	GCF_001412615.1	NZ_CP013011.1	WP_055408946_1		arCOG08850	S	-	Uncharacterized protein	Pyrodictium_delaneyi_Su06	Desulfurococcales
Pyrde_RS05680	1100536..1100871	-	GCF_001412615.1	NZ_CP013011.1	WP_055408951_1		arCOG04479	K	-	Transcriptional regulator containing an HTH domain fused to a Zn-ribbon	Pyrodictium_delaneyi_Su06	Desulfurococcales
Pyrde_RS05685	1100933..1101418	-	GCF_001412615.1	NZ_CP013011.1	WP_055408953_1	+	arCOG00454	D	ESCRTIII	Archaeal division protein CdvB, Snf7/Vps24/ESCRT-III family	Pyrodictium_delaneyi_Su06	Desulfurococcales
Pyrde_RS05690	1101556..1103799	-	GCF_001412615.1	NZ_CP013011.1	WP_055408955_1		arCOG02044	M	AglB	Oligosaccharyltransferase membrane subunit	Pyrodictium_delaneyi_Su06	Desulfurococcales
Pyrde_RS05695	1103812..1104072	-	GCF_001412615.1	NZ_CP013011.1	WP_055408957_1		arCOG05661	S	-	Uncharacterized membrane protein	Pyrodictium_delaneyi_Su06	Desulfurococcales
Pyrde_RS05700	1104162..1104515	+	GCF_001412615.1	NZ_CP013011.1	WP_055408959_1		arCOG04267	S	-	Uncharacterized protein	Pyrodictium_delaneyi_Su06	Desulfurococcales
Pyrde_RS05705	1104529..1105470	-	GCF_001412615.1	NZ_CP013011.1	WP_055408961_1		arCOG00912	E	ArgF	Ornithine carbamoyltransferase	Pyrodictium_delaneyi_Su06	Desulfurococcales
Pyrde_RS05710	1105610..1106032	-	GCF_001412615.1	NZ_CP013011.1	WP_055408963_1						Pyrodictium_delaneyi_Su06	Desulfurococcales
===	Pyrde_RS06665	17	GCF_001412615.1	NZ_CP013011.1							Pyrodictium_delaneyi_Su06	Desulfurococcales
Pyrde_RS06640	1294811..1295140	+	GCF_001412615.1	NZ_CP013011.1	WP_055409266_1						Pyrodictium_delaneyi_Su06	Desulfurococcales
Pyrde_RS06645	1295214..1297346	+	GCF_001412615.1	NZ_CP013011.1	WP_055409268_1		arCOG04703	P	NorB	Nitric oxide reductase large subunit	Pyrodictium_delaneyi_Su06	Desulfurococcales
Pyrde_RS06650	1297438..1298469	-	GCF_001412615.1	NZ_CP013011.1	WP_055409270_1		arCOG00638	H	ThiL	Thiamine monophosphate kinase	Pyrodictium_delaneyi_Su06	Desulfurococcales
Pyrde_RS06655	1298519..1299397	-	GCF_001412615.1	NZ_CP013011.1	WP_082419526_1		arCOG01349	G	SuhB	Archaeal fructose-1,6-bisphosphatase or related enzyme of inositol monophosphatase family	Pyrodictium_delaneyi_Su06	Desulfurococcales
Pyrde_RS06660	1299501..1300433	-	GCF_001412615.1	NZ_CP013011.1	WP_055409274_1		arCOG03129	L	-	Predicted GIY-YIG superfamily nuclease with N-terminal metal-binding region, DUF2797 family	Pyrodictium_delaneyi_Su06	Desulfurococcales
Pyrde_RS06665	1300549..1301289	+	GCF_001412615.1	NZ_CP013011.1	WP_055409276_1	+	arCOG04054	D	-	Archaeal division protein CdvA, a component of ESCRT division and membrane remodelling system	Pyrodictium_delaneyi_Su06	Desulfurococcales
Pyrde_RS06670	1301650..1302555	+	GCF_001412615.1	NZ_CP013011.1	WP_055409277_1	+	arCOG00453	D	ESCRTIII	Archaeal division protein CdvB, Snf7/Vps24/ESCRT-III family	Pyrodictium_delaneyi_Su06	Desulfurococcales
Pyrde_RS06675	1302649..1303470	-	GCF_001412615.1	NZ_CP013011.1	WP_055410835_1		arCOG01619	R	ARA1	Aldo/keto reductase, related to diketogulonate reductase	Pyrodictium_delaneyi_Su06	Desulfurococcales
Pyrde_RS06680	1303704..1304306	-	GCF_001412615.1	NZ_CP013011.1	WP_055409279_1		arCOG01997	U	MarC	Multiple antibiotic transporter	Pyrodictium_delaneyi_Su06	Desulfurococcales
Pyrde_RS06685	1304479..1304868	+	GCF_001412615.1	NZ_CP013011.1	WP_055409280_1		arCOG05671	K	CsgD	Transcriptional regulator LuxR family	Pyrodictium_delaneyi_Su06	Desulfurococcales
Pyrde_RS06690	1304806..1305606	-	GCF_001412615.1	NZ_CP013011.1	WP_082419527_1		arCOG00671	I	PssA	Phosphatidylserine synthase	Pyrodictium_delaneyi_Su06	Desulfurococcales
Pyrde_RS06695	1305626..1306738	+	GCF_001412615.1	NZ_CP013011.1	WP_055409284_1	+	arCOG01307	D	Vps4	Cell division ATPase of the AAA+ class, ESCRT system component	Pyrodictium_delaneyi_Su06	Desulfurococcales
Pyrde_RS06700	1306885..1307829	-	GCF_001412615.1	NZ_CP013011.1	WP_055409286_1		arCOG00946	O	PflA	Pyruvate-formate lyase-activating enzyme	Pyrodictium_delaneyi_Su06	Desulfurococcales
Pyrde_RS06705	1307838..1308611	-	GCF_001412615.1	NZ_CP013011.1	WP_055409288_1		arCOG01939	H	LplA	Lipoate-protein ligase A	Pyrodictium_delaneyi_Su06	Desulfurococcales
Pyrde_RS06710	1308824..1309777	+	GCF_001412615.1	NZ_CP013011.1	WP_055410837_1		arCOG00662	R	-	Biotin synthase-related protein, radical SAM superfamily	Pyrodictium_delaneyi_Su06	Desulfurococcales
Pyrde_RS06715	1309774..1310625	+	GCF_001412615.1	NZ_CP013011.1	WP_055409289_1		arCOG05825	R	-	Radical SAM superfamily enzyme	Pyrodictium_delaneyi_Su06	Desulfurococcales
Pyrde_RS06720	1310771..1311502	-	GCF_001412615.1	NZ_CP013011.1	WP_055409291_1		arCOG07460	S	-	Uncharacterized protein	Pyrodictium_delaneyi_Su06	Desulfurococcales
===	Pyrde_RS08935	11	GCF_001412615.1	NZ_CP013011.1							Pyrodictium_delaneyi_Su06	Desulfurococcales
Pyrde_RS08910	1776410..1777000	-	GCF_001412615.1	NZ_CP013011.1	WP_082419597_1		arCOG04426	R	HybF	Zn finger protein HypA/HybF (possibly regulating hydrogenase expression)	Pyrodictium_delaneyi_Su06	Desulfurococcales
Pyrde_RS08915	1777002..1777481	-	GCF_001412615.1	NZ_CP013011.1	WP_055410050_1		arCOG00002	K	-	Transcriptional regulator, PadR family	Pyrodictium_delaneyi_Su06	Desulfurococcales
Pyrde_RS08920	1777705..1781964	+	GCF_001412615.1	NZ_CP013011.1	WP_055410052_1		arCOG02175	R	-	Predicted transporter of the RND superfamily	Pyrodictium_delaneyi_Su06	Desulfurococcales
Pyrde_RS08925	1782293..1783213	+	GCF_001412615.1	NZ_CP013011.1	WP_055410054_1						Pyrodictium_delaneyi_Su06	Desulfurococcales
Pyrde_RS08930	1783243..1784463	-	GCF_001412615.1	NZ_CP013011.1	WP_055410056_1		arCOG01107	E	ArgE	Acetylornithine deacetylase/Succinyl-diaminopimelate desuccinylase or related deacylase	Pyrodictium_delaneyi_Su06	Desulfurococcales
Pyrde_RS08935	1784706..1785365	+	GCF_001412615.1	NZ_CP013011.1	WP_055410932_1	+	arCOG00452	D	ESCRTIII	Archaeal division protein CdvB, Snf7/Vps24/ESCRT-III family	Pyrodictium_delaneyi_Su06	Desulfurococcales
Pyrde_RS08940	1785482..1786483	-	GCF_001412615.1	NZ_CP013011.1	WP_055410058_1		arCOG02849	P	ArsA	Oxyanion-translocating ATPase	Pyrodictium_delaneyi_Su06	Desulfurococcales
Pyrde_RS08945	1786477..1786770	-	GCF_001412615.1	NZ_CP013011.1	WP_055410060_1		arCOG03655	S	-	Uncharacterized protein	Pyrodictium_delaneyi_Su06	Desulfurococcales
Pyrde_RS08950	1786867..1788666	-	GCF_001412615.1	NZ_CP013011.1	WP_055410062_1		arCOG04286	CE	CstA	Carbon starvation protein CstA (peptide/pyruvate transporter)	Pyrodictium_delaneyi_Su06	Desulfurococcales
Pyrde_RS08955	1788673..1788894	-	GCF_001412615.1	NZ_CP013011.1	WP_055410064_1		arCOG06104	S	-	Uncharacterized membrane protein	Pyrodictium_delaneyi_Su06	Desulfurococcales
Pyrde_RS08960	1789111..1789734	+	GCF_001412615.1	NZ_CP013011.1	WP_055410066_1		arCOG04222	S	-	Uncharacterized protein	Pyrodictium_delaneyi_Su06	Desulfurococcales
===	TBCH5v1_RS07770	20	GCF_001433455.1	NZ_CP013050.1							Thermococcus_barophilus_CH5	Thermococci
TBCH5v1_RS07745	1355849..1356313	-	GCF_001433455.1	NZ_CP013050.1	WP_056934129_1		arCOG05802	S	-	Uncharacterized protein	Thermococcus_barophilus_CH5	Thermococci
TBCH5v1_RS07750	1356569..1357057	-	GCF_001433455.1	NZ_CP013050.1	WP_056934130_1						Thermococcus_barophilus_CH5	Thermococci
TBCH5v1_RS07755	1357261..1357845	+	GCF_001433455.1	NZ_CP013050.1	WP_056934131_1						Thermococcus_barophilus_CH5	Thermococci
TBCH5v1_RS07760	1357982..1358320	+	GCF_001433455.1	NZ_CP013050.1	WP_056934132_1						Thermococcus_barophilus_CH5	Thermococci
TBCH5v1_RS07765	1358284..1359009	+	GCF_001433455.1	NZ_CP013050.1	WP_056934133_1						Thermococcus_barophilus_CH5	Thermococci
TBCH5v1_RS07770	1359014..1359538	+	GCF_001433455.1	NZ_CP013050.1	WP_056934134_1	+	arCOG08177	R	-	ESCRT system protein, contains inactivated Cas2 and TBD (DUF3568) domains	Thermococcus_barophilus_CH5	Thermococci
TBCH5v1_RS07775	1359542..1361377	+	GCF_001433455.1	NZ_CP013050.1	WP_056934135_1	+	arCOG09748	R	-	ESCRT system protein, contains C-terminal wHTH domain	Thermococcus_barophilus_CH5	Thermococci
TBCH5v1_RS07780	1361374..1361967	+	GCF_001433455.1	NZ_CP013050.1	WP_056934136_1	+	arCOG09747	D	-	Snf7 family protein	Thermococcus_barophilus_CH5	Thermococci
TBCH5v1_RS07785	1361969..1362583	+	GCF_001433455.1	NZ_CP013050.1	WP_056934137_1	+	arCOG09749	D	-	Snf7 family protein	Thermococcus_barophilus_CH5	Thermococci
TBCH5v1_RS13205	1362651..1366559	+	GCF_001433455.1	NZ_CP013050.1	WP_082585129_1	+	arCOG03682	T	SPS1	Membrane associated serine/threonine protein kinase	Thermococcus_barophilus_CH5	Thermococci
TBCH5v1_RS07795	1366562..1368202	+	GCF_001433455.1	NZ_CP013050.1	WP_056934138_1	+	arCOG03682	T	SPS1	Membrane associated serine/threonine protein kinase	Thermococcus_barophilus_CH5	Thermococci
TBCH5v1_RS07800	1368205..1369389	+	GCF_001433455.1	NZ_CP013050.1	WP_056934139_1	+	arCOG01307	D	Vps4	Cell division ATPase of the AAA+ class, ESCRT system component	Thermococcus_barophilus_CH5	Thermococci
TBCH5v1_RS13210	1369430..1371463	+	GCF_001433455.1	NZ_CP013050.1	WP_082585130_1	+	arCOG03682	T	SPS1	Membrane associated serine/threonine protein kinase	Thermococcus_barophilus_CH5	Thermococci
TBCH5v1_RS13215	1371460..1373028	+	GCF_001433455.1	NZ_CP013050.1	WP_082585131_1		arCOG03264	M	-	Cell surface protein	Thermococcus_barophilus_CH5	Thermococci
TBCH5v1_RS07820	1375274..1375840	+	GCF_001433455.1	NZ_CP013050.1	WP_056934140_1	+	arCOG07402	D	-	Predicted cell division protein, ESCRT-III/Snf7 family	Thermococcus_barophilus_CH5	Thermococci
TBCH5v1_RS07825	1376262..1376765	+	GCF_001433455.1	NZ_CP013050.1	WP_056934141_1		arCOG01009	K	-	Transcriptional regulator, contains N-terminal RHH domain	Thermococcus_barophilus_CH5	Thermococci
TBCH5v1_RS07830	1377772..1379076	+	GCF_001433455.1	NZ_CP013050.1	WP_056934142_1						Thermococcus_barophilus_CH5	Thermococci
TBCH5v1_RS07835	1379159..1379728	-	GCF_001433455.1	NZ_CP013050.1	WP_056934143_1						Thermococcus_barophilus_CH5	Thermococci
TBCH5v1_RS07840	1380626..1380865	+	GCF_001433455.1	NZ_CP013050.1	WP_056934144_1						Thermococcus_barophilus_CH5	Thermococci
TBCH5v1_RS07845	1381190..1381906	-	GCF_001433455.1	NZ_CP013050.1	WP_082585132_1		arCOG00462	L	MutY	A/G-specific DNA glycosylase	Thermococcus_barophilus_CH5	Thermococci
===	EYM_RS01455	13	GCF_001481685.1	NZ_CP006867.1							Ignicoccus_islandicus_DSM_13165	Desulfurococcales
EYM_RS01430	254477..254656	-	GCF_001481685.1	NZ_CP006867.1	WP_075049339_1		arCOG00711	V	-	PIN domain containing protein	Ignicoccus_islandicus_DSM_13165	Desulfurococcales
EYM_RS01435	254653..254850	-	GCF_001481685.1	NZ_CP006867.1	WP_075050570_1		arCOG03880	V	-	DNA-binding protein, potential antitoxin AbrB/MazE fold	Ignicoccus_islandicus_DSM_13165	Desulfurococcales
EYM_RS01440	255067..255225	-	GCF_001481685.1	NZ_CP006867.1	WP_075049340_1		arCOG00711	V	-	PIN domain containing protein	Ignicoccus_islandicus_DSM_13165	Desulfurococcales
EYM_RS01445	255200..255511	-	GCF_001481685.1	NZ_CP006867.1	WP_075049341_1		arCOG00711	V	-	PIN domain containing protein	Ignicoccus_islandicus_DSM_13165	Desulfurococcales
EYM_RS01450	255508..255705	-	GCF_001481685.1	NZ_CP006867.1	WP_075049342_1		arCOG03880	V	-	DNA-binding protein, potential antitoxin AbrB/MazE fold	Ignicoccus_islandicus_DSM_13165	Desulfurococcales
EYM_RS01455	256214..257308	-	GCF_001481685.1	NZ_CP006867.1	WP_075049343_1	+	arCOG01307	D	Vps4	Cell division ATPase of the AAA+ class, ESCRT system component	Ignicoccus_islandicus_DSM_13165	Desulfurococcales
EYM_RS01460	257313..258116	-	GCF_001481685.1	NZ_CP006867.1	WP_075049344_1	+	arCOG00453	D	ESCRTIII	Archaeal division protein CdvB, Snf7/Vps24/ESCRT-III family	Ignicoccus_islandicus_DSM_13165	Desulfurococcales
EYM_RS01465	258166..258846	-	GCF_001481685.1	NZ_CP006867.1	WP_075049345_1	+	arCOG04054	D	-	Archaeal division protein CdvA, a component of ESCRT division and membrane remodelling system	Ignicoccus_islandicus_DSM_13165	Desulfurococcales
EYM_RS01470	258939..259250	+	GCF_001481685.1	NZ_CP006867.1	WP_075049346_1						Ignicoccus_islandicus_DSM_13165	Desulfurococcales
EYM_RS01475	259213..259800	+	GCF_001481685.1	NZ_CP006867.1	WP_075049347_1						Ignicoccus_islandicus_DSM_13165	Desulfurococcales
EYM_RS01480	259833..260474	+	GCF_001481685.1	NZ_CP006867.1	WP_075049348_1		arCOG01231	O	HypB	Ni2+-binding GTPase involved in regulation of expression and maturation of urease and hydrogenase	Ignicoccus_islandicus_DSM_13165	Desulfurococcales
EYM_RS01485	260554..261204	+	GCF_001481685.1	NZ_CP006867.1	WP_075049349_1						Ignicoccus_islandicus_DSM_13165	Desulfurococcales
EYM_RS01490	261167..261589	+	GCF_001481685.1	NZ_CP006867.1	WP_075049350_1		arCOG04048	F	Dcd	Deoxycytidine deaminase	Ignicoccus_islandicus_DSM_13165	Desulfurococcales
===	EYM_RS02640	11	GCF_001481685.1	NZ_CP006867.1							Ignicoccus_islandicus_DSM_13165	Desulfurococcales
EYM_RS02615	471964..473046	-	GCF_001481685.1	NZ_CP006867.1	WP_083495003_1		arCOG03617	V	Cas7	CRISPR-Cas system related protein Cas7, RAMP superfamily	Ignicoccus_islandicus_DSM_13165	Desulfurococcales
EYM_RS02620	473043..473423	-	GCF_001481685.1	NZ_CP006867.1	WP_075049548_1		arCOG03823	V	Csa5SS	CRISPR-Cas system associated protein, predicted small subunit of CASCADE complex	Ignicoccus_islandicus_DSM_13165	Desulfurococcales
EYM_RS02625	473502..473834	-	GCF_001481685.1	NZ_CP006867.1	WP_075049549_1		arCOG02665	V	Cmr3g5	CRISPR-Cas system related protein, RAMP superfamily Cas5 group	Ignicoccus_islandicus_DSM_13165	Desulfurococcales
EYM_RS02630	473897..474124	-	GCF_001481685.1	NZ_CP006867.1	WP_083495004_1		arCOG02657	V	Cmr4g7	CRISPR-Cas system related protein, RAMP superfamily Cas7 group	Ignicoccus_islandicus_DSM_13165	Desulfurococcales
EYM_RS02635	474153..474884	-	GCF_001481685.1	NZ_CP006867.1	WP_075050589_1		arCOG04291	R	-	Sugar isomerase related protein	Ignicoccus_islandicus_DSM_13165	Desulfurococcales
EYM_RS02640	474964..475500	+	GCF_001481685.1	NZ_CP006867.1	WP_075049551_1	+	arCOG00452	D	ESCRTIII	Archaeal division protein CdvB, Snf7/Vps24/ESCRT-III family	Ignicoccus_islandicus_DSM_13165	Desulfurococcales
EYM_RS02645	475548..476258	+	GCF_001481685.1	NZ_CP006867.1	WP_075049552_1		arCOG02602	G	OxdD	Oxalate decarboxylase/archaeal phosphoglucose isomerase, cupin superfamily	Ignicoccus_islandicus_DSM_13165	Desulfurococcales
EYM_RS02650	476268..476807	-	GCF_001481685.1	NZ_CP006867.1	WP_075049553_1		arCOG01141	R	-	ICC-like phosphoesterase	Ignicoccus_islandicus_DSM_13165	Desulfurococcales
EYM_RS02655	476809..477582	-	GCF_001481685.1	NZ_CP006867.1	WP_075049554_1		arCOG00038	J	ThiI	tRNA S(4)U 4-thiouridine synthase	Ignicoccus_islandicus_DSM_13165	Desulfurococcales
EYM_RS02660	477639..478148	+	GCF_001481685.1	NZ_CP006867.1	WP_075049555_1		arCOG01221	F	-	Inosine/xanthosine triphosphatase	Ignicoccus_islandicus_DSM_13165	Desulfurococcales
EYM_RS02665	478156..478851	+	GCF_001481685.1	NZ_CP006867.1	WP_083495005_1		arCOG04122	J	Emg1	rRNA pseudouridine-1189 N-methylase Emg1, Nep1/Mra1 family	Ignicoccus_islandicus_DSM_13165	Desulfurococcales
===	EYM_RS07685	9	GCF_001481685.1	NZ_CP006867.1							Ignicoccus_islandicus_DSM_13165	Desulfurococcales
EYM_RS07660	1386315..1386884	-	GCF_001481685.1	NZ_CP006867.1	WP_075050531_1		arCOG08213	S	-	Uncharacterized protein	Ignicoccus_islandicus_DSM_13165	Desulfurococcales
EYM_RS07665	1387013..1388068	-	GCF_001481685.1	NZ_CP006867.1	WP_075050532_1		arCOG04346	F	-	5-formaminoimidazole-4-carboxamide-1-beta-D-ribofuranosyl 5'-monophosphate synthetase (purine biosynthesis)	Ignicoccus_islandicus_DSM_13165	Desulfurococcales
EYM_RS07670	1388125..1389096	+	GCF_001481685.1	NZ_CP006867.1	WP_083495134_1		arCOG04438	I	-	Class II terpene cyclase family protein	Ignicoccus_islandicus_DSM_13165	Desulfurococcales
EYM_RS07675	1389101..1390231	+	GCF_001481685.1	NZ_CP006867.1	WP_075050534_1		arCOG00894	M	-	Glycosyl transferase family 2	Ignicoccus_islandicus_DSM_13165	Desulfurococcales
EYM_RS07680	1390220..1390939	-	GCF_001481685.1	NZ_CP006867.1	WP_075050535_1						Ignicoccus_islandicus_DSM_13165	Desulfurococcales
EYM_RS07685	1391152..1391796	+	GCF_001481685.1	NZ_CP006867.1	WP_075050536_1	+	arCOG00452	D	ESCRTIII	Archaeal division protein CdvB, Snf7/Vps24/ESCRT-III family	Ignicoccus_islandicus_DSM_13165	Desulfurococcales
EYM_RS07690	1391805..1392521	-	GCF_001481685.1	NZ_CP006867.1	WP_075050537_1		arCOG03639	R	-	Predicted glutamine amidotransferase	Ignicoccus_islandicus_DSM_13165	Desulfurococcales
EYM_RS07695	1392858..1393847	+	GCF_001481685.1	NZ_CP006867.1	WP_075050538_1		arCOG01726	H	IspA	Geranylgeranyl pyrophosphate synthase	Ignicoccus_islandicus_DSM_13165	Desulfurococcales
EYM_RS07700	1393850..1394341	+	GCF_001481685.1	NZ_CP006867.1	WP_075050539_1		arCOG01724	S	-	Uncharacterized protein	Ignicoccus_islandicus_DSM_13165	Desulfurococcales
===	TQ32_RS10855	11	GCF_001577775.1	NZ_CP010835.1							Pyrococcus_kukulkanii_NCB100	Thermococci
TQ32_RS10815	1951066..1951644	+	GCF_001577775.1	NZ_CP010835.1	WP_068324559_1		arCOG01037	F	Cmk	Cytidylate kinase	Pyrococcus_kukulkanii_NCB100	Thermococci
TQ32_RS10820	1951645..1951896	+	GCF_001577775.1	NZ_CP010835.1	WP_014734289_1		arCOG04167	J	RPL14A	Ribosomal protein L14E/L6E/L27E	Pyrococcus_kukulkanii_NCB100	Thermococci
TQ32_RS10825	1951981..1952988	+	GCF_001577775.1	NZ_CP010835.1	WP_068324562_1		arCOG00324	R	AcuC	Deacetylase, including yeast histone deacetylase and acetoin utilization protein	Pyrococcus_kukulkanii_NCB100	Thermococci
TQ32_RS10840	1953403..1954224	-	GCF_001577775.1	NZ_CP010835.1	WP_068324565_1		arCOG04328	R	-	Predicted P-loop ATPase/GTPase	Pyrococcus_kukulkanii_NCB100	Thermococci
TQ32_RS10845	1954277..1954774	-	GCF_001577775.1	NZ_CP010835.1	WP_068324568_1		arCOG01724	S	-	Uncharacterized protein	Pyrococcus_kukulkanii_NCB100	Thermococci
TQ32_RS10855	1956785..1957879	-	GCF_001577775.1	NZ_CP010835.1	WP_068324571_1	+	arCOG01307	D	Vps4	Cell division ATPase of the AAA+ class, ESCRT system component	Pyrococcus_kukulkanii_NCB100	Thermococci
TQ32_RS10860	1958014..1959381	+	GCF_001577775.1	NZ_CP010835.1	WP_068324574_1		arCOG00403	J	SerS	Seryl-tRNA synthetase	Pyrococcus_kukulkanii_NCB100	Thermococci
TQ32_RS10865	1959378..1959848	+	GCF_001577775.1	NZ_CP010835.1	WP_068324577_1		arCOG00721	J	Nob1	Endonuclease Nob1, consists of a PIN domain and a Zn-ribbon module	Pyrococcus_kukulkanii_NCB100	Thermococci
TQ32_RS10870	1959820..1962837	-	GCF_001577775.1	NZ_CP010835.1	WP_068324580_1		arCOG03661	G	AMS1	Alpha-mannosidase	Pyrococcus_kukulkanii_NCB100	Thermococci
TQ32_RS10875	1962922..1963320	-	GCF_001577775.1	NZ_CP010835.1	WP_068324583_1		arCOG03817	S	-	Uncharacterized protein	Pyrococcus_kukulkanii_NCB100	Thermococci
TQ32_RS10880	1963344..1963856	-	GCF_001577775.1	NZ_CP010835.1	WP_068324586_1		arCOG01761	K	NusA	Transcription elongation factor	Pyrococcus_kukulkanii_NCB100	Thermococci
===	A0127_RS10175	18	GCF_001592435.1	NZ_CP014751.1							Thermococcus_peptonophilus_OG-1	Thermococci
A0127_RS10150	13208..13951	+	GCF_001592435.1	NZ_CP014751.1	WP_062390956_1		arCOG02702	Q	-	SAM-dependent methyltransferase	Thermococcus_peptonophilus_OG-1	Thermococci
A0127_RS10155	14230..14676	-	GCF_001592435.1	NZ_CP014751.1	WP_062390958_1		arCOG07800	S	-	Uncharacterized protein	Thermococcus_peptonophilus_OG-1	Thermococci
A0127_RS10160	14812..15141	+	GCF_001592435.1	NZ_CP014751.1	WP_062390959_1		arCOG06697	K	ArsR	Transcriptional regulator containing HTH domain, ArsR family	Thermococcus_peptonophilus_OG-1	Thermococci
A0127_RS10165	15236..15472	-	GCF_001592435.1	NZ_CP014751.1	WP_054841662_1		arCOG03911	S	-	Uncharacterized membrane protein	Thermococcus_peptonophilus_OG-1	Thermococci
A0127_RS10170	15642..17729	-	GCF_001592435.1	NZ_CP014751.1	WP_082781441_1		arCOG01576	P	ZntA	Cation transport ATPase	Thermococcus_peptonophilus_OG-1	Thermococci
A0127_RS10175	17914..18480	-	GCF_001592435.1	NZ_CP014751.1	WP_062390961_1	+	arCOG07402	D	-	Predicted cell division protein, ESCRT-III/Snf7 family	Thermococcus_peptonophilus_OG-1	Thermococci
A0127_RS10180	18485..19222	-	GCF_001592435.1	NZ_CP014751.1	WP_062390963_1		arCOG05302	T	PTC1	Serine/threonine protein phosphatase	Thermococcus_peptonophilus_OG-1	Thermococci
A0127_RS10185	19219..20400	-	GCF_001592435.1	NZ_CP014751.1	WP_062390964_1	+	arCOG01307	D	Vps4	Cell division ATPase of the AAA+ class, ESCRT system component	Thermococcus_peptonophilus_OG-1	Thermococci
A0127_RS10190	20403..21875	-	GCF_001592435.1	NZ_CP014751.1	WP_082781442_1	+	arCOG03682	T	SPS1	Membrane associated serine/threonine protein kinase	Thermococcus_peptonophilus_OG-1	Thermococci
A0127_RS10195	22254..22859	-	GCF_001592435.1	NZ_CP014751.1	WP_062390966_1	+	arCOG09749	D	-	Snf7 family protein	Thermococcus_peptonophilus_OG-1	Thermococci
A0127_RS10200	22859..23455	-	GCF_001592435.1	NZ_CP014751.1	WP_062390968_1	+	arCOG09747	D	-	Snf7 family protein	Thermococcus_peptonophilus_OG-1	Thermococci
A0127_RS10205	23466..25289	-	GCF_001592435.1	NZ_CP014751.1	WP_062390970_1	+	arCOG09748	R	-	ESCRT system protein, contains C-terminal wHTH domain	Thermococcus_peptonophilus_OG-1	Thermococci
A0127_RS10210	25299..25817	-	GCF_001592435.1	NZ_CP014751.1	WP_062390972_1	+	arCOG08177	R	-	ESCRT system protein, contains inactivated Cas2 and TBD (DUF3568) domains	Thermococcus_peptonophilus_OG-1	Thermococci
A0127_RS10215	25961..26443	-	GCF_001592435.1	NZ_CP014751.1	WP_082781438_1		arCOG02761	S	-	Uncharacterized protein, DUF302 family	Thermococcus_peptonophilus_OG-1	Thermococci
A0127_RS10220	26735..27553	-	GCF_001592435.1	NZ_CP014751.1	WP_062390974_1						Thermococcus_peptonophilus_OG-1	Thermococci
A0127_RS10225	27546..28436	-	GCF_001592435.1	NZ_CP014751.1	WP_048152332_1		arCOG05060	S	-	Uncharacterized protein	Thermococcus_peptonophilus_OG-1	Thermococci
A0127_RS10230	28930..29307	+	GCF_001592435.1	NZ_CP014751.1	WP_062390976_1						Thermococcus_peptonophilus_OG-1	Thermococci
A0127_RS10235	29480..29998	-	GCF_001592435.1	NZ_CP014751.1	WP_062391021_1		arCOG08249	S	-	Predicted permease	Thermococcus_peptonophilus_OG-1	Thermococci
===	BFU36_RS01880	11	GCF_001719125.1	NZ_CP017006.1							Sulfolobus_sp_A20	Sulfolobales
BFU36_RS01855	372436..373488	-	GCF_001719125.1	NZ_CP017006.1	WP_069281799_1		arCOG00494	E	Asd	Aspartate-semialdehyde dehydrogenase	Sulfolobus_sp_A20	Sulfolobales
BFU36_RS01860	373481..374821	-	GCF_001719125.1	NZ_CP017006.1	WP_069281801_1		arCOG00861	E	LysC	Aspartokinase	Sulfolobus_sp_A20	Sulfolobales
BFU36_RS01865	374805..375995	-	GCF_001719125.1	NZ_CP017006.1	WP_069281804_1		arCOG01434	H	0	Cysteate synthase	Sulfolobus_sp_A20	Sulfolobales
BFU36_RS01870	376087..377532	+	GCF_001719125.1	NZ_CP017006.1	WP_069281805_1		arCOG01671	H	UbiD	3-polyprenyl-4-hydroxybenzoate decarboxylase or trans-anhydromevalonate decarboxylase	Sulfolobus_sp_A20	Sulfolobales
BFU36_RS01875	377507..377788	-	GCF_001719125.1	NZ_CP017006.1	WP_069281806_1		arCOG07220	S	-	Uncharacterized protein	Sulfolobus_sp_A20	Sulfolobales
BFU36_RS01880	377872..378537	+	GCF_001719125.1	NZ_CP017006.1	WP_069281808_1	+	arCOG00452	D	ESCRTIII	Archaeal division protein CdvB, Snf7/Vps24/ESCRT-III family	Sulfolobus_sp_A20	Sulfolobales
BFU36_RS01885	378618..381011	+	GCF_001719125.1	NZ_CP017006.1	WP_069281810_1		arCOG01111	G	PpsA	Phosphoenolpyruvate synthase/pyruvate phosphate dikinase	Sulfolobus_sp_A20	Sulfolobales
BFU36_RS13475	381014..381256	-	GCF_001719125.1	NZ_CP017006.1	WP_083216338_1		arCOG07221	S	-	Zn-finger protein	Sulfolobus_sp_A20	Sulfolobales
BFU36_RS01890	381246..382325	-	GCF_001719125.1	NZ_CP017006.1	WP_069281812_1		arCOG04213	I	INO1	Myo-inositol-1-phosphate synthase	Sulfolobus_sp_A20	Sulfolobales
BFU36_RS01895	382422..382694	+	GCF_001719125.1	NZ_CP017006.1	WP_069281814_1		arCOG01674	C	AcyP	Acylphosphatase	Sulfolobus_sp_A20	Sulfolobales
BFU36_RS01900	382893..384173	+	GCF_001719125.1	NZ_CP017006.1	WP_069281816_1		arCOG01432	E	-	Tryptophan synthase beta-subunit	Sulfolobus_sp_A20	Sulfolobales
===	BFU36_RS01995	13	GCF_001719125.1	NZ_CP017006.1							Sulfolobus_sp_A20	Sulfolobales
BFU36_RS01970	395636..396253	+	GCF_001719125.1	NZ_CP017006.1	WP_069281842_1		arCOG04357	L	ENDO3c	Thermostable 8-oxoguanine DNA glycosylase	Sulfolobus_sp_A20	Sulfolobales
BFU36_RS01975	396443..397414	+	GCF_001719125.1	NZ_CP017006.1	WP_069281844_1		arCOG01754	H	SerA	Phosphoglycerate dehydrogenase or related dehydrogenase	Sulfolobus_sp_A20	Sulfolobales
BFU36_RS01980	397411..398532	+	GCF_001719125.1	NZ_CP017006.1	WP_069281846_1		arCOG00082	EF	PucG	Serine-pyruvate aminotransferase/archaeal aspartate aminotransferase	Sulfolobus_sp_A20	Sulfolobales
BFU36_RS01985	398523..398819	+	GCF_001719125.1	NZ_CP017006.1	WP_069281847_1		arCOG01268	K	Rpo6/RpoZ	DNA-directed RNA polymerase subunit K/omega	Sulfolobus_sp_A20	Sulfolobales
BFU36_RS01990	398828..400852	+	GCF_001719125.1	NZ_CP017006.1	WP_069281848_1		arCOG01527	L	TopA	Topoisomerase IA	Sulfolobus_sp_A20	Sulfolobales
BFU36_RS01995	400880..401995	-	GCF_001719125.1	NZ_CP017006.1	WP_069284542_1	+	arCOG01307	D	Vps4	Cell division ATPase of the AAA+ class, ESCRT system component	Sulfolobus_sp_A20	Sulfolobales
[truncated: 4,021 more rows]

## Sheet: Asgard_loci
Note: The data is available in DOI: 10.1038/s41586-021-03494-3
Note: Loci are separated by "===" symbols in column A
Local protein ID	Coordinates	Strand	Genome	Nucleotide accession	ESCRT/ubiquitin system component ("+")	asgard COG	arCOG	Functional group	Gene nameDescription		Genome	Lineage
===	As_001-p_00607	7	As_001	As_001-n_00026							Archaea_ASGARD_Heimdallarchaeota_AB_125	Heimdallarchaeota
As_001-p_00602	10655..11734	+	As_001	As_001-n_00026		cog.001464	arCOG00196	V	CcmA	ABC-type multidrug transport system, ATPase component	Archaea_ASGARD_Heimdallarchaeota_AB_125	Heimdallarchaeota
As_001-p_00603	11869..12600	+	As_001	As_001-n_00026		cog.000169	arCOG01465	V	-	ABC-type multidrug transport system, permease component	Archaea_ASGARD_Heimdallarchaeota_AB_125	Heimdallarchaeota
As_001-p_00604	12600..13484	+	As_001	As_001-n_00026		cog.000169	arCOG01465	V	-	ABC-type multidrug transport system, permease component	Archaea_ASGARD_Heimdallarchaeota_AB_125	Heimdallarchaeota
As_001-p_00605	13507..14148	-	As_001	As_001-n_00026		cog.001377	arCOG00103	G	-	D-arabino 3-hexulose 6-phosphate formaldehyde lyase	Archaea_ASGARD_Heimdallarchaeota_AB_125	Heimdallarchaeota
As_001-p_00606	14151..15509	-	As_001	As_001-n_00026		cog.000194	arCOG00541	J	YSH1	5'-3' Exoribonuclease of the beta-lactamase fold involved in RNA processing	Archaea_ASGARD_Heimdallarchaeota_AB_125	Heimdallarchaeota
As_001-p_00607	15630..16373	+	As_001	As_001-n_00026	+	cog.002769	-	U	-	EAP30/Vps22 family protein	Archaea_ASGARD_Heimdallarchaeota_AB_125	Heimdallarchaeota
As_001-p_00608	16541..17065	-	As_001	As_001-n_00026		cog.000132	arCOG01324	F	Udp	Uridine phosphorylase	Archaea_ASGARD_Heimdallarchaeota_AB_125	Heimdallarchaeota
===	As_001-p_00738	11	As_001	As_001-n_00035		cog.015406					Archaea_ASGARD_Heimdallarchaeota_AB_125	Heimdallarchaeota
As_001-p_00733	2488..3225	-	As_001	As_001-n_00035		cog.002387	arCOG00039	J	QueC	7-cyano-7-deazaguanine synthase (queuosine biosynthesis)	Archaea_ASGARD_Heimdallarchaeota_AB_125	Heimdallarchaeota
As_001-p_00734	3239..3718	-	As_001	As_001-n_00035		cog.000727	arCOG02172	H	QueD	6-pyruvoyl-tetrahydropterin synthase	Archaea_ASGARD_Heimdallarchaeota_AB_125	Heimdallarchaeota
As_001-p_00735	3727..4344	-	As_001	As_001-n_00035		cog.006164	arCOG04875	S	-	Uncharacterized protein, DUF365 family	Archaea_ASGARD_Heimdallarchaeota_AB_125	Heimdallarchaeota
As_001-p_00736	4328..5299	-	As_001	As_001-n_00035		cog.001216	arCOG04301	H	MptA	Fe(2+)-dependent GTP cyclohydrolase	Archaea_ASGARD_Heimdallarchaeota_AB_125	Heimdallarchaeota
As_001-p_00737	5309..6118	-	As_001	As_001-n_00035		cog.003942	arCOG02173	O	NrdG	Organic radical activating enzyme	Archaea_ASGARD_Heimdallarchaeota_AB_125	Heimdallarchaeota
As_001-p_00738	6193..6660	-	As_001	As_001-n_00035	+	cog.007639	-	O	-	Ubiquitin-conjugating enzyme E2	Archaea_ASGARD_Heimdallarchaeota_AB_125	Heimdallarchaeota
As_001-p_00739	6699..6863	-	As_001	As_001-n_00035		cog.010071	-	S	-	Uncharacterized protein	Archaea_ASGARD_Heimdallarchaeota_AB_125	Heimdallarchaeota
As_001-p_00740	7017..7700	+	As_001	As_001-n_00035		cog.009000	-	S	-	Uncharacterized coiled-coil protein	Archaea_ASGARD_Heimdallarchaeota_AB_125	Heimdallarchaeota
As_001-p_00741	7783..8415	+	As_001	As_001-n_00035		cog.007442	arCOG01917	S	-	Zn-ribbon domain containing protein	Archaea_ASGARD_Heimdallarchaeota_AB_125	Heimdallarchaeota
As_001-p_00742	8432..9805	-	As_001	As_001-n_00035		cog.000466	arCOG00415	L	RadA	RecA/RadA recombinase, contains N-terminal HHH domain	Archaea_ASGARD_Heimdallarchaeota_AB_125	Heimdallarchaeota
As_001-p_00743	9909..10481	-	As_001	As_001-n_00035		cog.001075	arCOG04678	H	BtuR	ATP:corrinoid adenosyltransferase	Archaea_ASGARD_Heimdallarchaeota_AB_125	Heimdallarchaeota
===	As_001-p_00925	12	As_001	As_001-n_00050		cog.015409					Archaea_ASGARD_Heimdallarchaeota_AB_125	Heimdallarchaeota
As_001-p_00920	4155..4724	-	As_001	As_001-n_00050		cog.004878	arCOG00842	J	RimL	Acetyltransferase, RimL family	Archaea_ASGARD_Heimdallarchaeota_AB_125	Heimdallarchaeota
As_001-p_00921	4974..5174	+	As_001	As_001-n_00050		cog.005345	arCOG02983	K	CspC	Cold shock protein, CspA family	Archaea_ASGARD_Heimdallarchaeota_AB_125	Heimdallarchaeota
As_001-p_00922	5309..5707	+	As_001	As_001-n_00050		cog.007366	-	S	-	Uncharacterized protein	Archaea_ASGARD_Heimdallarchaeota_AB_125	Heimdallarchaeota
As_001-p_00923	5846..6229	+	As_001	As_001-n_00050		cog.007084	arCOG04426	R	HybF	Zn finger protein HypA/HybF (possibly regulating hydrogenase expression)	Archaea_ASGARD_Heimdallarchaeota_AB_125	Heimdallarchaeota
As_001-p_00924	6382..6618	+	As_001	As_001-n_00050		cog.005348	arCOG02983	K	CspC	Cold shock protein, CspA family	Archaea_ASGARD_Heimdallarchaeota_AB_125	Heimdallarchaeota
As_001-p_00925	6733..7983	-	As_001	As_001-n_00050	+	cog.001938	arCOG01676	U	Vps20	ESCRT-III component, Vps20 family protein	Archaea_ASGARD_Heimdallarchaeota_AB_125	Heimdallarchaeota
As_001-p_00926	8096..8440	-	As_001	As_001-n_00050	+	cog.001292	-	O	-	Ubiquitin-like protein	Archaea_ASGARD_Heimdallarchaeota_AB_125	Heimdallarchaeota
As_001-p_00927	8695..9405	+	As_001	As_001-n_00050		cog.009604	-	S	-	Uncharacterized protein	Archaea_ASGARD_Heimdallarchaeota_AB_125	Heimdallarchaeota
As_001-p_00928	9418..10005	-	As_001	As_001-n_00050		cog.003246	-	S	-	Uncharacterized membrane protein	Archaea_ASGARD_Heimdallarchaeota_AB_125	Heimdallarchaeota
As_001-p_00929	10079..11203	-	As_001	As_001-n_00050		cog.005495	arCOG04151	R	-	Membrane associated RING finger	Archaea_ASGARD_Heimdallarchaeota_AB_125	Heimdallarchaeota
As_001-p_00930	11228..11947	-	As_001	As_001-n_00050		cog.002201	arCOG01138	O	-	Jab1/MPN domain containing protein	Archaea_ASGARD_Heimdallarchaeota_AB_125	Heimdallarchaeota
As_001-p_00931	11979..12287	-	As_001	As_001-n_00050	+	cog.002167	-	O	-	Ubiquitin-conjugating enzyme E2	Archaea_ASGARD_Heimdallarchaeota_AB_125	Heimdallarchaeota
===	As_001-p_01107	9	As_001	As_001-n_00066							Archaea_ASGARD_Heimdallarchaeota_AB_125	Heimdallarchaeota
As_001-p_01104	98..1303	+	As_001	As_001-n_00066		cog.014357	0	S	-	Uncharacterized protein	Archaea_ASGARD_Heimdallarchaeota_AB_125	Heimdallarchaeota
As_001-p_01105	1383..3428	+	As_001	As_001-n_00066		cog.014371	0	S	-	Uncharacterized protein	Archaea_ASGARD_Heimdallarchaeota_AB_125	Heimdallarchaeota
As_001-p_01106	3445..5307	-	As_001	As_001-n_00066		cog.000575	arCOG00187	J	Rli1	Translation initiation factor RLI1, contains Fe-S and AAA+ ATPase domains	Archaea_ASGARD_Heimdallarchaeota_AB_125	Heimdallarchaeota
As_001-p_01107	5423..6079	+	As_001	As_001-n_00066	+	cog.005825	-	O	-	Ubiquitin-conjugating enzyme E2 fused to Vps23 core domain	Archaea_ASGARD_Heimdallarchaeota_AB_125	Heimdallarchaeota
As_001-p_01108	6082..6411	-	As_001	As_001-n_00066		cog.008948	-	S	-	Uncharacterized membrane protein	Archaea_ASGARD_Heimdallarchaeota_AB_125	Heimdallarchaeota
As_001-p_01109	6408..7466	-	As_001	As_001-n_00066		cog.000845	arCOG03199	M	AglH/Rfe	UDP-N-acetylmuramyl pentapeptide phosphotransferase/UDP-N-acetylglucosamine-1-phosphate transferase	Archaea_ASGARD_Heimdallarchaeota_AB_125	Heimdallarchaeota
As_001-p_01110	7514..8377	-	As_001	As_001-n_00066							Archaea_ASGARD_Heimdallarchaeota_AB_125	Heimdallarchaeota
As_001-p_01111	8506..10497	-	As_001	As_001-n_00066		cog.001659	arCOG02959	O	Iap	Zn-dependent amino- or carboxypeptidase, M28 family	Archaea_ASGARD_Heimdallarchaeota_AB_125	Heimdallarchaeota
As_001-p_01112	10552..10812	-	As_001	As_001-n_00066		cog.000562	-	L	-	Formamidopyrimidine-DNA glycosylase	Archaea_ASGARD_Heimdallarchaeota_AB_125	Heimdallarchaeota
===	As_001-p_01327	11	As_001	As_001-n_00089							Archaea_ASGARD_Heimdallarchaeota_AB_125	Heimdallarchaeota
As_001-p_01323	110..499	-	As_001	As_001-n_00089		cog.001010	arCOG01131	E	-	Aspartate/tyrosine/aromatic aminotransferase	Archaea_ASGARD_Heimdallarchaeota_AB_125	Heimdallarchaeota
As_001-p_01324	765..2072	+	As_001	As_001-n_00089		cog.006820	0	U	-	Triple Zn ribbon fused to plekstrin homology domain	Archaea_ASGARD_Heimdallarchaeota_AB_125	Heimdallarchaeota
As_001-p_01325	2095..2466	-	As_001	As_001-n_00089		cog.001682	arCOG04275	S	-	Uncharacterized protein	Archaea_ASGARD_Heimdallarchaeota_AB_125	Heimdallarchaeota
As_001-p_01326	2501..2803	-	As_001	As_001-n_00089		cog.000665	arCOG02455	C	AtpK	Archaeal/vacuolar-type Na+/H+-ATPase, subunit K	Archaea_ASGARD_Heimdallarchaeota_AB_125	Heimdallarchaeota
As_001-p_01327	2978..3577	+	As_001	As_001-n_00089	+	cog.001760	arCOG00453	U	Vps24	ESCRT-III component, Vps24 family protein	Archaea_ASGARD_Heimdallarchaeota_AB_125	Heimdallarchaeota
As_001-p_01328	3591..4247	+	As_001	As_001-n_00089	+	cog.001938	arCOG00453	U	Vps20	ESCRT-III component, Vps20 family protein	Archaea_ASGARD_Heimdallarchaeota_AB_125	Heimdallarchaeota
As_001-p_01329	4381..5529	+	As_001	As_001-n_00089	+	cog.000484	arCOG01307	U	Vps4	Cell division ATPase of the AAA+ class, ESCRT system component	Archaea_ASGARD_Heimdallarchaeota_AB_125	Heimdallarchaeota
As_001-p_01330	5547..6302	+	As_001	As_001-n_00089	+	cog.003176	-	U	-	Vps25 subunit of ESCRT-II complex	Archaea_ASGARD_Heimdallarchaeota_AB_125	Heimdallarchaeota
As_001-p_01331	6320..7045	-	As_001	As_001-n_00089	+	cog.002769	-	U	-	EAP30/Vps22 family protein	Archaea_ASGARD_Heimdallarchaeota_AB_125	Heimdallarchaeota
As_001-p_01332	7115..7351	-	As_001	As_001-n_00089	+	cog.004115	-	U	Vps28	Vps28 protein, C-terminal region	Archaea_ASGARD_Heimdallarchaeota_AB_125	Heimdallarchaeota
As_001-p_01333	7492..8940	-	As_001	As_001-n_00089	+	cog.005825	-	O	-	Ubiquitin-conjugating enzyme E2 fused to Vps23 core domain	Archaea_ASGARD_Heimdallarchaeota_AB_125	Heimdallarchaeota
===	As_001-p_01349	7	As_001	As_001-n_00092							Archaea_ASGARD_Heimdallarchaeota_AB_125	Heimdallarchaeota
As_001-p_01349	138..1142	-	As_001	As_001-n_00092	+	cog.000308	arCOG01676	O	Uba5	Ubiquitin-activating enzymes E1, Uba1/Uba5 like	Archaea_ASGARD_Heimdallarchaeota_AB_125	Heimdallarchaeota
As_001-p_01350	1282..1518	-	As_001	As_001-n_00092	+	cog.001348	arCOG00535	O	-	Ubiquitin-like protein	Archaea_ASGARD_Heimdallarchaeota_AB_125	Heimdallarchaeota
As_001-p_01351	1628..2020	-	As_001	As_001-n_00092		cog.000798	arCOG04179	R	PDCD5	DNA-binding TFAR19-related protein	Archaea_ASGARD_Heimdallarchaeota_AB_125	Heimdallarchaeota
As_001-p_01352	2162..3598	+	As_001	As_001-n_00092		cog.000556	arCOG00695	F	SsnA	Cytosine deaminase or related metal-dependent hydrolase	Archaea_ASGARD_Heimdallarchaeota_AB_125	Heimdallarchaeota
As_001-p_01353	3601..4317	-	As_001	As_001-n_00092		cog.000218	arCOG03460	G	LmbE	N-acetylglucosaminyl deacetylase	Archaea_ASGARD_Heimdallarchaeota_AB_125	Heimdallarchaeota
As_001-p_01354	4459..5079	+	As_001	As_001-n_00092		cog.009137	-	S	-	Uncharacterized protein	Archaea_ASGARD_Heimdallarchaeota_AB_125	Heimdallarchaeota
As_001-p_01355	5081..5617	-	As_001	As_001-n_00092		cog.003850	arCOG00362	U	-	Rab-like GTPase	Archaea_ASGARD_Heimdallarchaeota_AB_125	Heimdallarchaeota
===	As_002-p_00192	11	As_002	As_002-n_00006							Archaea_ASGARD_Heimdallarchaeota_LC_2	Kariarchaeota
As_002-p_00187	49..585	+	As_002	As_002-n_00006		cog.000765	arCOG00532	H	MobB	Molybdopterin-guanine dinucleotide biosynthesis protein	Archaea_ASGARD_Heimdallarchaeota_LC_2	Kariarchaeota
As_002-p_00188	590..913	-	As_002	As_002-n_00006		cog.001262	arCOG02148	S	-	Uncharacterized homolog of gamma-carboxymuconolactone decarboxylase subunit	Archaea_ASGARD_Heimdallarchaeota_LC_2	Kariarchaeota
As_002-p_00189	1071..2348	+	As_002	As_002-n_00006		cog.003235	arCOG00216	H	MoeA	Molybdopterin biosynthesis enzyme	Archaea_ASGARD_Heimdallarchaeota_LC_2	Kariarchaeota
As_002-p_00190	2447..3505	-	As_002	As_002-n_00006		cog.001645	arCOG09426	S	-	Uncharacterized membrane protein	Archaea_ASGARD_Heimdallarchaeota_LC_2	Kariarchaeota
As_002-p_00191	3773..5053	+	As_002	As_002-n_00006		cog.000712	arCOG04256	K	RpoC/Rpo11	DNA-directed RNA polymerase subunit A''	Archaea_ASGARD_Heimdallarchaeota_LC_2	Kariarchaeota
As_002-p_00192	5078..5710	-	As_002	As_002-n_00006	+	cog.005829	-	O	-	Ubiquitin-conjugating enzyme E2 fused to Vps23 core domain	Archaea_ASGARD_Heimdallarchaeota_LC_2	Kariarchaeota
As_002-p_00193	6084..7580	-	As_002	As_002-n_00006		cog.000205	arCOG03047	R	-	TPR repeats containing protein	Archaea_ASGARD_Heimdallarchaeota_LC_2	Kariarchaeota
As_002-p_00194	7732..9225	-	As_002	As_002-n_00006		cog.000205	arCOG03047	R	-	TPR repeats containing protein	Archaea_ASGARD_Heimdallarchaeota_LC_2	Kariarchaeota
As_002-p_00195	9543..9755	+	As_002	As_002-n_00006							Archaea_ASGARD_Heimdallarchaeota_LC_2	Kariarchaeota
As_002-p_00196	9860..10255	+	As_002	As_002-n_00006			arCOG02274	K	-	Transcriptional regulator, contains HTH domain	Archaea_ASGARD_Heimdallarchaeota_LC_2	Kariarchaeota
As_002-p_00197	10282..11304	-	As_002	As_002-n_00006		cog.001070	arCOG01474	P	MMT1	Predicted Co/Zn/Cd cation transporter	Archaea_ASGARD_Heimdallarchaeota_LC_2	Kariarchaeota
===	As_002-p_00834	14	As_002	As_002-n_00017							Archaea_ASGARD_Heimdallarchaeota_LC_2	Kariarchaeota
As_002-p_00829	5650..6222	+	As_002	As_002-n_00017		cog.005007	arCOG11714	C	-	Cytochrome b family protein	Archaea_ASGARD_Heimdallarchaeota_LC_2	Kariarchaeota
As_002-p_00830	6182..6484	-	As_002	As_002-n_00017		cog.005544	-	S	-	Uncharacterized protein	Archaea_ASGARD_Heimdallarchaeota_LC_2	Kariarchaeota
As_002-p_00831	6843..10613	+	As_002	As_002-n_00017		cog.000202	arCOG02358	T	-	Signal transduction histidine	Archaea_ASGARD_Heimdallarchaeota_LC_2	Kariarchaeota
As_002-p_00832	10584..10889	-	As_002	As_002-n_00017							Archaea_ASGARD_Heimdallarchaeota_LC_2	Kariarchaeota
As_002-p_00833	11016..11324	-	As_002	As_002-n_00017							Archaea_ASGARD_Heimdallarchaeota_LC_2	Kariarchaeota
As_002-p_00834	11844..12191	+	As_002	As_002-n_00017	+	cog.001295	-	O	-	Ubiquitin-like protein	Archaea_ASGARD_Heimdallarchaeota_LC_2	Kariarchaeota
As_002-p_00835	12293..12604	+	As_002	As_002-n_00017	+	cog.001299	-	O	-	Ubiquitin-like protein	Archaea_ASGARD_Heimdallarchaeota_LC_2	Kariarchaeota
As_002-p_00836	12648..13889	+	As_002	As_002-n_00017	+	cog.001944	arCOG01676	O	Uba3	Ubiquitin activating enzyme E1 subunit UBA3	Archaea_ASGARD_Heimdallarchaeota_LC_2	Kariarchaeota
As_002-p_00837	13901..14422	+	As_002	As_002-n_00017	+	cog.002167	-	O	-	Ubiquitin-conjugating enzyme E2	Archaea_ASGARD_Heimdallarchaeota_LC_2	Kariarchaeota
As_002-p_00838	14436..15140	+	As_002	As_002-n_00017		cog.002201	arCOG01138	O	-	Jab1/MPN domain containing protein	Archaea_ASGARD_Heimdallarchaeota_LC_2	Kariarchaeota
As_002-p_00839	15166..16335	+	As_002	As_002-n_00017		cog.005507	arCOG04151	R	-	Membrane associated RING finger	Archaea_ASGARD_Heimdallarchaeota_LC_2	Kariarchaeota
As_002-p_00840	16435..16815	+	As_002	As_002-n_00017		cog.006165	arCOG02681	V	VapB3	RHH/copG family antitoxin	Archaea_ASGARD_Heimdallarchaeota_LC_2	Kariarchaeota
As_002-p_00841	16825..17475	+	As_002	As_002-n_00017							Archaea_ASGARD_Heimdallarchaeota_LC_2	Kariarchaeota
As_002-p_00842	17477..18058	-	As_002	As_002-n_00017		cog.003253	-	S	-	Uncharacterized membrane protein	Archaea_ASGARD_Heimdallarchaeota_LC_2	Kariarchaeota
===	As_002-p_01238	8	As_002	As_002-n_00024							Archaea_ASGARD_Heimdallarchaeota_LC_2	Kariarchaeota
As_002-p_01233	84452..85027	+	As_002	As_002-n_00024		cog.000747	arCOG00551	L	-	DNA replication initiation complex subunit, GINS15 family	Archaea_ASGARD_Heimdallarchaeota_LC_2	Kariarchaeota
As_002-p_01234	85033..85224	-	As_002	As_002-n_00024		cog.001303	arCOG04108	J	RPS27A	Ribosomal protein S27E	Archaea_ASGARD_Heimdallarchaeota_LC_2	Kariarchaeota
As_002-p_01235	85457..86950	+	As_002	As_002-n_00024		cog.000255	arCOG01688	R	-	V4R domain	Archaea_ASGARD_Heimdallarchaeota_LC_2	Kariarchaeota
As_002-p_01236	87049..87291	+	As_002	As_002-n_00024		cog.014979	0	S	-	Uncharacterized protein	Archaea_ASGARD_Heimdallarchaeota_LC_2	Kariarchaeota
As_002-p_01237	87405..87974	+	As_002	As_002-n_00024		cog.000682	arCOG04270	K	TFA1	Transcription initiation factor IIE	Archaea_ASGARD_Heimdallarchaeota_LC_2	Kariarchaeota
As_002-p_01238	87987..88658	-	As_002	As_002-n_00024	+	cog.001938	arCOG00453	U	Vps20	ESCRT-III component, Vps20 family protein	Archaea_ASGARD_Heimdallarchaeota_LC_2	Kariarchaeota
As_002-p_01239	88661..89275	-	As_002	As_002-n_00024	+	cog.001760	arCOG00453	U	Vps24	ESCRT-III component, Vps24 family protein	Archaea_ASGARD_Heimdallarchaeota_LC_2	Kariarchaeota
As_002-p_01240	89831..93958	-	As_002	As_002-n_00024		cog.010725	-	X	aCas1_3	Multidomain protein containing Cas1, PD-DExK and diverged ATPase domain (fragment)	Archaea_ASGARD_Heimdallarchaeota_LC_2	Kariarchaeota
===	As_002-p_01778	17	As_002	As_002-n_00040							Archaea_ASGARD_Heimdallarchaeota_LC_2	Kariarchaeota
As_002-p_01773	16927..17214	+	As_002	As_002-n_00040							Archaea_ASGARD_Heimdallarchaeota_LC_2	Kariarchaeota
As_002-p_01774	17215..17388	+	As_002	As_002-n_00040		cog.013924	-	S	-	Uncharacterized protein	Archaea_ASGARD_Heimdallarchaeota_LC_2	Kariarchaeota
As_002-p_01775	17391..17960	-	As_002	As_002-n_00040							Archaea_ASGARD_Heimdallarchaeota_LC_2	Kariarchaeota
As_002-p_01776	18072..18437	-	As_002	As_002-n_00040							Archaea_ASGARD_Heimdallarchaeota_LC_2	Kariarchaeota
As_002-p_01777	18823..19143	+	As_002	As_002-n_00040		cog.005722	-	R	-	Tellurium resistance terB-like protein	Archaea_ASGARD_Heimdallarchaeota_LC_2	Kariarchaeota
As_002-p_01778	19244..19705	+	As_002	As_002-n_00040	+	cog.007640	-	O	-	Ubiquitin-conjugating enzyme E2	Archaea_ASGARD_Heimdallarchaeota_LC_2	Kariarchaeota
As_002-p_01779	19708..20964	-	As_002	As_002-n_00040		cog.000933	arCOG01742	J	eRF1	Peptide chain release factor eRF1	Archaea_ASGARD_Heimdallarchaeota_LC_2	Kariarchaeota
As_002-p_01780	21173..21709	+	As_002	As_002-n_00040		cog.000754	arCOG01863	J	MBF1	Ribosome-binding protein aMBF1, translation factor, contains Zn-ribbon and HTH domains	Archaea_ASGARD_Heimdallarchaeota_LC_2	Kariarchaeota
As_002-p_01781	21735..22262	-	As_002	As_002-n_00040		cog.002966	arCOG01857	R	-	SpoU rRNA Methylase family enzyme	Archaea_ASGARD_Heimdallarchaeota_LC_2	Kariarchaeota
As_002-p_01782	22259..22936	-	As_002	As_002-n_00040		cog.000870	arCOG00858	F	PyrH	Uridylate kinase	Archaea_ASGARD_Heimdallarchaeota_LC_2	Kariarchaeota
As_002-p_01783	23125..23367	+	As_002	As_002-n_00040	+	cog.001348	arCOG00535	O	-	Ubiquitin-like protein	Archaea_ASGARD_Heimdallarchaeota_LC_2	Kariarchaeota
As_002-p_01784	23385..24389	+	As_002	As_002-n_00040	+	cog.000308	arCOG01676	O	Uba5	Ubiquitin-activating enzymes E1, Uba1/Uba5 like	Archaea_ASGARD_Heimdallarchaeota_LC_2	Kariarchaeota
As_002-p_01785	24399..25202	-	As_002	As_002-n_00040		cog.000454	arCOG02054	S	-	Uncharacterized conserved membrane protein, Yip1 family	Archaea_ASGARD_Heimdallarchaeota_LC_2	Kariarchaeota
As_002-p_01786	25363..27432	-	As_002	As_002-n_00040		cog.000700	arCOG00810	J	MetG	Methionyl-tRNA synthetase	Archaea_ASGARD_Heimdallarchaeota_LC_2	Kariarchaeota
As_002-p_01787	27425..27607	-	As_002	As_002-n_00040							Archaea_ASGARD_Heimdallarchaeota_LC_2	Kariarchaeota
As_002-p_01788	27688..27966	-	As_002	As_002-n_00040		cog.000620	arCOG00536	H	MoaD	Molybdopterin converting factor, small subunit	Archaea_ASGARD_Heimdallarchaeota_LC_2	Kariarchaeota
As_002-p_01789	27967..29829	-	As_002	As_002-n_00040		cog.011838		S	-	Uncharacterized protein	Archaea_ASGARD_Heimdallarchaeota_LC_2	Kariarchaeota
===	As_002-p_02899	7	As_002	As_002-n_00071							Archaea_ASGARD_Heimdallarchaeota_LC_2	Kariarchaeota
As_002-p_02894	7208..7483	+	As_002	As_002-n_00071		cog.001273	arCOG04327	J	RPS25	Ribosomal protein S25	Archaea_ASGARD_Heimdallarchaeota_LC_2	Kariarchaeota
As_002-p_02895	7554..8936	-	As_002	As_002-n_00071		cog.000197	arCOG00541	J	YSH1	5'-3' Exoribonuclease of the beta-lactamase fold involved in RNA processing	Archaea_ASGARD_Heimdallarchaeota_LC_2	Kariarchaeota
As_002-p_02896	9142..10266	-	As_002	As_002-n_00071		cog.000804	arCOG00932	R	-	Uncharacterized protein related to pyruvate formate-lyase activating enzyme	Archaea_ASGARD_Heimdallarchaeota_LC_2	Kariarchaeota
As_002-p_02897	10428..11594	+	As_002	As_002-n_00071		cog.000999	arCOG04064	O	RseP	Membrane-associated protease RseP	Archaea_ASGARD_Heimdallarchaeota_LC_2	Kariarchaeota
As_002-p_02898	11686..12636	+	As_002	As_002-n_00071		cog.000628	arCOG00042	J	TilS	tRNA(Ile)-lysidine synthase TilS/MesJ	Archaea_ASGARD_Heimdallarchaeota_LC_2	Kariarchaeota
As_002-p_02899	12631..13314	-	As_002	As_002-n_00071	+	cog.002769	-	U	-	EAP30/Vps22 family protein	Archaea_ASGARD_Heimdallarchaeota_LC_2	Kariarchaeota
As_002-p_02900	13441..15852	-	As_002	As_002-n_00071		cog.002485	arCOG00704	O	AprE	Surface layer-associated subtilisin-like serine protease	Archaea_ASGARD_Heimdallarchaeota_LC_2	Kariarchaeota
===	As_003-p_00232	7	As_003	As_003-n_00004							Archaea_ASGARD_Heimdallarchaeota_LC_3	Hodarchaeota
As_003-p_00227	58920..59618	+	As_003	As_003-n_00004		cog.005122	-	S	-	Uncharacterized protein	Archaea_ASGARD_Heimdallarchaeota_LC_3	Hodarchaeota
As_003-p_00228	59615..60097	-	As_003	As_003-n_00004		cog.007226	arCOG03926	N	-	Pilin/Flagellin	Archaea_ASGARD_Heimdallarchaeota_LC_3	Hodarchaeota
As_003-p_00229	60132..61055	-	As_003	As_003-n_00004		cog.002875	arCOG02911	N	-	Predicted pilin/flagellin	Archaea_ASGARD_Heimdallarchaeota_LC_3	Hodarchaeota
As_003-p_00230	61105..61566	-	As_003	As_003-n_00004		cog.004083	-	S	-	Uncharacterized coiled-coil protein	Archaea_ASGARD_Heimdallarchaeota_LC_3	Hodarchaeota
As_003-p_00231	61817..62344	+	As_003	As_003-n_00004		cog.000221	-	S	-	Zn-ribbon domain	Archaea_ASGARD_Heimdallarchaeota_LC_3	Hodarchaeota
As_003-p_00232	62350..62814	-	As_003	As_003-n_00004	+	cog.007647	-	O	-	Ubiquitin-conjugating enzyme E2	Archaea_ASGARD_Heimdallarchaeota_LC_3	Hodarchaeota
As_003-p_00233	63093..63509	+	As_003	As_003-n_00004		cog.007288	-	S	-	Uncharacterized protein	Archaea_ASGARD_Heimdallarchaeota_LC_3	Hodarchaeota
===	As_003-p_00264	8	As_003	As_003-n_00006							Archaea_ASGARD_Heimdallarchaeota_LC_3	Hodarchaeota
As_003-p_00264	125..1195	+	As_003	As_003-n_00006	+	cog.000309	arCOG01676	O	Uba5	Ubiquitin-activating enzymes E1, Uba1/Uba5 like	Archaea_ASGARD_Heimdallarchaeota_LC_3	Hodarchaeota
As_003-p_00265	1206..2012	-	As_003	As_003-n_00006		cog.000454	arCOG02054	S	-	Uncharacterized conserved membrane protein, Yip1 family	Archaea_ASGARD_Heimdallarchaeota_LC_3	Hodarchaeota
As_003-p_00266	2349..2582	+	As_003	As_003-n_00006	+	cog.001349	arCOG00535	O	-	Ubiquitin-like protein	Archaea_ASGARD_Heimdallarchaeota_LC_3	Hodarchaeota
As_003-p_00267	2686..3093	+	As_003	As_003-n_00006		cog.005519	-	S	-	Uncharacterized protein	Archaea_ASGARD_Heimdallarchaeota_LC_3	Hodarchaeota
As_003-p_00268	3100..3441	+	As_003	As_003-n_00006		cog.000990	-	O	-	RING finger domain	Archaea_ASGARD_Heimdallarchaeota_LC_3	Hodarchaeota
As_003-p_00269	3450..6149	-	As_003	As_003-n_00006		cog.000789	arCOG01255	J	AlaS	Alanyl-tRNA synthetase	Archaea_ASGARD_Heimdallarchaeota_LC_3	Hodarchaeota
As_003-p_00270	6270..7256	-	As_003	As_003-n_00006		cog.000040	arCOG00504	R	-	Metal-dependent hydrolase of the beta-lactamase superfamily II	Archaea_ASGARD_Heimdallarchaeota_LC_3	Hodarchaeota
As_003-p_00271	7515..8624	+	As_003	As_003-n_00006		cog.001649	arCOG04640	S	-	Uncharacterized protein	Archaea_ASGARD_Heimdallarchaeota_LC_3	Hodarchaeota
===	As_003-p_00309	15	As_003	As_003-n_00006							Archaea_ASGARD_Heimdallarchaeota_LC_3	Hodarchaeota
As_003-p_00304	47072..47641	+	As_003	As_003-n_00006		cog.000681	arCOG01833	O	IbpA	Molecular chaperone (HSP20 family)	Archaea_ASGARD_Heimdallarchaeota_LC_3	Hodarchaeota
As_003-p_00305	47783..50071	+	As_003	As_003-n_00006		cog.000311	arCOG01308	O	Cdc48	ATPase of the AAA+ class , CDC48 family	Archaea_ASGARD_Heimdallarchaeota_LC_3	Hodarchaeota
As_003-p_00306	50093..50320	-	As_003	As_003-n_00006							Archaea_ASGARD_Heimdallarchaeota_LC_3	Hodarchaeota
As_003-p_00307	50348..51337	-	As_003	As_003-n_00006		cog.000797	arCOG01622	R	MviM	Predicted dehydrogenase	Archaea_ASGARD_Heimdallarchaeota_LC_3	Hodarchaeota
As_003-p_00308	51522..52919	-	As_003	As_003-n_00006		cog.000660	arCOG00543	J	FttA	Transcription termination factor, consists of metallo-beta-lactamase domain and an RNA-binding KH domain	Archaea_ASGARD_Heimdallarchaeota_LC_3	Hodarchaeota
As_003-p_00309	53141..53848	+	As_003	As_003-n_00006	+	cog.002769	-	U	-	EAP30/Vps22 family protein	Archaea_ASGARD_Heimdallarchaeota_LC_3	Hodarchaeota
As_003-p_00310	54077..54760	+	As_003	As_003-n_00006	+	cog.001938	arCOG00453	U	Vps20	ESCRT-III component, Vps20 family protein	Archaea_ASGARD_Heimdallarchaeota_LC_3	Hodarchaeota
As_003-p_00311	54854..55438	+	As_003	As_003-n_00006	+	cog.001760	arCOG00453	U	Vps24	ESCRT-III component, Vps24 family protein	Archaea_ASGARD_Heimdallarchaeota_LC_3	Hodarchaeota
As_003-p_00312	55509..56660	+	As_003	As_003-n_00006	+	cog.000484	arCOG01307	U	Vps4	Cell division ATPase of the AAA+ class, ESCRT system component	Archaea_ASGARD_Heimdallarchaeota_LC_3	Hodarchaeota
As_003-p_00313	56725..57507	+	As_003	As_003-n_00006	+	cog.003176	-	U	-	Vps25 subunit of ESCRT-II complex	Archaea_ASGARD_Heimdallarchaeota_LC_3	Hodarchaeota
As_003-p_00314	57795..58970	-	As_003	As_003-n_00006		cog.000606	arCOG00033	J	Trm5	Wybutosine (yW) biosynthesis enzyme Trm5, tRNA (guanine) methyltransferase	Archaea_ASGARD_Heimdallarchaeota_LC_3	Hodarchaeota
As_003-p_00315	59239..59520	+	As_003	As_003-n_00006							Archaea_ASGARD_Heimdallarchaeota_LC_3	Hodarchaeota
As_003-p_00316	59608..60099	+	As_003	As_003-n_00006		cog.005645	-	S	-	Uncharacterized membrane protein	Archaea_ASGARD_Heimdallarchaeota_LC_3	Hodarchaeota
As_003-p_00317	60190..62025	-	As_003	As_003-n_00006		cog.000129	arCOG00057	M	GlmS	Glucosamine 6-phosphate synthetase	Archaea_ASGARD_Heimdallarchaeota_LC_3	Hodarchaeota
As_003-p_00318	62313..63284	+	As_003	As_003-n_00006							Archaea_ASGARD_Heimdallarchaeota_LC_3	Hodarchaeota
===	As_003-p_00564	14	As_003	As_003-n_00010							Archaea_ASGARD_Heimdallarchaeota_LC_3	Hodarchaeota
As_003-p_00559	92226..92882	-	As_003	As_003-n_00010		cog.004084	arCOG02603	U	-	Roadblock/LC7 domain	Archaea_ASGARD_Heimdallarchaeota_LC_3	Hodarchaeota
As_003-p_00560	92891..94345	-	As_003	As_003-n_00010		cog.000029	arCOG00238	P	ArsB	Na+/H+ antiporter NhaD or related arsenite permease	Archaea_ASGARD_Heimdallarchaeota_LC_3	Hodarchaeota
As_003-p_00561	94608..95099	-	As_003	As_003-n_00010							Archaea_ASGARD_Heimdallarchaeota_LC_3	Hodarchaeota
As_003-p_00562	95446..96072	-	As_003	As_003-n_00010		cog.000042	arCOG00310	O	Bcp	Peroxiredoxin	Archaea_ASGARD_Heimdallarchaeota_LC_3	Hodarchaeota
As_003-p_00563	96242..96454	+	As_003	As_003-n_00010		cog.012547	arCOG07200	S	-	Uncharacterized protein	Archaea_ASGARD_Heimdallarchaeota_LC_3	Hodarchaeota
As_003-p_00564	97007..97366	+	As_003	As_003-n_00010	+	cog.001299	-	O	-	Ubiquitin-like protein	Archaea_ASGARD_Heimdallarchaeota_LC_3	Hodarchaeota
As_003-p_00565	97554..97910	+	As_003	As_003-n_00010	+	cog.001299	-	O	-	Ubiquitin-like protein	Archaea_ASGARD_Heimdallarchaeota_LC_3	Hodarchaeota
As_003-p_00566	97965..99212	+	As_003	As_003-n_00010	+	cog.001952	arCOG01676	O	Uba3	Ubiquitin activating enzyme E1 subunit UBA3	Archaea_ASGARD_Heimdallarchaeota_LC_3	Hodarchaeota
As_003-p_00567	99231..99758	+	As_003	As_003-n_00010	+	cog.002170	-	O	-	Ubiquitin-conjugating enzyme E2	Archaea_ASGARD_Heimdallarchaeota_LC_3	Hodarchaeota
As_003-p_00568	99787..100614	+	As_003	As_003-n_00010		cog.002202	arCOG01138	O	-	Jab1/MPN domain containing protein	Archaea_ASGARD_Heimdallarchaeota_LC_3	Hodarchaeota
As_003-p_00569	100659..101420	+	As_003	As_003-n_00010		cog.000032	arCOG01650	I	PldB	Lysophospholipase, alpha-beta hydrolase superfamily	Archaea_ASGARD_Heimdallarchaeota_LC_3	Hodarchaeota
As_003-p_00570	101405..102640	+	As_003	As_003-n_00010		cog.005519	arCOG04151	R	-	Membrane associated RING finger	Archaea_ASGARD_Heimdallarchaeota_LC_3	Hodarchaeota
As_003-p_00571	102662..103168	+	As_003	As_003-n_00010							Archaea_ASGARD_Heimdallarchaeota_LC_3	Hodarchaeota
As_003-p_00572	103581..104702	+	As_003	As_003-n_00010		cog.001500	arCOG07605	T	-	Signal transduction histidine	Archaea_ASGARD_Heimdallarchaeota_LC_3	Hodarchaeota
===	As_003-p_01844	8	As_003	As_003-n_00028							Archaea_ASGARD_Heimdallarchaeota_LC_3	Hodarchaeota
As_003-p_01839	51386..51664	-	As_003	As_003-n_00028							Archaea_ASGARD_Heimdallarchaeota_LC_3	Hodarchaeota
As_003-p_01840	51780..52919	-	As_003	As_003-n_00028		cog.015394	0	S	-	Uncharacterized protein	Archaea_ASGARD_Heimdallarchaeota_LC_3	Hodarchaeota
As_003-p_01841	53253..53690	+	As_003	As_003-n_00028		cog.000469	-	R	-	DinB/YfiT family hydrolase	Archaea_ASGARD_Heimdallarchaeota_LC_3	Hodarchaeota
As_003-p_01842	53910..54689	+	As_003	As_003-n_00028		cog.010525	-	S	-	Uncharacterized protein	Archaea_ASGARD_Heimdallarchaeota_LC_3	Hodarchaeota
As_003-p_01843	54846..55442	+	As_003	As_003-n_00028		cog.007998	-	S	-	Uncharacterized protein	Archaea_ASGARD_Heimdallarchaeota_LC_3	Hodarchaeota
As_003-p_01844	55521..56564	-	As_003	As_003-n_00028	+	cog.001720	-	U	-	Vps28 protein	Archaea_ASGARD_Heimdallarchaeota_LC_3	Hodarchaeota
As_003-p_01845	56774..57205	-	As_003	As_003-n_00028	+	cog.005829	-	O	-	Ubiquitin-conjugating enzyme E2 fused to Vps23 core domain	Archaea_ASGARD_Heimdallarchaeota_LC_3	Hodarchaeota
As_003-p_01846	57372..57536	-	As_003	As_003-n_00028							Archaea_ASGARD_Heimdallarchaeota_LC_3	Hodarchaeota
===	As_003-p_01982	11	As_003	As_003-n_00031							Archaea_ASGARD_Heimdallarchaeota_LC_3	Hodarchaeota
As_003-p_01977	27829..28695	+	As_003	As_003-n_00031		cog.005788	arCOG00665	M	GalU	UDP-glucose pyrophosphorylase	Archaea_ASGARD_Heimdallarchaeota_LC_3	Hodarchaeota
As_003-p_01978	28703..29251	-	As_003	As_003-n_00031		cog.000674	arCOG00362	U	-	Rab-like GTPase	Archaea_ASGARD_Heimdallarchaeota_LC_3	Hodarchaeota
As_003-p_01979	29538..30434	-	As_003	As_003-n_00031		cog.014119	-	U	-	Uncharacterized domain fused to gelsolin family protein	Archaea_ASGARD_Heimdallarchaeota_LC_3	Hodarchaeota
As_003-p_01980	30618..33548	-	As_003	As_003-n_00031		cog.001136	arCOG00809	J	LeuS	Leucyl-tRNA synthetase	Archaea_ASGARD_Heimdallarchaeota_LC_3	Hodarchaeota
As_003-p_01981	33678..34985	-	As_003	As_003-n_00031		cog.000559	arCOG00695	F	SsnA	Cytosine deaminase or related metal-dependent hydrolase	Archaea_ASGARD_Heimdallarchaeota_LC_3	Hodarchaeota
As_003-p_01982	35132..35800	+	As_003	As_003-n_00031	+	cog.002769	-	U	-	EAP30/Vps22 family protein	Archaea_ASGARD_Heimdallarchaeota_LC_3	Hodarchaeota
As_003-p_01983	35810..36130	+	As_003	As_003-n_00031							Archaea_ASGARD_Heimdallarchaeota_LC_3	Hodarchaeota
As_003-p_01984	36282..36683	+	As_003	As_003-n_00031		cog.001042	arCOG01268	K	Rpo6/RpoZ	DNA-directed RNA polymerase subunit K/omega	Archaea_ASGARD_Heimdallarchaeota_LC_3	Hodarchaeota
As_003-p_01985	36782..36997	+	As_003	As_003-n_00031		cog.001024	arCOG01885	J	RPS17A	Ribosomal protein S17E	Archaea_ASGARD_Heimdallarchaeota_LC_3	Hodarchaeota
As_003-p_01986	37047..37292	+	As_003	As_003-n_00031		cog.011326	-	S	-	Zn-ribbon domain	Archaea_ASGARD_Heimdallarchaeota_LC_3	Hodarchaeota
As_003-p_01987	37373..37984	+	As_003	As_003-n_00031		cog.001364	arCOG02579	R	-	Fe-S-cluster containining protein	Archaea_ASGARD_Heimdallarchaeota_LC_3	Hodarchaeota
===	As_003-p_03949	7	As_003	As_003-n_00095							Archaea_ASGARD_Heimdallarchaeota_LC_3	Hodarchaeota
As_003-p_03948	539..1150	+	As_003	As_003-n_00095		cog.001132	arCOG04066	R	-	Predicted nucleotidyltransferase	Archaea_ASGARD_Heimdallarchaeota_LC_3	Hodarchaeota
As_003-p_03949	1162..2424	-	As_003	As_003-n_00095	+	cog.011569	-	O	-	Ubiquitin-conjugating enzyme E2	Archaea_ASGARD_Heimdallarchaeota_LC_3	Hodarchaeota
As_003-p_03950	2430..3494	-	As_003	As_003-n_00095		cog.000202	arCOG01726	H	IspA	Geranylgeranyl pyrophosphate synthase	Archaea_ASGARD_Heimdallarchaeota_LC_3	Hodarchaeota
As_003-p_03951	3654..3932	-	As_003	As_003-n_00095							Archaea_ASGARD_Heimdallarchaeota_LC_3	Hodarchaeota
As_003-p_03952	4198..5529	+	As_003	As_003-n_00095		cog.001153	arCOG00570	I	-	Geranylgeranyl reductase, flavoprotein	Archaea_ASGARD_Heimdallarchaeota_LC_3	Hodarchaeota
As_003-p_03953	5572..5880	+	As_003	As_003-n_00095		cog.001441	arCOG01984	C	FixX	Ferredoxin-like protein	Archaea_ASGARD_Heimdallarchaeota_LC_3	Hodarchaeota
As_003-p_03954	5925..6794	+	As_003	As_003-n_00095		cog.002452	arCOG02019	P	SseA	Rhodanese-related sulfurtransferase	Archaea_ASGARD_Heimdallarchaeota_LC_3	Hodarchaeota
===	As_003-p_04648	6	As_003	As_003-n_00130							Archaea_ASGARD_Heimdallarchaeota_LC_3	Hodarchaeota
As_003-p_04648	164..949	-	As_003	As_003-n_00130	+	cog.005829	-	O	-	Ubiquitin-conjugating enzyme E2 fused to Vps23 core domain	Archaea_ASGARD_Heimdallarchaeota_LC_3	Hodarchaeota
As_003-p_04649	1516..3051	+	As_003	As_003-n_00130		cog.014187	-	R	-	TPR repeats containing protein	Archaea_ASGARD_Heimdallarchaeota_LC_3	Hodarchaeota
As_003-p_04650	3104..4273	-	As_003	As_003-n_00130		cog.000887	arCOG01565	F	NrnA	nanoRNase/pAp phosphatase, hydrolyzes c-di-AMP and oligoRNAs	Archaea_ASGARD_Heimdallarchaeota_LC_3	Hodarchaeota
As_003-p_04651	4370..4786	-	As_003	As_003-n_00130		cog.001060	arCOG04240	J	RpsK	Ribosomal protein S11	Archaea_ASGARD_Heimdallarchaeota_LC_3	Hodarchaeota
As_003-p_04652	4783..5358	-	As_003	As_003-n_00130		cog.001147	arCOG04239	J	RpsD	Ribosomal protein S4 or related protein	Archaea_ASGARD_Heimdallarchaeota_LC_3	Hodarchaeota
As_003-p_04653	5394..5849	-	As_003	As_003-n_00130		cog.001042	arCOG01722	J	RpsM	Ribosomal protein S13	Archaea_ASGARD_Heimdallarchaeota_LC_3	Hodarchaeota
===	As_003-p_04989	10	As_003	As_003-n_00142							Archaea_ASGARD_Heimdallarchaeota_LC_3	Hodarchaeota
As_003-p_04984	16194..17432	+	As_003	As_003-n_00142		cog.001670	arCOG00130	G	-	MFS family permease	Archaea_ASGARD_Heimdallarchaeota_LC_3	Hodarchaeota
As_003-p_04985	17585..19231	-	As_003	As_003-n_00142		cog.001483	arCOG06815	M	MpaA	Murein tripeptide amidase MpaA	Archaea_ASGARD_Heimdallarchaeota_LC_3	Hodarchaeota
As_003-p_04986	19414..19794	-	As_003	As_003-n_00142		cog.000411	-	S	-	Zn-ribbon domain	Archaea_ASGARD_Heimdallarchaeota_LC_3	Hodarchaeota
As_003-p_04987	19838..20053	+	As_003	As_003-n_00142							Archaea_ASGARD_Heimdallarchaeota_LC_3	Hodarchaeota
As_003-p_04988	20002..20484	-	As_003	As_003-n_00142		cog.007084	-	S	-	Uncharacterized membrane protein	Archaea_ASGARD_Heimdallarchaeota_LC_3	Hodarchaeota
As_003-p_04989	20471..21154	-	As_003	As_003-n_00142	+	cog.000309	arCOG01676	O	Uba5	Ubiquitin-activating enzymes E1, Uba1/Uba5 like	Archaea_ASGARD_Heimdallarchaeota_LC_3	Hodarchaeota
As_003-p_04990	21588..22346	-	As_003	As_003-n_00142		cog.000159	arCOG01138	O	-	Jab1/MPN domain containing protein, possible COP9 signalosome complex subunit 1 ortholog	Archaea_ASGARD_Heimdallarchaeota_LC_3	Hodarchaeota
As_003-p_04991	22435..22881	+	As_003	As_003-n_00142		cog.002461	arCOG00777	Q	PaaI	HGG motif-containing thioesterase, possibly involved in aromatic compounds catabolism	Archaea_ASGARD_Heimdallarchaeota_LC_3	Hodarchaeota
As_003-p_04992	22892..24010	-	As_003	As_003-n_00142		cog.001270	arCOG04582	L	Dpo4/DinP	Family Y DNA polymerase	Archaea_ASGARD_Heimdallarchaeota_LC_3	Hodarchaeota
As_003-p_04993	24101..24358	-	As_003	As_003-n_00142		cog.001231	arCOG00778	I	MaoC	Acyl dehydratase	Archaea_ASGARD_Heimdallarchaeota_LC_3	Hodarchaeota
===	As_003-p_05342	10	As_003	As_003-n_00151							Archaea_ASGARD_Heimdallarchaeota_LC_3	Hodarchaeota
As_003-p_05338	384..794	-	As_003	As_003-n_00151							Archaea_ASGARD_Heimdallarchaeota_LC_3	Hodarchaeota
As_003-p_05339	1120..7110	+	As_003	As_003-n_00151		cog.006268	-	R	YfaS	Uncharacterized conserved protein YfaS, alpha-2-macroglobulin family	Archaea_ASGARD_Heimdallarchaeota_LC_3	Hodarchaeota
As_003-p_05340	7157..7807	-	As_003	As_003-n_00151							Archaea_ASGARD_Heimdallarchaeota_LC_3	Hodarchaeota
As_003-p_05341	7954..8523	+	As_003	As_003-n_00151		cog.001628	-	S	-	Uncharacterized protein	Archaea_ASGARD_Heimdallarchaeota_LC_3	Hodarchaeota
As_003-p_05342	8875..9177	-	As_003	As_003-n_00151	+	cog.005553	-	O	-	Ubiquitin-like protein	Archaea_ASGARD_Heimdallarchaeota_LC_3	Hodarchaeota
As_003-p_05343	9652..10329	+	As_003	As_003-n_00151		cog.005522	-	O	UBCc	Ubiquitin-conjugating enzyme E2, catalytic (UBCc) domain	Archaea_ASGARD_Heimdallarchaeota_LC_3	Hodarchaeota
As_003-p_05344	10326..10505	+	As_003	As_003-n_00151							Archaea_ASGARD_Heimdallarchaeota_LC_3	Hodarchaeota
As_003-p_05345	10614..10988	+	As_003	As_003-n_00151							Archaea_ASGARD_Heimdallarchaeota_LC_3	Hodarchaeota
As_003-p_05346	11048..12571	+	As_003	As_003-n_00151		cog.004872	-	S	-	Uncharacterized protein	Archaea_ASGARD_Heimdallarchaeota_LC_3	Hodarchaeota
As_003-p_05347	12546..12986	-	As_003	As_003-n_00151		cog.001395	arCOG01078	L	-	NUDIX family hydrolase	Archaea_ASGARD_Heimdallarchaeota_LC_3	Hodarchaeota
===	As_004-p_00940	9	As_004	As_004-n_00097							Archaea_ASGARD_Lokiarchaeaota_Lokiarchaeum_sp._GC14_75	Lokiarchaeota
As_004-p_00935	3788..4693	+	As_004	As_004-n_00097		cog.004248	-	R	-	TPR repeats containing protein	Archaea_ASGARD_Lokiarchaeaota_Lokiarchaeum_sp._GC14_75	Lokiarchaeota
As_004-p_00936	4720..5541	+	As_004	As_004-n_00097		cog.001816	arCOG04309	H	-	S-adenosyl-l-methionine hydroxide adenosyltransferase	Archaea_ASGARD_Lokiarchaeaota_Lokiarchaeum_sp._GC14_75	Lokiarchaeota
As_004-p_00937	5556..6698	+	As_004	As_004-n_00097		cog.004240	arCOG01073	L	-	NUDIX family hydrolase	Archaea_ASGARD_Lokiarchaeaota_Lokiarchaeum_sp._GC14_75	Lokiarchaeota
As_004-p_00938	6695..7768	+	As_004	As_004-n_00097		cog.000741	arCOG04125	J	RCL1	RNA 3'-terminal phosphate cyclase	Archaea_ASGARD_Lokiarchaeaota_Lokiarchaeum_sp._GC14_75	Lokiarchaeota
As_004-p_00939	7930..8865	+	As_004	As_004-n_00097		cog.000455	arCOG02054	S	-	Uncharacterized conserved membrane protein, Yip1 family	Archaea_ASGARD_Lokiarchaeaota_Lokiarchaeum_sp._GC14_75	Lokiarchaeota
As_004-p_00940	8928..9584	+	As_004	As_004-n_00097	+	cog.001720	-	U	-	Vps28 protein	Archaea_ASGARD_Lokiarchaeaota_Lokiarchaeum_sp._GC14_75	Lokiarchaeota
As_004-p_00941	10025..10543	+	As_004	As_004-n_00097		cog.000884	arCOG01037	F	Cmk	Cytidylate kinase	Archaea_ASGARD_Lokiarchaeaota_Lokiarchaeum_sp._GC14_75	Lokiarchaeota
As_004-p_00942	10678..10950	+	As_004	As_004-n_00097		cog.000935	arCOG04167	J	RPL14A	Ribosomal protein L14E/L6E/L27E	Archaea_ASGARD_Lokiarchaeaota_Lokiarchaeum_sp._GC14_75	Lokiarchaeota
As_004-p_00943	11139..11741	-	As_004	As_004-n_00097		cog.000750	arCOG02673	U	-	OxaA/SpoJ/YidC translocase/secretase, sec-independent itegration of nascent memrane proteins into membrane	Archaea_ASGARD_Lokiarchaeaota_Lokiarchaeum_sp._GC14_75	Lokiarchaeota
===	As_004-p_00953	7	As_004	As_004-n_00100							Archaea_ASGARD_Lokiarchaeaota_Lokiarchaeum_sp._GC14_75	Lokiarchaeota
As_004-p_00952	167..418	+	As_004	As_004-n_00100		cog.012140		S	-	Uncharacterized protein	Archaea_ASGARD_Lokiarchaeaota_Lokiarchaeum_sp._GC14_75	Lokiarchaeota
As_004-p_00953	476..988	-	As_004	As_004-n_00100	+	cog.006908	-	O	-	Ubiquitin-conjugating enzyme E2	Archaea_ASGARD_Lokiarchaeaota_Lokiarchaeum_sp._GC14_75	Lokiarchaeota
As_004-p_00954	1457..1870	+	As_004	As_004-n_00100		cog.000798	arCOG04179	R	PDCD5	DNA-binding TFAR19-related protein	Archaea_ASGARD_Lokiarchaeaota_Lokiarchaeum_sp._GC14_75	Lokiarchaeota
As_004-p_00955	1910..2464	-	As_004	As_004-n_00100		cog.011426	-	S	-	Uncharacterized protein	Archaea_ASGARD_Lokiarchaeaota_Lokiarchaeum_sp._GC14_75	Lokiarchaeota
As_004-p_00956	2658..3860	+	As_004	As_004-n_00100		cog.000233	arCOG00324	R	AcuC	Deacetylase, including yeast histone deacetylase and acetoin utilization protein	Archaea_ASGARD_Lokiarchaeaota_Lokiarchaeum_sp._GC14_75	Lokiarchaeota
As_004-p_00957	4386..4841	+	As_004	As_004-n_00100		cog.004013	-	S	-	Uncharacterized protein	Archaea_ASGARD_Lokiarchaeaota_Lokiarchaeum_sp._GC14_75	Lokiarchaeota
As_004-p_00958	4906..5706	-	As_004	As_004-n_00100		cog.000101	arCOG02038	K	-	Sugar-specific transcriptional regulator TrmB	Archaea_ASGARD_Lokiarchaeaota_Lokiarchaeum_sp._GC14_75	Lokiarchaeota
===	As_004-p_01163	6	As_004	As_004-n_00116							Archaea_ASGARD_Lokiarchaeaota_Lokiarchaeum_sp._GC14_75	Lokiarchaeota
As_004-p_01163	13..330	+	As_004	As_004-n_00116	+	cog.003822	-	O	-	E3 UFM1-protein ligase 1 domain fused to Zn binding domains, Adaptin-C domain and Vps28 C-terminal region	Archaea_ASGARD_Lokiarchaeaota_Lokiarchaeum_sp._GC14_75	Lokiarchaeota
As_004-p_01164	436..852	+	As_004	As_004-n_00116		cog.004054	arCOG01008	V	NikR	Transcriptional regulator, CopG/Arc/MetJ family (DNA-binding and a metal-binding domains)	Archaea_ASGARD_Lokiarchaeaota_Lokiarchaeum_sp._GC14_75	Lokiarchaeota
As_004-p_01165	931..1293	+	As_004	As_004-n_00116		cog.001206	arCOG07441	O	SurA	Parvulin-like peptidyl-prolyl isomerase	Archaea_ASGARD_Lokiarchaeaota_Lokiarchaeum_sp._GC14_75	Lokiarchaeota
As_004-p_01166	1874..2257	-	As_004	As_004-n_00116		cog.000592	arCOG02592	T	CheY	Rec domain	Archaea_ASGARD_Lokiarchaeaota_Lokiarchaeum_sp._GC14_75	Lokiarchaeota
As_004-p_01167	2268..4895	-	As_004	As_004-n_00116		cog.000220	arCOG02376	T	-	Signal transduction histidine kinase	Archaea_ASGARD_Lokiarchaeaota_Lokiarchaeum_sp._GC14_75	Lokiarchaeota
As_004-p_01168	5790..6977	-	As_004	As_004-n_00116		cog.004102	arCOG07445	F	Dgt	dGTP triphosphohydrolase	Archaea_ASGARD_Lokiarchaeaota_Lokiarchaeum_sp._GC14_75	Lokiarchaeota
===	As_004-p_01468	11	As_004	As_004-n_00154							Archaea_ASGARD_Lokiarchaeaota_Lokiarchaeum_sp._GC14_75	Lokiarchaeota
As_004-p_01463	1455..1676	-	As_004	As_004-n_00154							Archaea_ASGARD_Lokiarchaeaota_Lokiarchaeum_sp._GC14_75	Lokiarchaeota
As_004-p_01464	1728..1943	-	As_004	As_004-n_00154		cog.000069	arCOG00519	C	FldA	Flavodoxin	Archaea_ASGARD_Lokiarchaeaota_Lokiarchaeum_sp._GC14_75	Lokiarchaeota
As_004-p_01465	2299..2709	+	As_004	As_004-n_00154		cog.000274	arCOG03769	S	-	Uncharacterized membrane protein	Archaea_ASGARD_Lokiarchaeaota_Lokiarchaeum_sp._GC14_75	Lokiarchaeota
As_004-p_01466	2889..3761	+	As_004	As_004-n_00154		cog.001371	arCOG02740	J	QueG	Epoxyqueuosine reductase QueG (queuosine biosynthesis)	Archaea_ASGARD_Lokiarchaeaota_Lokiarchaeum_sp._GC14_75	Lokiarchaeota
As_004-p_01467	3792..4421	+	As_004	As_004-n_00154		cog.000563	arCOG02293	R	-	HAD superfamily hydrolase	Archaea_ASGARD_Lokiarchaeaota_Lokiarchaeum_sp._GC14_75	Lokiarchaeota
As_004-p_01468	4414..5997	-	As_004	As_004-n_00154	+	cog.000309	arCOG01676	O	Uba5	Ubiquitin-activating enzymes E1, Uba1/Uba5 like	Archaea_ASGARD_Lokiarchaeaota_Lokiarchaeum_sp._GC14_75	Lokiarchaeota
As_004-p_01469	6135..12485	-	As_004	As_004-n_00154		cog.005650	arCOG03045	R	-	TPR repeats containing protein	Archaea_ASGARD_Lokiarchaeaota_Lokiarchaeum_sp._GC14_75	Lokiarchaeota
As_004-p_01470	12690..14645	+	As_004	As_004-n_00154		cog.000618	arCOG02035	R	-	Uncharacterized Fe-S clusters-containing protein, contains DUF4445 domain	Archaea_ASGARD_Lokiarchaeaota_Lokiarchaeum_sp._GC14_75	Lokiarchaeota
As_004-p_01471	14871..15395	+	As_004	As_004-n_00154		cog.000525	arCOG00362	U	-	Rab-like GTPase	Archaea_ASGARD_Lokiarchaeaota_Lokiarchaeum_sp._GC14_75	Lokiarchaeota
As_004-p_01472	15472..16881	-	As_004	As_004-n_00154		cog.001577	arCOG00861	E	LysC	Aspartokinase	Archaea_ASGARD_Lokiarchaeaota_Lokiarchaeum_sp._GC14_75	Lokiarchaeota
As_004-p_01473	16986..17858	+	As_004	As_004-n_00154		cog.003593	arCOG00302	R	-	Metal-dependent phosphoesterase (PHP family)	Archaea_ASGARD_Lokiarchaeaota_Lokiarchaeum_sp._GC14_75	Lokiarchaeota
===	As_004-p_01543	13	As_004	As_004-n_00164							Archaea_ASGARD_Lokiarchaeaota_Lokiarchaeum_sp._GC14_75	Lokiarchaeota
As_004-p_01538	5516..7321	-	As_004	As_004-n_00164		cog.001438	arCOG01420	G	GlgA	Glycogen synthase	Archaea_ASGARD_Lokiarchaeaota_Lokiarchaeum_sp._GC14_75	Lokiarchaeota
As_004-p_01539	7568..7942	+	As_004	As_004-n_00164		cog.000529	arCOG01630	V	RidA	YjgF family enzyme shown to be reactive intermediate/imine deaminase	Archaea_ASGARD_Lokiarchaeaota_Lokiarchaeum_sp._GC14_75	Lokiarchaeota
As_004-p_01540	8070..9290	+	As_004	As_004-n_00164		cog.000182	arCOG01107	E	ArgE	Acetylornithine deacetylase/Succinyl-diaminopimelate desuccinylase or related deacylase	Archaea_ASGARD_Lokiarchaeaota_Lokiarchaeum_sp._GC14_75	Lokiarchaeota
As_004-p_01541	9309..10475	+	As_004	As_004-n_00164		cog.002052	arCOG03602	E	PepD	Dipeptidase family C69	Archaea_ASGARD_Lokiarchaeaota_Lokiarchaeum_sp._GC14_75	Lokiarchaeota
As_004-p_01542	10692..10985	+	As_004	As_004-n_00164		cog.001103	arCOG04304	J	-	Ribosomal protein L35AE/L33A	Archaea_ASGARD_Lokiarchaeaota_Lokiarchaeum_sp._GC14_75	Lokiarchaeota
As_004-p_01543	11247..13199	+	As_004	As_004-n_00164	+	cog.011556	-	U	-	Znr_CC_PH_SB (Zinc ribbons, coiled-coil, plekstrin homology domain and steadiness box)	Archaea_ASGARD_Lokiarchaeaota_Lokiarchaeum_sp._GC14_75	Lokiarchaeota
As_004-p_01544	13285..14307	+	As_004	As_004-n_00164		cog.003362	arCOG01876	E	MetE	Methionine synthase II (cobalamin-independent)	Archaea_ASGARD_Lokiarchaeaota_Lokiarchaeum_sp._GC14_75	Lokiarchaeota
As_004-p_01545	14360..15016	-	As_004	As_004-n_00164	+	cog.001938	cog.001938	U	Vps20	ESCRT-III component, Vps20 family protein	Archaea_ASGARD_Lokiarchaeaota_Lokiarchaeum_sp._GC14_75	Lokiarchaeota
As_004-p_01546	15173..16288	+	As_004	As_004-n_00164		cog.002488	arCOG04353	E	-	3-dehydroquinate synthase	Archaea_ASGARD_Lokiarchaeaota_Lokiarchaeum_sp._GC14_75	Lokiarchaeota
As_004-p_01547	16220..16447	-	As_004	As_004-n_00164		cog.000078	arCOG02410	C	Mer	Coenzyme F420-dependent N5,N10-methylene tetrahydromethanopterin reductase or related flavin-dependent oxidoreductase	Archaea_ASGARD_Lokiarchaeaota_Lokiarchaeum_sp._GC14_75	Lokiarchaeota
As_004-p_01548	16554..17855	+	As_004	As_004-n_00164		cog.000900	arCOG03284	G	-	Glycosyl hydrolase family 57	Archaea_ASGARD_Lokiarchaeaota_Lokiarchaeum_sp._GC14_75	Lokiarchaeota
As_004-p_01549	17864..18259	-	As_004	As_004-n_00164		cog.005314	-	S	-	Uncharacterized protein	Archaea_ASGARD_Lokiarchaeaota_Lokiarchaeum_sp._GC14_75	Lokiarchaeota
As_004-p_01550	18529..19602	+	As_004	As_004-n_00164		cog.000334	arCOG02766	E	-	Metal-dependent membrane protease, CAAX family	Archaea_ASGARD_Lokiarchaeaota_Lokiarchaeum_sp._GC14_75	Lokiarchaeota
===	As_004-p_02719	10	As_004	As_004-n_00272							Archaea_ASGARD_Lokiarchaeaota_Lokiarchaeum_sp._GC14_75	Lokiarchaeota
As_004-p_02719	976..1377	+	As_004	As_004-n_00272	+	cog.001299	-	O	-	Ubiquitin-like protein	Archaea_ASGARD_Lokiarchaeaota_Lokiarchaeum_sp._GC14_75	Lokiarchaeota
As_004-p_02720	1415..2215	-	As_004	As_004-n_00272	+	cog.004063	-	O	-	Ubiquitin-like protein	Archaea_ASGARD_Lokiarchaeaota_Lokiarchaeum_sp._GC14_75	Lokiarchaeota
As_004-p_02721	2298..2972	-	As_004	As_004-n_00272		cog.000103	arCOG02611	K	-	Transcriptional regulator, implicated in bacteriocin system regulation, contains HTH domain	Archaea_ASGARD_Lokiarchaeaota_Lokiarchaeum_sp._GC14_75	Lokiarchaeota
As_004-p_02722	3366..3707	+	As_004	As_004-n_00272	+	cog.001299	-	O	-	Ubiquitin-like protein	Archaea_ASGARD_Lokiarchaeaota_Lokiarchaeum_sp._GC14_75	Lokiarchaeota
As_004-p_02723	3787..5022	+	As_004	As_004-n_00272	+	cog.001952	arCOG01676	O	Uba3	Ubiquitin activating enzyme E1 subunit UBA3	Archaea_ASGARD_Lokiarchaeaota_Lokiarchaeum_sp._GC14_75	Lokiarchaeota
As_004-p_02724	5114..5641	+	As_004	As_004-n_00272	+	cog.002170	-	O	-	Ubiquitin-conjugating enzyme E2	Archaea_ASGARD_Lokiarchaeaota_Lokiarchaeum_sp._GC14_75	Lokiarchaeota
As_004-p_02725	5635..6471	+	As_004	As_004-n_00272		cog.002202	arCOG01138	O	-	Jab1/MPN domain containing protein	Archaea_ASGARD_Lokiarchaeaota_Lokiarchaeum_sp._GC14_75	Lokiarchaeota
As_004-p_02726	6497..7687	+	As_004	As_004-n_00272		cog.002284	arCOG04151	R	-	Membrane associated RING finger	Archaea_ASGARD_Lokiarchaeaota_Lokiarchaeum_sp._GC14_75	Lokiarchaeota
As_004-p_02727	7745..8683	-	As_004	As_004-n_00272		cog.001216	arCOG04301	H	MptA	Fe(2+)-dependent GTP cyclohydrolase	Archaea_ASGARD_Lokiarchaeaota_Lokiarchaeum_sp._GC14_75	Lokiarchaeota
As_004-p_02728	8771..9988	-	As_004	As_004-n_00272		cog.000447	arCOG01352	E	GdhA	Glutamate dehydrogenase/leucine dehydrogenase	Archaea_ASGARD_Lokiarchaeaota_Lokiarchaeum_sp._GC14_75	Lokiarchaeota
===	As_004-p_03474	12	As_004	As_004-n_00349							Archaea_ASGARD_Lokiarchaeaota_Lokiarchaeum_sp._GC14_75	Lokiarchaeota
As_004-p_03469	3695..3997	+	As_004	As_004-n_00349		cog.002501	arCOG05772	S	-	Uncharacterized protein	Archaea_ASGARD_Lokiarchaeaota_Lokiarchaeum_sp._GC14_75	Lokiarchaeota
As_004-p_03470	4312..5226	+	As_004	As_004-n_00349		cog.000078	arCOG02410	C	Mer	Coenzyme F420-dependent N5,N10-methylene tetrahydromethanopterin reductase or related flavin-dependent oxidoreductase	Archaea_ASGARD_Lokiarchaeaota_Lokiarchaeum_sp._GC14_75	Lokiarchaeota
As_004-p_03471	5290..5889	-	As_004	As_004-n_00349		cog.000728	arCOG01723	F	CyaB	Adenylate cyclase, class 2 (thermophilic)	Archaea_ASGARD_Lokiarchaeaota_Lokiarchaeum_sp._GC14_75	Lokiarchaeota
As_004-p_03472	6034..6939	+	As_004	As_004-n_00349		cog.000405	arCOG00973	J	RsmB	16S rRNA C967 or C1407 C5-methylase, RsmB/RsmF family	Archaea_ASGARD_Lokiarchaeaota_Lokiarchaeum_sp._GC14_75	Lokiarchaeota
As_004-p_03473	6955..7536	-	As_004	As_004-n_00349		cog.001087	arCOG00993	J	NIP7	Protein involved in ribosomal biogenesis, contains PUA domain	Archaea_ASGARD_Lokiarchaeaota_Lokiarchaeum_sp._GC14_75	Lokiarchaeota
As_004-p_03474	7620..8333	+	As_004	As_004-n_00349	+	cog.002769	-	U	-	EAP30/Vps22 family protein	Archaea_ASGARD_Lokiarchaeaota_Lokiarchaeum_sp._GC14_75	Lokiarchaeota
As_004-p_03475	8347..9240	-	As_004	As_004-n_00349	+	cog.003176	-	U	-	Vps25 subunit of ESCRT-II complex	Archaea_ASGARD_Lokiarchaeaota_Lokiarchaeum_sp._GC14_75	Lokiarchaeota
As_004-p_03476	9262..10479	-	As_004	As_004-n_00349	+	cog.000486	arCOG01307	U	Vps4	Cell division ATPase of the AAA+ class, ESCRT system component	Archaea_ASGARD_Lokiarchaeaota_Lokiarchaeum_sp._GC14_75	Lokiarchaeota
As_004-p_03477	10669..11298	+	As_004	As_004-n_00349	+	cog.001760	arCOG00453	U	Vps24	ESCRT-III component, Vps24 family protein	Archaea_ASGARD_Lokiarchaeaota_Lokiarchaeum_sp._GC14_75	Lokiarchaeota
[truncated: 13,327 more rows]
