# Supplementary material for: Diversity, origin, and evolution of the ESCRT systems
Source: mBio. 2024 Feb 21;15(3):e00335-24. doi: 10.1128/mbio.00335-24 (PMC10936438; doi:10.1128/mbio.00335-24)
Supplement: Table S3 — Evidence of sequence similarity for predicted components of archaeal ESCRT systems. [file mbio.00335-24-s0010.xlsx]

## Sheet: Evidence_HHpred
Supplementary Table 3
Evidence of sequence similarity for predicted components of archaeal ESCRT systems.
Vps4 clade	Protein accession and coordinates (for domains); the query for HHpred	Species	arCOG	HHpred profile ID	HHpred Probability (>80% are highlighted)	Description of the hit and comment
Main	WP_048165622.1 (540-608 aa)	Palaeococcus pacificus	arCOG09748	PF08679.14	77	Dissimilatory sulfite reductase D (wH domain)
Main	WP_048165622.1 (540-608 aa)	Palaeococcus pacificus	arCOG09748	2XVC_A	45	wH domain (ESCRT-III; CELL CYCLE, CELL DIVISION, CYTOKINESIS, WINGED-HELIX; 2.15A {SULFOLOBUS SOLFATARICUS})
Main	WP_048165623.1	Palaeococcus pacificus	arCOG08177	PF09827.12	93	CRISPR-assocated protein Cas2
Main	WP_048165623.1	Palaeococcus pacificus	arCOG08177	PF12092.11	94	DUF3568
Main	WP_048165623.1	Palaeococcus pacificus	arCOG08177	6PNY_A	93	Flpp3, Virulence Determinant, Lipoprotein (TBP fold)
Main	WP_013099899.1 (639-742 aa)	Methanocaldococcus infernus	arCOG03682	6MSB_Y	92	26S proteasome non-ATPase regulatory subunit 6 (PCI domain)
Main	WP_013099899.1 (43-127 aa)	Methanocaldococcus infernus	arCOG03682	PF05753.17	77	TRAP_beta, Translocon-associated protein beta (Ig-like)
Main	WP_013099899.1 (152-293 aa)	Methanocaldococcus infernus	arCOG03682	PF08308.14	69	PEGA domain (CDD search identifies two PEGA domain in this region with E-value=1e-17 and 1e-10), PEGA is IG-like do,ain
FHA	WP_018258795.1 (149-219)	Halomicrobium katesii	arCOG13166	PF18822.4	53	CdvA (CdvA coiled-coil domain or SB)
Meth_adaptin	WP_013898576.1 (1-212)	Methanosalsum zhilinae	n/a	cd3405	100	SPFH (stomatin, prohibitin, flotillin, HflK/C family)
Meth_adaptin	WP_013898578.1 (1-220)	Methanosalsum zhilinae	arCOG15284	5NZR_B	98	Coatomer subunit beta (appendage region)
Meth_adaptin	WP_013898578.1 (1-220)	Methanosalsum zhilinae	arCOG15284	2IV8_A	98	AP-2 Complex subunit beta-1
Meth_adaptin	WP_013898578.1 (389-546)	Methanosalsum zhilinae	n/a	PF01105.27	98	EMP24_GP25L ; emp24/gp25L/p24 family/GOLD
Meth_adaptin	WP_013898571.1 (100-340)	Methanosalsum zhilinae	arCOG15284	2IV8_A	98	AP-2 Complex subunit beta-1
Halo_adaptin	WP_014555335.1 (1-261)	Haloquadratum walsbyi	arCOG01307	2YUJ	96	Ubiquitin fusion degradation 1-like
Halo_adaptin	WP_014555335.1 (1-261)	Haloquadratum walsbyi	arCOG01307	1CZ4	73	VCP-like atpase substrate recognition region (double-psi beta-barrel and six-stranded beta-clam folds)
Halo_adaptin	WP_014555334.1	Haloquadratum walsbyi	n/a	4WHE	33	Phage shock protein A; PspA/IM30 family (ESCRT III family)
Halo_adaptin	WP_014555333.1 (1-144)	Haloquadratum walsbyi	arCOG11741	2GAU	67	Transcriptional regulator, Crp/Fnr family (wHTH)
Halo_adaptin	WP_014555332.1	Haloquadratum walsbyi	arCOG11740	3CUQ_B	95	Vacuolar protein-sorting-associated protein 36; ESCRT
Halo_adaptin	WP_014555336.1 (1175-1275)	Haloquadratum walsbyi	n/a	8B6L_F	91	Translocon-associated protein subunit beta (IG-like domain)
Halo_adaptin	WP_014555336.1 (1175-1275)	Haloquadratum walsbyi	n/a	1KYF_A	77	Alpha-adaptin c; protein-peptide complex (IG-like domain)
Asgard	NHJ49798.1	Asgard (Gerdarchaeota)	ESCRT II	1UCR_A	96	Dissimilatory sulfite reductase D (wHTH domain)
Asgard	NHJ49798.1	Asgard (Gerdarchaeota)	ESCRT II	2XVC_A	88	wHTH domain (ESCRT-III; CELL CYCLE, CELL DIVISION, CYTOKINESIS, WINGED-HELIX; 2.15A {SULFOLOBUS SOLFATARICUS})
Asgard	KXH73277.1 (1..110)	Asgard (Thorarchaeota)	BAR-SB	2Q13_A	84	BAR domain
Asgard	KXH73277.1 (155..235)	Asgard (Thorarchaeota)	BAR-SB	2J9U_A	84	VACUOLAR PROTEIN SORTING-ASSOCIATED PROTEIN 28
Asgard	PWI48655.1 (185-244)	Asgard (Heimdallarchaeota)	Vps23	PF18822.4	98	CdvA (CdvA coiled-coil domain or SB
Asgard	TKJ26771.1 (67-121)	Asgard (Lokiarchaeota)	Vps25	PF18822.4	89	CdvA (CdvA coiled-coil domain or SB)
Asgard	KXH75178.1 (1-70)	Asgard (Thorarchaeota)	Vps22	PF03997.15	99	VPS28 protein (N-termianal domain - SB)
Asgard	KXH75178.1 (1-70)	Asgard (Thorarchaeota)	Vps22	PF18822.4	85	CdvA (CdvA coiled-coil domain or SB)
Thermoproteales	WP_014127569.1	Thermoproteus tenax	arCOG04054	PF18822.4	99	CdvA (CdvA coiled-coil domain or SB)
Thermoproteales	WP_014127748.1	Thermoproteus tenax	arCOG03733	PF18822.4	99	CdvA (CdvA coiled-coil domain or SB)
Thermoproteales	WP_014127747.1	Thermoproteus tenax	arCOG03734	PF18822.4	99	CdvA (CdvA coiled-coil domain or SB)
Vps4 clade	Protein accession and coordinates (for domains); the query for PSI-BLAST	Species	arCOG	Subject accession	E-value	Description of the hit and comment
CdvA
